# Supplementary material for: Comparative Pan-Genomic Analysis Revealed an Improved Multi-Locus Sequence Typing Scheme for Staphylococcus aureus
Source: Genes (Basel). 2022 Nov 19;13(11):2160. doi: 10.3390/genes13112160 (PMC9690842; doi:10.3390/genes13112160)
Supplement: Supplementary file 1 [file genes-13-02160-s001.zip]

Archive with 2 entries (2 files):
- Table S1.pdf
- Table S2.csv
