# Supplementary material for: Comparative Pan-Genomic Analysis Revealed an Improved Multi-Locus Sequence Typing Scheme for Staphylococcus aureus
Source: Genes (Basel). 2022 Nov 19;13(11):2160. doi: 10.3390/genes13112160 (PMC9690842; doi:10.3390/genes13112160)
Supplement: Supplementary file 1 [file genes-13-02160-s001.zip › Table S2.csv]

Table S2	The presence and absence of new genes inserted in a new scheme in the core genomes of S. aureus 502 strains.
Gene	Non-unique Gene name	Annotation	No. isolates	No. sequences	Avg sequences per isolate	Genome Fragment	Order within Fragment	Accessory Fragment	Accessory Order with Fragment	QC	Min group size nuc	Max group size nuc	Avg group size nuc	S01_out	S02_out	S03_out	S04_out	S05_out	S06_out	S07_out	S08_out	S09_out	S1000_out	S1001_out	S1002_out	S1003_out	S1004_out	S1005_out	S1006_out	S1007_out	S1008_out	S1009_out	S100_out	S1010_out	S1011_out	S1012_out	S1013_out	S1014_out	S1015_out	S1016_out	S1017_out	S1018_out	S1019_out	S101_out	S1020_out	S1021_out	S1022_out	S1023_out	S1024_out
ebh		Extracellular matrix-binding protein ebh	502	830	1.66	1	5285				242	32240	18539	ACFFKBFK_01322 ACFFKBFK_01324 ACFFKBFK_01325 ACFFKBFK_01326 ACFFKBFK_01332 ACFFKBFK_01323	NOHJFKDB_01428	OFBNHBMK_01315 OFBNHBMK_01314	EJPLOLJM_01424 EJPLOLJM_01423	FONPICIL_01427 FONPICIL_01426	PEDFGEPN_01412 PEDFGEPN_01411	FIEBMFEP_01319	KEICANCJ_01404	MLLKJJEH_01361 MLLKJJEH_01360	DKPCGENF_00600 DKPCGENF_00601 DKPCGENF_00602	PJELKAHP_01334	JAOCGCJH_02541	JJIMKLAD_01999	BCKBMIBO_02402	KHAOIDCC_02606	IOKMDCDC_00844	OBOHGKPO_01621 OBOHGKPO_01620 OBOHGKPO_01622	GILOPDDF_01038 GILOPDDF_01039	CAHINAFA_00619	GGFGJCNJ_02616	KIECPMCJ_01400 KIECPMCJ_01399	LCOMAEID_01297 LCOMAEID_01298	DONDBDJC_01438	EFKFBAFC_01494 EFKFBAFC_01493	FJFCBENI_01298	IMLICOML_01297 IMLICOML_01298 IMLICOML_01296 IMLICOML_01299 IMLICOML_01295	AKNKGCOC_01297	NLIPIKAI_00615 NLIPIKAI_00616	HOBONOKF_00616	OABDMMIM_00542	LHPAMPOI_01343	GIJGLBKF_01267 GIJGLBKF_01268	KAIMIDBM_01067	FDFKCBBF_00546	LHLFDLPB_00617	BGHHFJCG_00530
group_1010	limB	hypothetical protein	502	506	1.01	1	5489				110	1049	1004	ACFFKBFK_01527	NOHJFKDB_01678	OFBNHBMK_01501	EJPLOLJM_01610	FONPICIL_01613	PEDFGEPN_01595	FIEBMFEP_01565	KEICANCJ_01657	MLLKJJEH_01543	DKPCGENF_00417	PJELKAHP_01517	JAOCGCJH_00114	JJIMKLAD_01813	BCKBMIBO_02146	KHAOIDCC_02357	IOKMDCDC_00661	OBOHGKPO_01438	GILOPDDF_00858	CAHINAFA_00368	GGFGJCNJ_02367	KIECPMCJ_01649	LCOMAEID_01114	DONDBDJC_01702	EFKFBAFC_01681	FJFCBENI_01547	IMLICOML_01479	AKNKGCOC_01545	NLIPIKAI_00366	HOBONOKF_00367	OABDMMIM_00356	LHPAMPOI_01537	GIJGLBKF_01450	KAIMIDBM_01251	FDFKCBBF_00360	LHLFDLPB_00437	BGHHFJCG_00350
graS_2		Sensor histidine kinase GraS	502	507	1.01	1	809				191	893	877	ACFFKBFK_02560	NOHJFKDB_02652	OFBNHBMK_02539	EJPLOLJM_02636	FONPICIL_02636	PEDFGEPN_02669	FIEBMFEP_02538	KEICANCJ_02672	MLLKJJEH_02517	DKPCGENF_02008	PJELKAHP_02462	JAOCGCJH_01133	JJIMKLAD_00794	BCKBMIBO_01172	KHAOIDCC_01365	IOKMDCDC_02160	OBOHGKPO_00435	GILOPDDF_02422	CAHINAFA_02081	GGFGJCNJ_01358	KIECPMCJ_02747	LCOMAEID_00093	DONDBDJC_02634	EFKFBAFC_02730	FJFCBENI_02527	IMLICOML_02455	AKNKGCOC_02552	NLIPIKAI_02003	HOBONOKF_02055	OABDMMIM_01928	LHPAMPOI_02555	GIJGLBKF_02431	KAIMIDBM_02258	FDFKCBBF_02000	LHLFDLPB_02073	BGHHFJCG_01941
femA_3		Aminoacyltransferase FemA	502	544	1.09	1	4329				164	1379	1152	ACFFKBFK_02354 ACFFKBFK_02355	NOHJFKDB_02446	OFBNHBMK_02316	EJPLOLJM_02419	FONPICIL_02423	PEDFGEPN_02459	FIEBMFEP_02330	KEICANCJ_02472	MLLKJJEH_02309	DKPCGENF_02216	PJELKAHP_02253	JAOCGCJH_00920	JJIMKLAD_01007	BCKBMIBO_01372	KHAOIDCC_01574	IOKMDCDC_02361	OBOHGKPO_00655	GILOPDDF_00081	CAHINAFA_02293	GGFGJCNJ_01570	KIECPMCJ_02549	LCOMAEID_00301	DONDBDJC_02425	EFKFBAFC_02517	FJFCBENI_02320	IMLICOML_02248	AKNKGCOC_02342	NLIPIKAI_02217	HOBONOKF_02267	OABDMMIM_02132	LHPAMPOI_02344	GIJGLBKF_02182	KAIMIDBM_02048	FDFKCBBF_02204	LHLFDLPB_02284	BGHHFJCG_02146
group_1031		hypothetical protein	502	506	1.01	1	7456				386	1781	1743	ACFFKBFK_02132	NOHJFKDB_02223	OFBNHBMK_02092	EJPLOLJM_02194	FONPICIL_02198	PEDFGEPN_02230	FIEBMFEP_02113	KEICANCJ_02241	MLLKJJEH_02092	DKPCGENF_02430	PJELKAHP_02024	JAOCGCJH_00697	JJIMKLAD_01230	BCKBMIBO_01598	KHAOIDCC_01798	IOKMDCDC_00034	OBOHGKPO_00940	GILOPDDF_00305	CAHINAFA_02518	GGFGJCNJ_01798	KIECPMCJ_02318	LCOMAEID_00545	DONDBDJC_02204	EFKFBAFC_02272	FJFCBENI_02100	IMLICOML_02023	AKNKGCOC_02114	NLIPIKAI_02439	HOBONOKF_02497	OABDMMIM_02350	LHPAMPOI_02120	GIJGLBKF_01955	KAIMIDBM_01820	FDFKCBBF_02422	LHLFDLPB_02513	BGHHFJCG_02370
group_1033		hypothetical protein	502	505	1.01	1	6857				263	641	626	ACFFKBFK_00745	NOHJFKDB_00847	OFBNHBMK_00742	EJPLOLJM_00762	FONPICIL_00764	PEDFGEPN_00776	FIEBMFEP_00735	KEICANCJ_00800	MLLKJJEH_00730	DKPCGENF_01189	PJELKAHP_00700	JAOCGCJH_01914	JJIMKLAD_00013	BCKBMIBO_00385	KHAOIDCC_00595	IOKMDCDC_01406	OBOHGKPO_02195	GILOPDDF_01620	CAHINAFA_01251	GGFGJCNJ_00488	KIECPMCJ_00799	LCOMAEID_01889	DONDBDJC_00785	EFKFBAFC_00748	FJFCBENI_00719	IMLICOML_00717	AKNKGCOC_00725	NLIPIKAI_01206	HOBONOKF_01187	OABDMMIM_01111	LHPAMPOI_00777	GIJGLBKF_00692	KAIMIDBM_00476	FDFKCBBF_01180	LHLFDLPB_01203	BGHHFJCG_01137
ftsK		DNA translocase FtsK	502	506	1.01	1	5860				224	2387	2346	ACFFKBFK_01167	NOHJFKDB_01270	OFBNHBMK_01157	EJPLOLJM_01266	FONPICIL_01269	PEDFGEPN_01248	FIEBMFEP_01158	KEICANCJ_01217	MLLKJJEH_01199	DKPCGENF_00763	PJELKAHP_01171	JAOCGCJH_02385	JJIMKLAD_02155	BCKBMIBO_02559	KHAOIDCC_00117	IOKMDCDC_01006	OBOHGKPO_01782	GILOPDDF_01218	CAHINAFA_00776	GGFGJCNJ_00081	KIECPMCJ_01216	LCOMAEID_01461	DONDBDJC_01258	EFKFBAFC_01316	FJFCBENI_01138	IMLICOML_01116	AKNKGCOC_01133	NLIPIKAI_00779	HOBONOKF_00780	OABDMMIM_00704	LHPAMPOI_01186	GIJGLBKF_01107	KAIMIDBM_00903	FDFKCBBF_00709	LHLFDLPB_00777	BGHHFJCG_00710
gyrB		DNA gyrase subunit B	502	509	1.02	1	7925				236	1934	1906	ACFFKBFK_00005	NOHJFKDB_00005	OFBNHBMK_00005	EJPLOLJM_00005	FONPICIL_00005	PEDFGEPN_00005	FIEBMFEP_00005	KEICANCJ_00005	MLLKJJEH_00005	DKPCGENF_01916	PJELKAHP_00005	JAOCGCJH_01228	JJIMKLAD_00699	BCKBMIBO_01075	KHAOIDCC_01270	IOKMDCDC_02065	OBOHGKPO_00335	GILOPDDF_02333	CAHINAFA_01988	GGFGJCNJ_01262	KIECPMCJ_00054	LCOMAEID_02592	DONDBDJC_00005	EFKFBAFC_00005	FJFCBENI_00005	IMLICOML_00005	AKNKGCOC_00005	NLIPIKAI_01914	HOBONOKF_01959	OABDMMIM_01829	LHPAMPOI_00005	GIJGLBKF_00053	KAIMIDBM_02355	FDFKCBBF_01901	LHLFDLPB_01977	BGHHFJCG_01851
metX		Homoserine O-acetyltransferase	502	505	1.01	1	7932				263	968	961	ACFFKBFK_00012	NOHJFKDB_00012	OFBNHBMK_00012	EJPLOLJM_00012	FONPICIL_00012	PEDFGEPN_00012	FIEBMFEP_00012	KEICANCJ_00012	MLLKJJEH_00012	DKPCGENF_01909	PJELKAHP_00012	JAOCGCJH_01235	JJIMKLAD_00692	BCKBMIBO_01068	KHAOIDCC_01262	IOKMDCDC_02058	OBOHGKPO_00328	GILOPDDF_02326	CAHINAFA_01981	GGFGJCNJ_01255	KIECPMCJ_00061	LCOMAEID_02585	DONDBDJC_00012	EFKFBAFC_00012	FJFCBENI_00012	IMLICOML_00012	AKNKGCOC_00012	NLIPIKAI_01907	HOBONOKF_01952	OABDMMIM_01822	LHPAMPOI_00012	GIJGLBKF_00046	KAIMIDBM_02363	FDFKCBBF_01894	LHLFDLPB_01970	BGHHFJCG_01844
cap8A_1		Capsular polysaccharide type 8 biosynthesis protein cap8A	502	505	1.01	1	3972				152	692	663	ACFFKBFK_00096	NOHJFKDB_00167	OFBNHBMK_00142	EJPLOLJM_00141	FONPICIL_00141	PEDFGEPN_00098	FIEBMFEP_00123 FIEBMFEP_00124	KEICANCJ_00147	MLLKJJEH_00122	DKPCGENF_01794	PJELKAHP_00098	JAOCGCJH_01319	JJIMKLAD_00608	BCKBMIBO_00984	KHAOIDCC_01188	IOKMDCDC_01988	OBOHGKPO_00247	GILOPDDF_02225	CAHINAFA_01850	GGFGJCNJ_01115	KIECPMCJ_00146	LCOMAEID_02498	DONDBDJC_00166	EFKFBAFC_00147	FJFCBENI_00106	IMLICOML_00112	AKNKGCOC_00101	NLIPIKAI_01817	HOBONOKF_01813	OABDMMIM_01728	LHPAMPOI_00090	GIJGLBKF_00095	KAIMIDBM_02452	FDFKCBBF_01801	LHLFDLPB_01829	BGHHFJCG_01743
group_1043		hypothetical protein	502	505	1.01	1	5972				266	1205	1197	ACFFKBFK_00107	NOHJFKDB_00178	OFBNHBMK_00153	EJPLOLJM_00152	FONPICIL_00152	PEDFGEPN_00109	FIEBMFEP_00135	KEICANCJ_00158	MLLKJJEH_00133	DKPCGENF_01782	PJELKAHP_00109	JAOCGCJH_01330	JJIMKLAD_00597	BCKBMIBO_00973	KHAOIDCC_01177	IOKMDCDC_01977	OBOHGKPO_00236	GILOPDDF_02214	CAHINAFA_01839	GGFGJCNJ_01103	KIECPMCJ_00157	LCOMAEID_02486	DONDBDJC_00177	EFKFBAFC_00158	FJFCBENI_00117	IMLICOML_00123	AKNKGCOC_00113	NLIPIKAI_01806	HOBONOKF_01801	OABDMMIM_01717	LHPAMPOI_00101	GIJGLBKF_00106	KAIMIDBM_02464	FDFKCBBF_01790	LHLFDLPB_01817	BGHHFJCG_01732
ptsG_1		PTS system glucose-specific EIICBA component	502	506	1.01	1	7178			Hypothetical protein with no hits to refseq/uniprot/clusters/cdd/tigrfams/pfam overlapping another protein with hits	173	2045	2031	ACFFKBFK_00136	NOHJFKDB_00210	OFBNHBMK_00181	EJPLOLJM_00180	FONPICIL_00180	PEDFGEPN_00137	FIEBMFEP_00163	KEICANCJ_00187	MLLKJJEH_00161	DKPCGENF_01754	PJELKAHP_00137	JAOCGCJH_01358	JJIMKLAD_00569	BCKBMIBO_00944	KHAOIDCC_01149	IOKMDCDC_01951	OBOHGKPO_00209	GILOPDDF_02186	CAHINAFA_01811	GGFGJCNJ_01075	KIECPMCJ_00186	LCOMAEID_02458	DONDBDJC_00206	EFKFBAFC_00187	FJFCBENI_00145	IMLICOML_00152	AKNKGCOC_00141	NLIPIKAI_01778	HOBONOKF_01773	OABDMMIM_01689	LHPAMPOI_00129	GIJGLBKF_00133	KAIMIDBM_02492	FDFKCBBF_01762	LHLFDLPB_01789	BGHHFJCG_01704
malF		hypothetical protein	502	510	1.02	1	7207				170	1268	1247	ACFFKBFK_00164	NOHJFKDB_00228	OFBNHBMK_00208	EJPLOLJM_00207	FONPICIL_00207	PEDFGEPN_00157	FIEBMFEP_00191	KEICANCJ_00204	MLLKJJEH_00188	DKPCGENF_01734	PJELKAHP_00157	JAOCGCJH_01387	JJIMKLAD_00540	BCKBMIBO_00927	KHAOIDCC_01129	IOKMDCDC_01931	OBOHGKPO_00191	GILOPDDF_02168	CAHINAFA_01783	GGFGJCNJ_01055	KIECPMCJ_00203	LCOMAEID_02438	DONDBDJC_00233	EFKFBAFC_00214	FJFCBENI_00165	IMLICOML_00170	AKNKGCOC_00161	NLIPIKAI_01752	HOBONOKF_01753	OABDMMIM_01669	LHPAMPOI_00156	GIJGLBKF_00151	KAIMIDBM_02512	FDFKCBBF_01742	LHLFDLPB_01769	BGHHFJCG_01686
iolG		Inositol 2-dehydrogenase/D-chiro-inositol 3-dehydrogenase	502	504	1.01	1	7210				419	1040	1035	ACFFKBFK_00167	NOHJFKDB_00231	OFBNHBMK_00211	EJPLOLJM_00210	FONPICIL_00210	PEDFGEPN_00160	FIEBMFEP_00194	KEICANCJ_00207	MLLKJJEH_00191	DKPCGENF_01731	PJELKAHP_00160	JAOCGCJH_01390	JJIMKLAD_00537	BCKBMIBO_00924	KHAOIDCC_01126	IOKMDCDC_01928	OBOHGKPO_00188	GILOPDDF_02165	CAHINAFA_01780	GGFGJCNJ_01052	KIECPMCJ_00206	LCOMAEID_02435	DONDBDJC_00236	EFKFBAFC_00217	FJFCBENI_00168	IMLICOML_00173	AKNKGCOC_00164	NLIPIKAI_01749	HOBONOKF_01750	OABDMMIM_01666	LHPAMPOI_00159	GIJGLBKF_00154	KAIMIDBM_02515	FDFKCBBF_01739	LHLFDLPB_01766	BGHHFJCG_01683
group_1049		hypothetical protein	502	506	1.01	1	7216				251	977	959	ACFFKBFK_00173	NOHJFKDB_00237	OFBNHBMK_00217	EJPLOLJM_00217	FONPICIL_00217	PEDFGEPN_00166	FIEBMFEP_00200	KEICANCJ_00213	MLLKJJEH_00197	DKPCGENF_01725	PJELKAHP_00166	JAOCGCJH_01396	JJIMKLAD_00531	BCKBMIBO_00918	KHAOIDCC_01120	IOKMDCDC_01922	OBOHGKPO_00182	GILOPDDF_02159	CAHINAFA_01774	GGFGJCNJ_01046	KIECPMCJ_00212	LCOMAEID_02429	DONDBDJC_00242	EFKFBAFC_00224	FJFCBENI_00174	IMLICOML_00179	AKNKGCOC_00170	NLIPIKAI_01743	HOBONOKF_01744	OABDMMIM_01660	LHPAMPOI_00165	GIJGLBKF_00160	KAIMIDBM_02521	FDFKCBBF_01733	LHLFDLPB_01760	BGHHFJCG_01677
degA		HTH-type transcriptional regulator DegA	502	505	1.01	1	7278				137	1034	992	ACFFKBFK_00221	NOHJFKDB_00285	OFBNHBMK_00263	EJPLOLJM_00263	FONPICIL_00263	PEDFGEPN_00212	FIEBMFEP_00246	KEICANCJ_00262	MLLKJJEH_00243	DKPCGENF_01678	PJELKAHP_00212	JAOCGCJH_01442	JJIMKLAD_00485	BCKBMIBO_00870	KHAOIDCC_01073	IOKMDCDC_01875	OBOHGKPO_00136	GILOPDDF_02108	CAHINAFA_01728	GGFGJCNJ_01000	KIECPMCJ_00261	LCOMAEID_02383	DONDBDJC_00289	EFKFBAFC_00271	FJFCBENI_00221	IMLICOML_00231	AKNKGCOC_00216	NLIPIKAI_01697	HOBONOKF_01698	OABDMMIM_01614	LHPAMPOI_00211	GIJGLBKF_00206	KAIMIDBM_02567	FDFKCBBF_01687	LHLFDLPB_01714	BGHHFJCG_01626
group_1054		hypothetical protein	502	512	1.02	1	3377				590	1361	1334	ACFFKBFK_00269	NOHJFKDB_00330	OFBNHBMK_00310	EJPLOLJM_00309	FONPICIL_00309	PEDFGEPN_00269	FIEBMFEP_00294	KEICANCJ_00307	MLLKJJEH_00291	DKPCGENF_01630	PJELKAHP_00269	JAOCGCJH_01487	JJIMKLAD_00440	BCKBMIBO_00821	KHAOIDCC_01042	IOKMDCDC_01824	OBOHGKPO_00089	GILOPDDF_02054	CAHINAFA_01682	GGFGJCNJ_00945	KIECPMCJ_00307	LCOMAEID_02328	DONDBDJC_00336	EFKFBAFC_00317	FJFCBENI_00281	IMLICOML_00285	AKNKGCOC_00271	NLIPIKAI_01649	HOBONOKF_01643	OABDMMIM_01572	LHPAMPOI_00255	GIJGLBKF_00253	KAIMIDBM_02622	FDFKCBBF_01641	LHLFDLPB_01659	BGHHFJCG_01572
metE		5-methyltetrahydropteroyltriglutamate--homocysteine methyltransferase	502	506	1.01	1	3422				224	2228	2209	ACFFKBFK_00318	NOHJFKDB_00435	OFBNHBMK_00346	EJPLOLJM_00346	FONPICIL_00346	PEDFGEPN_00374	FIEBMFEP_00330	KEICANCJ_00344	MLLKJJEH_00327	DKPCGENF_01594	PJELKAHP_00305	JAOCGCJH_01523	JJIMKLAD_00404	BCKBMIBO_00783	KHAOIDCC_01006	IOKMDCDC_01790	OBOHGKPO_00053	GILOPDDF_02019	CAHINAFA_01645	GGFGJCNJ_00909	KIECPMCJ_00345	LCOMAEID_02292	DONDBDJC_00372	EFKFBAFC_00353	FJFCBENI_00317	IMLICOML_00320	AKNKGCOC_00307	NLIPIKAI_01612	HOBONOKF_01607	OABDMMIM_01536	LHPAMPOI_00359	GIJGLBKF_00288	KAIMIDBM_00055	FDFKCBBF_01605	LHLFDLPB_01623	BGHHFJCG_01537
noc_1		Nucleoid occlusion protein	502	505	1.01	1	3427				188	845	839	ACFFKBFK_00322	NOHJFKDB_00439	OFBNHBMK_00350	EJPLOLJM_00350	FONPICIL_00350	PEDFGEPN_00378	FIEBMFEP_00334	KEICANCJ_00348	MLLKJJEH_00331	DKPCGENF_01590	PJELKAHP_00309	JAOCGCJH_01527	JJIMKLAD_00400	BCKBMIBO_00779	KHAOIDCC_01002	IOKMDCDC_01786	OBOHGKPO_00049	GILOPDDF_02015	CAHINAFA_01641	GGFGJCNJ_00905	KIECPMCJ_00349	LCOMAEID_02288	DONDBDJC_00376	EFKFBAFC_00357	FJFCBENI_00321	IMLICOML_00324	AKNKGCOC_00311	NLIPIKAI_01608	HOBONOKF_01603	OABDMMIM_01532	LHPAMPOI_00363	GIJGLBKF_00292	KAIMIDBM_00059	FDFKCBBF_01601	LHLFDLPB_01619	BGHHFJCG_01533
group_1057		hypothetical protein	502	504	1.01	1	3463				221	605	571	ACFFKBFK_00333	NOHJFKDB_00449	OFBNHBMK_00361	EJPLOLJM_00361	FONPICIL_00361	PEDFGEPN_00390	FIEBMFEP_00345	KEICANCJ_00380	MLLKJJEH_00342	DKPCGENF_01578	PJELKAHP_00321	JAOCGCJH_01538	JJIMKLAD_00389	BCKBMIBO_00768	KHAOIDCC_00989	IOKMDCDC_01776	OBOHGKPO_00036	GILOPDDF_02002	CAHINAFA_01630	GGFGJCNJ_00893	KIECPMCJ_00381	LCOMAEID_02276	DONDBDJC_00388	EFKFBAFC_00368	FJFCBENI_00333	IMLICOML_00337	AKNKGCOC_00323	NLIPIKAI_01596	HOBONOKF_01591	OABDMMIM_01521	LHPAMPOI_00398	GIJGLBKF_00305	KAIMIDBM_00071	FDFKCBBF_01590	LHLFDLPB_01607	BGHHFJCG_01520
tcyP		L-cystine uptake protein TcyP	502	510	1.02	1	3475				209	1388	1365	ACFFKBFK_00344	NOHJFKDB_00459	OFBNHBMK_00372	EJPLOLJM_00372	FONPICIL_00372	PEDFGEPN_00400	FIEBMFEP_00355	KEICANCJ_00390	MLLKJJEH_00352	DKPCGENF_01567	PJELKAHP_00331	JAOCGCJH_01549	JJIMKLAD_00378	BCKBMIBO_00758	KHAOIDCC_00979	IOKMDCDC_01766	OBOHGKPO_00026	GILOPDDF_01992	CAHINAFA_01619	GGFGJCNJ_00883	KIECPMCJ_00391	LCOMAEID_02266	DONDBDJC_00398	EFKFBAFC_00379	FJFCBENI_00344 FJFCBENI_00345	IMLICOML_00347	AKNKGCOC_00333	NLIPIKAI_01586	HOBONOKF_01581	OABDMMIM_01511	LHPAMPOI_00409	GIJGLBKF_00315	KAIMIDBM_00081	FDFKCBBF_01580	LHLFDLPB_01597	BGHHFJCG_01510
group_1059		hypothetical protein	502	502	1	1	3478				407	452	413	ACFFKBFK_00347	NOHJFKDB_00462	OFBNHBMK_00376	EJPLOLJM_00376	FONPICIL_00376	PEDFGEPN_00403	FIEBMFEP_00358	KEICANCJ_00393	MLLKJJEH_00355	DKPCGENF_01564	PJELKAHP_00334	JAOCGCJH_01552	JJIMKLAD_00375	BCKBMIBO_00755	KHAOIDCC_00976	IOKMDCDC_01763	OBOHGKPO_00023	GILOPDDF_01989	CAHINAFA_01616	GGFGJCNJ_00880	KIECPMCJ_00394	LCOMAEID_02263	DONDBDJC_00401	EFKFBAFC_00382	FJFCBENI_00348	IMLICOML_00350	AKNKGCOC_00336	NLIPIKAI_01583	HOBONOKF_01578	OABDMMIM_01508	LHPAMPOI_00412	GIJGLBKF_00318	KAIMIDBM_00084	FDFKCBBF_01577	LHLFDLPB_01594	BGHHFJCG_01507
hsdR		Type-1 restriction enzyme R protein	502	544	1.09	1	7193				92	2789	2571	ACFFKBFK_00142	NOHJFKDB_00216	OFBNHBMK_00187	EJPLOLJM_00186	FONPICIL_00186	PEDFGEPN_00143	FIEBMFEP_00169	KEICANCJ_00193	MLLKJJEH_00167	DKPCGENF_01748	PJELKAHP_00143	JAOCGCJH_01365 JAOCGCJH_01364	JJIMKLAD_00562 JJIMKLAD_00563	BCKBMIBO_00938	KHAOIDCC_01143	IOKMDCDC_01945	OBOHGKPO_00203	GILOPDDF_02180	CAHINAFA_01805	GGFGJCNJ_01069	KIECPMCJ_00192	LCOMAEID_02452	DONDBDJC_00213	EFKFBAFC_00193	FJFCBENI_00151	IMLICOML_00158	AKNKGCOC_00147	NLIPIKAI_01772	HOBONOKF_01767	OABDMMIM_01683	LHPAMPOI_00135	GIJGLBKF_00139	KAIMIDBM_02498	FDFKCBBF_01756	LHLFDLPB_01783	BGHHFJCG_01698
yciC_1		Putative metal chaperone YciC	502	505	1.01	1	6491				188	1202	1194	ACFFKBFK_00409	NOHJFKDB_00514	OFBNHBMK_00415	EJPLOLJM_00437	FONPICIL_00439	PEDFGEPN_00443	FIEBMFEP_00401	KEICANCJ_00429	MLLKJJEH_00398	DKPCGENF_01520	PJELKAHP_00367	JAOCGCJH_01591	JJIMKLAD_00336	BCKBMIBO_00718	KHAOIDCC_00937	IOKMDCDC_01733	OBOHGKPO_02525	GILOPDDF_01946	CAHINAFA_01577	GGFGJCNJ_00840	KIECPMCJ_00430	LCOMAEID_02223	DONDBDJC_00459	EFKFBAFC_00423	FJFCBENI_00382	IMLICOML_00393	AKNKGCOC_00375	NLIPIKAI_01544	HOBONOKF_01538	OABDMMIM_01444	LHPAMPOI_00451	GIJGLBKF_00364	KAIMIDBM_00124	FDFKCBBF_01513	LHLFDLPB_01554	BGHHFJCG_01463
mrnC		Putative TrmH family tRNA/rRNA methyltransferase	502	1004	2	1	6588				323	884	574	ACFFKBFK_00499 ACFFKBFK_00500	NOHJFKDB_00602 NOHJFKDB_00603	OFBNHBMK_00505 OFBNHBMK_00506	EJPLOLJM_00525 EJPLOLJM_00526	FONPICIL_00527 FONPICIL_00528	PEDFGEPN_00532 PEDFGEPN_00533	FIEBMFEP_00489 FIEBMFEP_00490	KEICANCJ_00523 KEICANCJ_00524	MLLKJJEH_00486 MLLKJJEH_00487	DKPCGENF_01432 DKPCGENF_01431	PJELKAHP_00456 PJELKAHP_00457	JAOCGCJH_01679 JAOCGCJH_01680	JJIMKLAD_00248 JJIMKLAD_00247	BCKBMIBO_00627 BCKBMIBO_00626	KHAOIDCC_00848 KHAOIDCC_00847	IOKMDCDC_01642 IOKMDCDC_01641	OBOHGKPO_02435 OBOHGKPO_02434	GILOPDDF_01858 GILOPDDF_01857	CAHINAFA_01488 CAHINAFA_01487	GGFGJCNJ_00751 GGFGJCNJ_00750	KIECPMCJ_00519 KIECPMCJ_00520	LCOMAEID_02134 LCOMAEID_02133	DONDBDJC_00547 DONDBDJC_00548	EFKFBAFC_00511 EFKFBAFC_00512	FJFCBENI_00470 FJFCBENI_00471	IMLICOML_00481 IMLICOML_00482	AKNKGCOC_00464 AKNKGCOC_00465	NLIPIKAI_01458 NLIPIKAI_01457	HOBONOKF_01449 HOBONOKF_01448	OABDMMIM_01357 OABDMMIM_01356	LHPAMPOI_00539 LHPAMPOI_00540	GIJGLBKF_00453	KAIMIDBM_00214 KAIMIDBM_00215	FDFKCBBF_01426 FDFKCBBF_01425	LHLFDLPB_01465 LHLFDLPB_01464	BGHHFJCG_01374 BGHHFJCG_01373
rsmC		Ribosomal RNA small subunit methyltransferase C	502	506	1.01	1	6598				251	608	603	ACFFKBFK_00509	NOHJFKDB_00612	OFBNHBMK_00515	EJPLOLJM_00535	FONPICIL_00537	PEDFGEPN_00542	FIEBMFEP_00499	KEICANCJ_00533	MLLKJJEH_00496	DKPCGENF_01422	PJELKAHP_00466	JAOCGCJH_01689	JJIMKLAD_00238	BCKBMIBO_00617	KHAOIDCC_00838	IOKMDCDC_01632	OBOHGKPO_02425	GILOPDDF_01848	CAHINAFA_01478	GGFGJCNJ_00741	KIECPMCJ_00529	LCOMAEID_02124	DONDBDJC_00557	EFKFBAFC_00521	FJFCBENI_00480	IMLICOML_00491	AKNKGCOC_00474	NLIPIKAI_01448	HOBONOKF_01439	OABDMMIM_01347	LHPAMPOI_00549	GIJGLBKF_00462	KAIMIDBM_00224	FDFKCBBF_01416	LHLFDLPB_01455	BGHHFJCG_01364
araB		Ribulokinase	502	505	1.01	1	6609				332	1637	1625	ACFFKBFK_00520	NOHJFKDB_00623	OFBNHBMK_00526	EJPLOLJM_00546	FONPICIL_00548	PEDFGEPN_00553	FIEBMFEP_00510	KEICANCJ_00544	MLLKJJEH_00507	DKPCGENF_01411	PJELKAHP_00477	JAOCGCJH_01700	JJIMKLAD_00227	BCKBMIBO_00606	KHAOIDCC_00827	IOKMDCDC_01621	OBOHGKPO_02414	GILOPDDF_01837	CAHINAFA_01467	GGFGJCNJ_00730	KIECPMCJ_00540	LCOMAEID_02113	DONDBDJC_00568	EFKFBAFC_00532	FJFCBENI_00491	IMLICOML_00502	AKNKGCOC_00485	NLIPIKAI_01437	HOBONOKF_01428	OABDMMIM_01336	LHPAMPOI_00561	GIJGLBKF_00473	KAIMIDBM_00235	FDFKCBBF_01405	LHLFDLPB_01444	BGHHFJCG_01353
azo1		FMN-dependent NADPH-azoreductase	502	503	1.01	1	6630				116	566	564	ACFFKBFK_00529	NOHJFKDB_00631	OFBNHBMK_00534	EJPLOLJM_00554	FONPICIL_00556	PEDFGEPN_00561	FIEBMFEP_00518	KEICANCJ_00552	MLLKJJEH_00515	DKPCGENF_01403	PJELKAHP_00485	JAOCGCJH_01708	JJIMKLAD_00219	BCKBMIBO_00598	KHAOIDCC_00818	IOKMDCDC_01613	OBOHGKPO_02406	GILOPDDF_01829	CAHINAFA_01459	GGFGJCNJ_00722	KIECPMCJ_00548	LCOMAEID_02105	DONDBDJC_00576	EFKFBAFC_00540	FJFCBENI_00499	IMLICOML_00510	AKNKGCOC_00493	NLIPIKAI_01429	HOBONOKF_01420	OABDMMIM_01328	LHPAMPOI_00569	GIJGLBKF_00481	KAIMIDBM_00243	FDFKCBBF_01397	LHLFDLPB_01436	BGHHFJCG_01345
btuC		putative ABC transporter permease protein	502	503	1.01	1	6682				302	998	979	ACFFKBFK_00584	NOHJFKDB_00688	OFBNHBMK_00583	EJPLOLJM_00603	FONPICIL_00605	PEDFGEPN_00619	FIEBMFEP_00577	KEICANCJ_00602	MLLKJJEH_00573	DKPCGENF_01347	PJELKAHP_00543	JAOCGCJH_01757	JJIMKLAD_00170	BCKBMIBO_00547	KHAOIDCC_00752	IOKMDCDC_01564	OBOHGKPO_02353	GILOPDDF_01779	CAHINAFA_01410	GGFGJCNJ_00662	KIECPMCJ_00599	LCOMAEID_02046	DONDBDJC_00627	EFKFBAFC_00590	FJFCBENI_00558	IMLICOML_00559	AKNKGCOC_00551	NLIPIKAI_01366	HOBONOKF_01361	OABDMMIM_01269	LHPAMPOI_00618	GIJGLBKF_00534	KAIMIDBM_00302	FDFKCBBF_01337	LHLFDLPB_01377	BGHHFJCG_01295
nhaK_1		Sodium, potassium, lithium and rubidium/H(+) antiporter	502	506	1.01	1	6703				776	2042	2025	ACFFKBFK_00602	NOHJFKDB_00706	OFBNHBMK_00601	EJPLOLJM_00621	FONPICIL_00623	PEDFGEPN_00637	FIEBMFEP_00595	KEICANCJ_00620	MLLKJJEH_00591	DKPCGENF_01329 DKPCGENF_01328	PJELKAHP_00561	JAOCGCJH_01775	JJIMKLAD_00152	BCKBMIBO_00529	KHAOIDCC_00734	IOKMDCDC_01546	OBOHGKPO_02335	GILOPDDF_01761	CAHINAFA_01392	GGFGJCNJ_00628	KIECPMCJ_00617	LCOMAEID_02028	DONDBDJC_00645	EFKFBAFC_00609	FJFCBENI_00576	IMLICOML_00577	AKNKGCOC_00585	NLIPIKAI_01348	HOBONOKF_01327	OABDMMIM_01251	LHPAMPOI_00636	GIJGLBKF_00552	KAIMIDBM_00336	FDFKCBBF_01319	LHLFDLPB_01343	BGHHFJCG_01277
tagG		Teichoic acid translocation permease protein TagG	502	504	1.01	1	6711				92	896	808	ACFFKBFK_00610	NOHJFKDB_00714	OFBNHBMK_00610	EJPLOLJM_00630	FONPICIL_00632	PEDFGEPN_00645	FIEBMFEP_00603	KEICANCJ_00631	MLLKJJEH_00599	DKPCGENF_01320	PJELKAHP_00569	JAOCGCJH_01783	JJIMKLAD_00144	BCKBMIBO_00519	KHAOIDCC_00726	IOKMDCDC_01538	OBOHGKPO_02327	GILOPDDF_01753	CAHINAFA_01383	GGFGJCNJ_00620	KIECPMCJ_00628	LCOMAEID_02020	DONDBDJC_00653	EFKFBAFC_00617	FJFCBENI_00584	IMLICOML_00585	AKNKGCOC_00593	NLIPIKAI_01340	HOBONOKF_01319	OABDMMIM_01243	LHPAMPOI_00645	GIJGLBKF_00560	KAIMIDBM_00344	FDFKCBBF_01311	LHLFDLPB_01335	BGHHFJCG_01269
lacC_1		Tagatose-6-phosphate kinase	502	507	1.01	1	6776				122	920	910	ACFFKBFK_00670	NOHJFKDB_00774	OFBNHBMK_00670	EJPLOLJM_00690	FONPICIL_00692	PEDFGEPN_00705	FIEBMFEP_00663	KEICANCJ_00727	MLLKJJEH_00659	DKPCGENF_01260	PJELKAHP_00629	JAOCGCJH_01843	JJIMKLAD_00084	BCKBMIBO_00458	KHAOIDCC_00666	IOKMDCDC_01478	OBOHGKPO_02267	GILOPDDF_01692	CAHINAFA_01322	GGFGJCNJ_00559	KIECPMCJ_00722	LCOMAEID_01960	DONDBDJC_00714	EFKFBAFC_00677	FJFCBENI_00644	IMLICOML_00645	AKNKGCOC_00654	NLIPIKAI_01279	HOBONOKF_01258	OABDMMIM_01183	LHPAMPOI_00705	GIJGLBKF_00620	KAIMIDBM_00405	FDFKCBBF_01251	LHLFDLPB_01274	BGHHFJCG_01209
group_1075		Organic hydroperoxide resistance protein-like protein	502	502	1	1	6915				353	422	421	ACFFKBFK_00780	NOHJFKDB_00881	OFBNHBMK_00775	EJPLOLJM_00817	FONPICIL_00819	PEDFGEPN_00809	FIEBMFEP_00785	KEICANCJ_00834	MLLKJJEH_00762	DKPCGENF_01157	PJELKAHP_00733	JAOCGCJH_02011	JJIMKLAD_02529	BCKBMIBO_00330	KHAOIDCC_00560	IOKMDCDC_01372	OBOHGKPO_02161	GILOPDDF_01587	CAHINAFA_01218	GGFGJCNJ_00455	KIECPMCJ_00833	LCOMAEID_01856	DONDBDJC_00817	EFKFBAFC_00781	FJFCBENI_00768	IMLICOML_00750	AKNKGCOC_00758	NLIPIKAI_01150	HOBONOKF_01154	OABDMMIM_01078	LHPAMPOI_00810	GIJGLBKF_00728	KAIMIDBM_00509	FDFKCBBF_01147	LHLFDLPB_01169	BGHHFJCG_01080
ghrB_1		Glyoxylate/hydroxypyruvate reductase B	502	504	1.01	1	7023				284	959	954	ACFFKBFK_00818	NOHJFKDB_00911	OFBNHBMK_00814	EJPLOLJM_00922	FONPICIL_00925	PEDFGEPN_00840	FIEBMFEP_00816	KEICANCJ_00864	MLLKJJEH_00793	DKPCGENF_01102	PJELKAHP_00764	JAOCGCJH_02042	JJIMKLAD_02498	BCKBMIBO_00237	KHAOIDCC_00466	IOKMDCDC_01342	OBOHGKPO_02130	GILOPDDF_01557	CAHINAFA_01186	GGFGJCNJ_00424	KIECPMCJ_00865	LCOMAEID_01803	DONDBDJC_00914	EFKFBAFC_00879	FJFCBENI_00799	IMLICOML_00780	AKNKGCOC_00789	NLIPIKAI_01119	HOBONOKF_01123	OABDMMIM_01047	LHPAMPOI_00841	GIJGLBKF_00759	KAIMIDBM_00558	FDFKCBBF_01052	LHLFDLPB_01120	BGHHFJCG_01050
mnhA1		Na(+)/H(+) antiporter subunit A1	502	506	1.01	1	7050				116	2405	2385	ACFFKBFK_00842	NOHJFKDB_00933	OFBNHBMK_00836	EJPLOLJM_00944	FONPICIL_00947	PEDFGEPN_00861	FIEBMFEP_00838	KEICANCJ_00886	MLLKJJEH_00815	DKPCGENF_01080	PJELKAHP_00786	JAOCGCJH_02064	JJIMKLAD_02476	BCKBMIBO_00215	KHAOIDCC_00444	IOKMDCDC_01320	OBOHGKPO_02107	GILOPDDF_01535	CAHINAFA_01164	GGFGJCNJ_00402	KIECPMCJ_00887	LCOMAEID_01781	DONDBDJC_00936	EFKFBAFC_00901	FJFCBENI_00821	IMLICOML_00802	AKNKGCOC_00811	NLIPIKAI_01097	HOBONOKF_01101	OABDMMIM_01025	LHPAMPOI_00863	GIJGLBKF_00781	KAIMIDBM_00580	FDFKCBBF_01030	LHLFDLPB_01098	BGHHFJCG_01028
group_1079		hypothetical protein	502	503	1.01	1	7067				389	392	389	ACFFKBFK_00859	NOHJFKDB_00950	OFBNHBMK_00853	EJPLOLJM_00961	FONPICIL_00964	PEDFGEPN_00878	FIEBMFEP_00855	KEICANCJ_00903	MLLKJJEH_00832	DKPCGENF_01063	PJELKAHP_00803	JAOCGCJH_02081	JJIMKLAD_02459	BCKBMIBO_00198	KHAOIDCC_00427	IOKMDCDC_01301	OBOHGKPO_02090	GILOPDDF_01518	CAHINAFA_01147	GGFGJCNJ_00385	KIECPMCJ_00904	LCOMAEID_01764	DONDBDJC_00953	EFKFBAFC_00918	FJFCBENI_00838	IMLICOML_00819	AKNKGCOC_00828	NLIPIKAI_01080	HOBONOKF_01084	OABDMMIM_01008	LHPAMPOI_00880	GIJGLBKF_00798	KAIMIDBM_00597	FDFKCBBF_01013	LHLFDLPB_01081	BGHHFJCG_01011
clpB		Chaperone protein ClpB	502	507	1.01	1	6287				425	2609	2587	ACFFKBFK_00865	NOHJFKDB_00973	OFBNHBMK_00858	EJPLOLJM_00966	FONPICIL_00969	PEDFGEPN_00883	FIEBMFEP_00860	KEICANCJ_00909	MLLKJJEH_00837	DKPCGENF_01058	PJELKAHP_00808	JAOCGCJH_02087	JJIMKLAD_02453	BCKBMIBO_00192	KHAOIDCC_00420	IOKMDCDC_01296	OBOHGKPO_02084	GILOPDDF_01513	CAHINAFA_01142	GGFGJCNJ_00380	KIECPMCJ_00910	LCOMAEID_01759	DONDBDJC_00958	EFKFBAFC_00923	FJFCBENI_00843	IMLICOML_00824	AKNKGCOC_00833	NLIPIKAI_01074	HOBONOKF_01079	OABDMMIM_01002	LHPAMPOI_00885	GIJGLBKF_00804	KAIMIDBM_00602	FDFKCBBF_01007	LHLFDLPB_01076	BGHHFJCG_01006
group_1081		hypothetical protein	502	502	1	1	6249				551	854	852	ACFFKBFK_00897	NOHJFKDB_01002	OFBNHBMK_00890	EJPLOLJM_00998	FONPICIL_01001	PEDFGEPN_00915	FIEBMFEP_00892	KEICANCJ_00947	MLLKJJEH_00869	DKPCGENF_01026	PJELKAHP_00840	JAOCGCJH_02120	JJIMKLAD_02420	BCKBMIBO_00155	KHAOIDCC_00386	IOKMDCDC_01267	OBOHGKPO_02050	GILOPDDF_01484	CAHINAFA_01109	GGFGJCNJ_00347	KIECPMCJ_00947	LCOMAEID_01726	DONDBDJC_00990	EFKFBAFC_00957	FJFCBENI_00872	IMLICOML_00852	AKNKGCOC_00866	NLIPIKAI_01042	HOBONOKF_01046	OABDMMIM_00969	LHPAMPOI_00918	GIJGLBKF_00838	KAIMIDBM_00636	FDFKCBBF_00974	LHLFDLPB_01043	BGHHFJCG_00976
menH		2-succinyl-6-hydroxy-2,4-cyclohexadiene-1-carboxylate synthase	502	503	1.01	1	6196				803	803	803	ACFFKBFK_00937	NOHJFKDB_01039	OFBNHBMK_00926	EJPLOLJM_01035	FONPICIL_01038	PEDFGEPN_00953	FIEBMFEP_00931	KEICANCJ_00988	MLLKJJEH_00971	DKPCGENF_00990	PJELKAHP_00878	JAOCGCJH_02156	JJIMKLAD_02384	BCKBMIBO_00116	KHAOIDCC_00348	IOKMDCDC_01231	OBOHGKPO_02010	GILOPDDF_01448	CAHINAFA_01073	GGFGJCNJ_00309	KIECPMCJ_00987	LCOMAEID_01688	DONDBDJC_01029	EFKFBAFC_01013	FJFCBENI_00908	IMLICOML_00888	AKNKGCOC_00904	NLIPIKAI_01003	HOBONOKF_01008	OABDMMIM_00933	LHPAMPOI_00954	GIJGLBKF_00878	KAIMIDBM_00674	FDFKCBBF_00938	LHLFDLPB_01005	BGHHFJCG_00940
patA_2		Putative N-acetyl-LL-diaminopimelate aminotransferase	502	504	1.01	1	6191				386	1154	1148	ACFFKBFK_00942	NOHJFKDB_01045	OFBNHBMK_00931	EJPLOLJM_01040	FONPICIL_01043	PEDFGEPN_00958	FIEBMFEP_00936	KEICANCJ_00994	MLLKJJEH_00976	DKPCGENF_00985	PJELKAHP_00883	JAOCGCJH_02161	JJIMKLAD_02379	BCKBMIBO_00110	KHAOIDCC_00343	IOKMDCDC_01226	OBOHGKPO_02005	GILOPDDF_01443	CAHINAFA_01068	GGFGJCNJ_00304	KIECPMCJ_00993	LCOMAEID_01683	DONDBDJC_01034	EFKFBAFC_01018	FJFCBENI_00913	IMLICOML_00893	AKNKGCOC_00909	NLIPIKAI_00998	HOBONOKF_01003	OABDMMIM_00928	LHPAMPOI_00959	GIJGLBKF_00883	KAIMIDBM_00679	FDFKCBBF_00933	LHLFDLPB_01000	BGHHFJCG_00935
lytR_2		Transcriptional regulator LytR	502	503	1.01	1	6185				599	1235	1217	ACFFKBFK_00949	NOHJFKDB_01051	OFBNHBMK_00937	EJPLOLJM_01046	FONPICIL_01049	PEDFGEPN_00964	FIEBMFEP_00942	KEICANCJ_01000	MLLKJJEH_00982	DKPCGENF_00979	PJELKAHP_00889	JAOCGCJH_02167	JJIMKLAD_02373	BCKBMIBO_00104	KHAOIDCC_00337	IOKMDCDC_01219	OBOHGKPO_01999	GILOPDDF_01437	CAHINAFA_01062	GGFGJCNJ_00298	KIECPMCJ_00999	LCOMAEID_01677	DONDBDJC_01040	EFKFBAFC_01025	FJFCBENI_00919	IMLICOML_00899	AKNKGCOC_00915	NLIPIKAI_00992	HOBONOKF_00997	OABDMMIM_00922	LHPAMPOI_00965	GIJGLBKF_00889	KAIMIDBM_00685	FDFKCBBF_00927	LHLFDLPB_00994	BGHHFJCG_00928
group_1085		hypothetical protein	502	504	1.01	1	6112				260	1139	1133	ACFFKBFK_01017	NOHJFKDB_01118	OFBNHBMK_01005	EJPLOLJM_01114	FONPICIL_01117	PEDFGEPN_01031	FIEBMFEP_01009	KEICANCJ_01068	MLLKJJEH_01050	DKPCGENF_00912	PJELKAHP_00957	JAOCGCJH_02235	JJIMKLAD_02304	BCKBMIBO_00036	KHAOIDCC_00269	IOKMDCDC_01151	OBOHGKPO_01932	GILOPDDF_01369	CAHINAFA_00993	GGFGJCNJ_00231	KIECPMCJ_01067	LCOMAEID_01610	DONDBDJC_01108	EFKFBAFC_01094	FJFCBENI_00987	IMLICOML_00966	AKNKGCOC_00982	NLIPIKAI_00926	HOBONOKF_00930	OABDMMIM_00855	LHPAMPOI_01034	GIJGLBKF_00956	KAIMIDBM_00752	FDFKCBBF_00860	LHLFDLPB_00927	BGHHFJCG_00860
arcC1		Carbamate kinase 1	502	505	1.01	1	4183				95	935	928	ACFFKBFK_01057	NOHJFKDB_01159	OFBNHBMK_01048	EJPLOLJM_01157	FONPICIL_01160	PEDFGEPN_01139	FIEBMFEP_01050	KEICANCJ_01109	MLLKJJEH_01091	DKPCGENF_00872	PJELKAHP_01061	JAOCGCJH_02276	JJIMKLAD_02264	BCKBMIBO_02667	KHAOIDCC_00228	IOKMDCDC_01112	OBOHGKPO_01892	GILOPDDF_01328	CAHINAFA_00886	GGFGJCNJ_00190	KIECPMCJ_01108	LCOMAEID_01570	DONDBDJC_01151	EFKFBAFC_01207	FJFCBENI_01029	IMLICOML_01007	AKNKGCOC_01024	NLIPIKAI_00886	HOBONOKF_00889	OABDMMIM_00815	LHPAMPOI_01077	GIJGLBKF_00997	KAIMIDBM_00794	FDFKCBBF_00820	LHLFDLPB_00886	BGHHFJCG_00820
pyrB		Aspartate carbamoyltransferase	502	505	1.01	1	5951				134	899	875	ACFFKBFK_01091	NOHJFKDB_01191	OFBNHBMK_01081	EJPLOLJM_01190	FONPICIL_01193	PEDFGEPN_01172	FIEBMFEP_01082	KEICANCJ_01141	MLLKJJEH_01123	DKPCGENF_00839	PJELKAHP_01095	JAOCGCJH_02309	JJIMKLAD_02231	BCKBMIBO_02635	KHAOIDCC_00195	IOKMDCDC_01081	OBOHGKPO_01858	GILOPDDF_01294	CAHINAFA_00853	GGFGJCNJ_00157	KIECPMCJ_01140	LCOMAEID_01537	DONDBDJC_01184	EFKFBAFC_01240	FJFCBENI_01062	IMLICOML_01039	AKNKGCOC_01057	NLIPIKAI_00853	HOBONOKF_00856	OABDMMIM_00780	LHPAMPOI_01110	GIJGLBKF_01031	KAIMIDBM_00827	FDFKCBBF_00785	LHLFDLPB_00853	BGHHFJCG_00788
thiN		Thiamine pyrophosphokinase	502	504	1.01	1	5925				224	641	637	ACFFKBFK_01115	NOHJFKDB_01215	OFBNHBMK_01104	EJPLOLJM_01213	FONPICIL_01216	PEDFGEPN_01195	FIEBMFEP_01105	KEICANCJ_01164	MLLKJJEH_01146	DKPCGENF_00816	PJELKAHP_01118	JAOCGCJH_02332	JJIMKLAD_02208	BCKBMIBO_02612	KHAOIDCC_00171	IOKMDCDC_01058	OBOHGKPO_01835	GILOPDDF_01271	CAHINAFA_00830	GGFGJCNJ_00134	KIECPMCJ_01163	LCOMAEID_01514	DONDBDJC_01207	EFKFBAFC_01263	FJFCBENI_01085	IMLICOML_01062	AKNKGCOC_01080	NLIPIKAI_00830	HOBONOKF_00833	OABDMMIM_00757	LHPAMPOI_01133	GIJGLBKF_01054	KAIMIDBM_00850	FDFKCBBF_00762	LHLFDLPB_00830	BGHHFJCG_00764
recG		ATP-dependent DNA helicase RecG	502	507	1.01	1	5921				245	2060	2038	ACFFKBFK_01119	NOHJFKDB_01219	OFBNHBMK_01108	EJPLOLJM_01217	FONPICIL_01220	PEDFGEPN_01199	FIEBMFEP_01109	KEICANCJ_01168	MLLKJJEH_01150	DKPCGENF_00812	PJELKAHP_01122	JAOCGCJH_02336	JJIMKLAD_02204	BCKBMIBO_02608	KHAOIDCC_00167	IOKMDCDC_01054	OBOHGKPO_01831	GILOPDDF_01267	CAHINAFA_00826	GGFGJCNJ_00130	KIECPMCJ_01167	LCOMAEID_01510	DONDBDJC_01211	EFKFBAFC_01267	FJFCBENI_01089	IMLICOML_01066	AKNKGCOC_01084	NLIPIKAI_00826	HOBONOKF_00829	OABDMMIM_00753	LHPAMPOI_01137	GIJGLBKF_01058	KAIMIDBM_00854	FDFKCBBF_00758	LHLFDLPB_00826	BGHHFJCG_00760
rimM		Ribosome maturation factor RimM	502	504	1.01	1	5902				119	512	500	ACFFKBFK_01131	NOHJFKDB_01231	OFBNHBMK_01120	EJPLOLJM_01229	FONPICIL_01232	PEDFGEPN_01211	FIEBMFEP_01121	KEICANCJ_01180	MLLKJJEH_01162	DKPCGENF_00800	PJELKAHP_01134	JAOCGCJH_02348	JJIMKLAD_02192	BCKBMIBO_02596	KHAOIDCC_00154	IOKMDCDC_01042	OBOHGKPO_01819	GILOPDDF_01255	CAHINAFA_00814	GGFGJCNJ_00118	KIECPMCJ_01179	LCOMAEID_01498	DONDBDJC_01223	EFKFBAFC_01279	FJFCBENI_01101	IMLICOML_01078	AKNKGCOC_01096	NLIPIKAI_00814	HOBONOKF_00817	OABDMMIM_00741	LHPAMPOI_01149	GIJGLBKF_01070	KAIMIDBM_00866	FDFKCBBF_00746	LHLFDLPB_00814	BGHHFJCG_00748
polC_1		DNA polymerase III PolC-type	502	506	1.01	1	5873				317	4316	4281	ACFFKBFK_01155	NOHJFKDB_01258	OFBNHBMK_01145	EJPLOLJM_01254	FONPICIL_01257	PEDFGEPN_01236	FIEBMFEP_01146	KEICANCJ_01205	MLLKJJEH_01187	DKPCGENF_00775	PJELKAHP_01159	JAOCGCJH_02373	JJIMKLAD_02167	BCKBMIBO_02571	KHAOIDCC_00129	IOKMDCDC_01018	OBOHGKPO_01794	GILOPDDF_01230	CAHINAFA_00788	GGFGJCNJ_00093	KIECPMCJ_01204	LCOMAEID_01473	DONDBDJC_01246	EFKFBAFC_01304	FJFCBENI_01126	IMLICOML_01104	AKNKGCOC_01121	NLIPIKAI_00791	HOBONOKF_00792	OABDMMIM_00716	LHPAMPOI_01174	GIJGLBKF_01095	KAIMIDBM_00891	FDFKCBBF_00721	LHLFDLPB_00789	BGHHFJCG_00722
korA		2-oxoglutarate oxidoreductase subunit KorA	502	508	1.02	1	5844				128	1760	1741	ACFFKBFK_01181	NOHJFKDB_01283	OFBNHBMK_01170	EJPLOLJM_01279	FONPICIL_01282	PEDFGEPN_01261	FIEBMFEP_01171	KEICANCJ_01230	MLLKJJEH_01212	DKPCGENF_00750	PJELKAHP_01184	JAOCGCJH_02398	JJIMKLAD_02142	BCKBMIBO_02546	KHAOIDCC_00104	IOKMDCDC_00993	OBOHGKPO_01769	GILOPDDF_01205	CAHINAFA_00763	GGFGJCNJ_00068	KIECPMCJ_01229	LCOMAEID_01448	DONDBDJC_01272	EFKFBAFC_01329	FJFCBENI_01151	IMLICOML_01129	AKNKGCOC_01146	NLIPIKAI_00766	HOBONOKF_00767	OABDMMIM_00691	LHPAMPOI_01199	GIJGLBKF_01120	KAIMIDBM_00916	FDFKCBBF_00696	LHLFDLPB_00764	BGHHFJCG_00697
glpK		Glycerol kinase	502	507	1.01	1	5832				161	1496	1483	ACFFKBFK_01192	NOHJFKDB_01294	OFBNHBMK_01180	EJPLOLJM_01289	FONPICIL_01292	PEDFGEPN_01271	FIEBMFEP_01181	KEICANCJ_01240	MLLKJJEH_01222	DKPCGENF_00740	PJELKAHP_01194	JAOCGCJH_02408	JJIMKLAD_02132	BCKBMIBO_02536	KHAOIDCC_00094	IOKMDCDC_00983	OBOHGKPO_01759	GILOPDDF_01195	CAHINAFA_00753	GGFGJCNJ_00058	KIECPMCJ_01239	LCOMAEID_01438	DONDBDJC_01282	EFKFBAFC_01339	FJFCBENI_01161	IMLICOML_01139	AKNKGCOC_01156	NLIPIKAI_00756	HOBONOKF_00757	OABDMMIM_00681	LHPAMPOI_01209	GIJGLBKF_01130	KAIMIDBM_00926	FDFKCBBF_00686	LHLFDLPB_00754	BGHHFJCG_00687
menH_2		Monoacylglycerol lipase	502	507	1.01	1	5830				296	941	909	ACFFKBFK_01194	NOHJFKDB_01296	OFBNHBMK_01182	EJPLOLJM_01291	FONPICIL_01294	PEDFGEPN_01273	FIEBMFEP_01183	KEICANCJ_01242	MLLKJJEH_01224	DKPCGENF_00738	PJELKAHP_01196	JAOCGCJH_02410	JJIMKLAD_02130	BCKBMIBO_02534	KHAOIDCC_00092	IOKMDCDC_00981	OBOHGKPO_01757	GILOPDDF_01193	CAHINAFA_00751	GGFGJCNJ_00056	KIECPMCJ_01241	LCOMAEID_01436	DONDBDJC_01284	EFKFBAFC_01341	FJFCBENI_01163	IMLICOML_01141	AKNKGCOC_01158	NLIPIKAI_00754	HOBONOKF_00755	OABDMMIM_00679	LHPAMPOI_01211	GIJGLBKF_01132	KAIMIDBM_00928	FDFKCBBF_00684	LHLFDLPB_00752	BGHHFJCG_00685
katA		Catalase	502	506	1.01	1	7340				95	1517	1504	ACFFKBFK_01225	NOHJFKDB_01327	OFBNHBMK_01217	EJPLOLJM_01327	FONPICIL_01330	PEDFGEPN_01314	FIEBMFEP_01221	KEICANCJ_01305	MLLKJJEH_01262	DKPCGENF_00697	PJELKAHP_01237	JAOCGCJH_02445	JJIMKLAD_02095	BCKBMIBO_02498	KHAOIDCC_00053	IOKMDCDC_00943	OBOHGKPO_01717	GILOPDDF_01137	CAHINAFA_00716	GGFGJCNJ_00015	KIECPMCJ_01302	LCOMAEID_01396	DONDBDJC_01340	EFKFBAFC_01376	FJFCBENI_01204	IMLICOML_01197	AKNKGCOC_01199	NLIPIKAI_00719	HOBONOKF_00714	OABDMMIM_00638	LHPAMPOI_01247	GIJGLBKF_01172	KAIMIDBM_00969	FDFKCBBF_00643	LHLFDLPB_00715	BGHHFJCG_00630
opuD_1		Glycine betaine transporter OpuD	502	506	1.01	1	7354				356	1646	1632	ACFFKBFK_01240	NOHJFKDB_01342	OFBNHBMK_01231	EJPLOLJM_01341	FONPICIL_01344	PEDFGEPN_01328	FIEBMFEP_01235	KEICANCJ_01321	MLLKJJEH_01276	DKPCGENF_00683	PJELKAHP_01251	JAOCGCJH_02459	JJIMKLAD_02081	BCKBMIBO_02484	KHAOIDCC_00039	IOKMDCDC_00928	OBOHGKPO_01703	GILOPDDF_01123	CAHINAFA_00702	GGFGJCNJ_00001	KIECPMCJ_01316	LCOMAEID_01382	DONDBDJC_01354	EFKFBAFC_01390	FJFCBENI_01218	IMLICOML_01211	AKNKGCOC_01213	NLIPIKAI_00705	HOBONOKF_00700	OABDMMIM_00624	LHPAMPOI_01261	GIJGLBKF_01186	KAIMIDBM_00983	FDFKCBBF_00629	LHLFDLPB_00701	BGHHFJCG_00616
group_1097		1,4-dihydroxy-2-naphthoyl-CoA hydrolase	502	503	1.01	1	7356				152	467	465	ACFFKBFK_01242	NOHJFKDB_01345	OFBNHBMK_01233	EJPLOLJM_01343	FONPICIL_01346	PEDFGEPN_01330	FIEBMFEP_01237	KEICANCJ_01323	MLLKJJEH_01278	DKPCGENF_00681	PJELKAHP_01253	JAOCGCJH_02461	JJIMKLAD_02079	BCKBMIBO_02482	KHAOIDCC_00037	IOKMDCDC_00926	OBOHGKPO_01701	GILOPDDF_01121	CAHINAFA_00700	GGFGJCNJ_02698	KIECPMCJ_01318	LCOMAEID_01380	DONDBDJC_01356	EFKFBAFC_01392	FJFCBENI_01220	IMLICOML_01213	AKNKGCOC_01215	NLIPIKAI_00703	HOBONOKF_00698	OABDMMIM_00622	LHPAMPOI_01263	GIJGLBKF_01188	KAIMIDBM_00985	FDFKCBBF_00627	LHLFDLPB_00699	BGHHFJCG_00614
clfA		Clumping factor A	502	517	1.03	1	6892				287	3281	2778	ACFFKBFK_00764	NOHJFKDB_00864 NOHJFKDB_00865	OFBNHBMK_00759	EJPLOLJM_00801	FONPICIL_00803	PEDFGEPN_00793	FIEBMFEP_00768	KEICANCJ_00817	MLLKJJEH_00746	DKPCGENF_01173	PJELKAHP_00717	JAOCGCJH_01995	JJIMKLAD_02545	BCKBMIBO_00346	KHAOIDCC_00577	IOKMDCDC_01388	OBOHGKPO_02177	GILOPDDF_01603	CAHINAFA_01234	GGFGJCNJ_00471	KIECPMCJ_00816	LCOMAEID_01872	DONDBDJC_00801	EFKFBAFC_00765	FJFCBENI_00752	IMLICOML_00734	AKNKGCOC_00742	NLIPIKAI_01166	HOBONOKF_01170	OABDMMIM_01094	LHPAMPOI_00794	GIJGLBKF_00710	KAIMIDBM_00493	FDFKCBBF_01163	LHLFDLPB_01185	BGHHFJCG_01096
brnQ_3		Branched-chain amino acid transport system 2 carrier protein	502	505	1.01	1	7447				122	1343	1337	ACFFKBFK_01297	NOHJFKDB_01402	OFBNHBMK_01287	EJPLOLJM_01397	FONPICIL_01400	PEDFGEPN_01384	FIEBMFEP_01292	KEICANCJ_01378	MLLKJJEH_01333	DKPCGENF_00628	PJELKAHP_01307	JAOCGCJH_02515	JJIMKLAD_02025	BCKBMIBO_02428	KHAOIDCC_02632	IOKMDCDC_00869	OBOHGKPO_01647	GILOPDDF_01067	CAHINAFA_00646	GGFGJCNJ_02644	KIECPMCJ_01373	LCOMAEID_01326	DONDBDJC_01411	EFKFBAFC_01468	FJFCBENI_01273	IMLICOML_01267	AKNKGCOC_01269	NLIPIKAI_00642	HOBONOKF_00644	OABDMMIM_00569	LHPAMPOI_01317	GIJGLBKF_01242	KAIMIDBM_01039	FDFKCBBF_00574	LHLFDLPB_00645	BGHHFJCG_00558
rnz		Ribonuclease Z	502	506	1.01	1	5356				167	920	911	ACFFKBFK_01401	NOHJFKDB_01563	OFBNHBMK_01383	EJPLOLJM_01492	FONPICIL_01495	PEDFGEPN_01480	FIEBMFEP_01450	KEICANCJ_01537	MLLKJJEH_01428	DKPCGENF_00532	PJELKAHP_01402	JAOCGCJH_02609	JJIMKLAD_01931	BCKBMIBO_02268	KHAOIDCC_02474	IOKMDCDC_00778	OBOHGKPO_01554	GILOPDDF_00973	CAHINAFA_00489	GGFGJCNJ_02482	KIECPMCJ_01529	LCOMAEID_01229	DONDBDJC_01580	EFKFBAFC_01562	FJFCBENI_01430	IMLICOML_01364	AKNKGCOC_01430	NLIPIKAI_00483	HOBONOKF_00482	OABDMMIM_00474	LHPAMPOI_01416	GIJGLBKF_01334	KAIMIDBM_01136	FDFKCBBF_00478	LHLFDLPB_00552	BGHHFJCG_00465
group_1103		hypothetical protein	502	502	1	1	5388				218	218	218	ACFFKBFK_01437	NOHJFKDB_01590	OFBNHBMK_01412	EJPLOLJM_01521	FONPICIL_01524	PEDFGEPN_01507	FIEBMFEP_01477	KEICANCJ_01567	MLLKJJEH_01455	DKPCGENF_00505	PJELKAHP_01429	JAOCGCJH_00025	JJIMKLAD_01902	BCKBMIBO_02238	KHAOIDCC_02446	IOKMDCDC_00751	OBOHGKPO_01527	GILOPDDF_00946	CAHINAFA_00460	GGFGJCNJ_02455	KIECPMCJ_01559	LCOMAEID_01202	DONDBDJC_01609	EFKFBAFC_01591	FJFCBENI_01459	IMLICOML_01391	AKNKGCOC_01457	NLIPIKAI_00454	HOBONOKF_00455	OABDMMIM_00446	LHPAMPOI_01448	GIJGLBKF_01361	KAIMIDBM_01163	FDFKCBBF_00450	LHLFDLPB_00525	BGHHFJCG_00438
group_1104		hypothetical protein	502	502	1	1	5396				125	344	298	ACFFKBFK_01445	NOHJFKDB_01598	OFBNHBMK_01420	EJPLOLJM_01529	FONPICIL_01532	PEDFGEPN_01515	FIEBMFEP_01485	KEICANCJ_01575	MLLKJJEH_01463	DKPCGENF_00497	PJELKAHP_01437	JAOCGCJH_00033	JJIMKLAD_01894	BCKBMIBO_02230	KHAOIDCC_02438	IOKMDCDC_00743	OBOHGKPO_01519	GILOPDDF_00938	CAHINAFA_00452	GGFGJCNJ_02447	KIECPMCJ_01567	LCOMAEID_01194	DONDBDJC_01617	EFKFBAFC_01599	FJFCBENI_01467	IMLICOML_01399	AKNKGCOC_01465	NLIPIKAI_00446	HOBONOKF_00447	OABDMMIM_00438	LHPAMPOI_01456	GIJGLBKF_01369	KAIMIDBM_01171	FDFKCBBF_00442	LHLFDLPB_00517	BGHHFJCG_00430
group_1105		5-formyltetrahydrofolate cyclo-ligase	502	504	1.01	1	5405				239	593	591	ACFFKBFK_01455	NOHJFKDB_01607	OFBNHBMK_01429	EJPLOLJM_01538	FONPICIL_01541	PEDFGEPN_01524	FIEBMFEP_01494	KEICANCJ_01584	MLLKJJEH_01472	DKPCGENF_00487	PJELKAHP_01446	JAOCGCJH_00042	JJIMKLAD_01885	BCKBMIBO_02221	KHAOIDCC_02428	IOKMDCDC_00734	OBOHGKPO_01510	GILOPDDF_00929	CAHINAFA_00442	GGFGJCNJ_02438	KIECPMCJ_01576	LCOMAEID_01185	DONDBDJC_01626	EFKFBAFC_01608	FJFCBENI_01476	IMLICOML_01408	AKNKGCOC_01474	NLIPIKAI_00437	HOBONOKF_00438	OABDMMIM_00429	LHPAMPOI_01465	GIJGLBKF_01378	KAIMIDBM_01180	FDFKCBBF_00433	LHLFDLPB_00508	BGHHFJCG_00421
era		GTPase Era	502	506	1.01	1	5423				254	899	893	ACFFKBFK_01472	NOHJFKDB_01624	OFBNHBMK_01446	EJPLOLJM_01555	FONPICIL_01558	PEDFGEPN_01541	FIEBMFEP_01511	KEICANCJ_01601	MLLKJJEH_01489	DKPCGENF_00470	PJELKAHP_01463	JAOCGCJH_00059	JJIMKLAD_01868	BCKBMIBO_02201	KHAOIDCC_02411	IOKMDCDC_00717	OBOHGKPO_01493	GILOPDDF_00912	CAHINAFA_00425	GGFGJCNJ_02421	KIECPMCJ_01593	LCOMAEID_01168	DONDBDJC_01643	EFKFBAFC_01625	FJFCBENI_01493	IMLICOML_01425	AKNKGCOC_01491	NLIPIKAI_00420	HOBONOKF_00421	OABDMMIM_00412	LHPAMPOI_01482	GIJGLBKF_01395	KAIMIDBM_01197	FDFKCBBF_00416	LHLFDLPB_00491	BGHHFJCG_00404
tam		Trans-aconitate 2-methyltransferase	502	508	1.02	1	5451				233	716	707	ACFFKBFK_01495	NOHJFKDB_01647	OFBNHBMK_01469	EJPLOLJM_01578	FONPICIL_01581	PEDFGEPN_01564	FIEBMFEP_01534	KEICANCJ_01624	MLLKJJEH_01512	DKPCGENF_00447	PJELKAHP_01486	JAOCGCJH_00082	JJIMKLAD_01845	BCKBMIBO_02178	KHAOIDCC_02388	IOKMDCDC_00693	OBOHGKPO_01470	GILOPDDF_00889	CAHINAFA_00402	GGFGJCNJ_02398	KIECPMCJ_01616	LCOMAEID_01145	DONDBDJC_01666	EFKFBAFC_01648	FJFCBENI_01516	IMLICOML_01448	AKNKGCOC_01514	NLIPIKAI_00396	HOBONOKF_00398	OABDMMIM_00388	LHPAMPOI_01505	GIJGLBKF_01418	KAIMIDBM_01220	FDFKCBBF_00392	LHLFDLPB_00468	BGHHFJCG_00381
yhbY		RNA-binding protein	502	502	1	1	5455				290	290	290	ACFFKBFK_01499	NOHJFKDB_01651	OFBNHBMK_01473	EJPLOLJM_01582	FONPICIL_01585	PEDFGEPN_01568	FIEBMFEP_01538	KEICANCJ_01628	MLLKJJEH_01516	DKPCGENF_00443	PJELKAHP_01490	JAOCGCJH_00086	JJIMKLAD_01841	BCKBMIBO_02174	KHAOIDCC_02384	IOKMDCDC_00689	OBOHGKPO_01466	GILOPDDF_00885	CAHINAFA_00398	GGFGJCNJ_02394	KIECPMCJ_01620	LCOMAEID_01141	DONDBDJC_01670	EFKFBAFC_01652	FJFCBENI_01520	IMLICOML_01452	AKNKGCOC_01518	NLIPIKAI_00392	HOBONOKF_00394	OABDMMIM_00384	LHPAMPOI_01509	GIJGLBKF_01422	KAIMIDBM_01224	FDFKCBBF_00388	LHLFDLPB_00464	BGHHFJCG_00377
aroE		Shikimate dehydrogenase (NADP(+))	502	504	1.01	1	5456				161	806	802	ACFFKBFK_01500	NOHJFKDB_01652	OFBNHBMK_01474	EJPLOLJM_01583	FONPICIL_01586	PEDFGEPN_01569	FIEBMFEP_01539	KEICANCJ_01629	MLLKJJEH_01517	DKPCGENF_00442	PJELKAHP_01491	JAOCGCJH_00087	JJIMKLAD_01840	BCKBMIBO_02173	KHAOIDCC_02383	IOKMDCDC_00688	OBOHGKPO_01465	GILOPDDF_00884	CAHINAFA_00397	GGFGJCNJ_02393	KIECPMCJ_01621	LCOMAEID_01140	DONDBDJC_01671	EFKFBAFC_01653	FJFCBENI_01521	IMLICOML_01453	AKNKGCOC_01519	NLIPIKAI_00391	HOBONOKF_00393	OABDMMIM_00383	LHPAMPOI_01510	GIJGLBKF_01423	KAIMIDBM_01225	FDFKCBBF_00387	LHLFDLPB_00463	BGHHFJCG_00376
accB_2		Biotin carboxyl carrier protein of acetyl-CoA carboxylase	502	502	1	1	5470				326	449	448	ACFFKBFK_01511	NOHJFKDB_01662	OFBNHBMK_01485	EJPLOLJM_01594	FONPICIL_01597	PEDFGEPN_01579	FIEBMFEP_01549	KEICANCJ_01641	MLLKJJEH_01527	DKPCGENF_00433	PJELKAHP_01501	JAOCGCJH_00098	JJIMKLAD_01829	BCKBMIBO_02162	KHAOIDCC_02374	IOKMDCDC_00677	OBOHGKPO_01454	GILOPDDF_00874	CAHINAFA_00385	GGFGJCNJ_02383	KIECPMCJ_01633	LCOMAEID_01130	DONDBDJC_01686	EFKFBAFC_01665	FJFCBENI_01531	IMLICOML_01463	AKNKGCOC_01529	NLIPIKAI_00382	HOBONOKF_00383	OABDMMIM_00372	LHPAMPOI_01521	GIJGLBKF_01434	KAIMIDBM_01235	FDFKCBBF_00376	LHLFDLPB_00453	BGHHFJCG_00366
relA		GTP pyrophosphokinase	502	507	1.01	1	5503				227	2210	2192	ACFFKBFK_01537	NOHJFKDB_01688	OFBNHBMK_01511	EJPLOLJM_01620	FONPICIL_01623	PEDFGEPN_01605	FIEBMFEP_01575	KEICANCJ_01667	MLLKJJEH_01553	DKPCGENF_00407	PJELKAHP_01527	JAOCGCJH_00124	JJIMKLAD_01803	BCKBMIBO_02136	KHAOIDCC_02347	IOKMDCDC_00651	OBOHGKPO_01428	GILOPDDF_00848	CAHINAFA_00358	GGFGJCNJ_02357	KIECPMCJ_01659	LCOMAEID_01104	DONDBDJC_01712	EFKFBAFC_01691	FJFCBENI_01557	IMLICOML_01489	AKNKGCOC_01555	NLIPIKAI_00356	HOBONOKF_00357	OABDMMIM_00346	LHPAMPOI_01547	GIJGLBKF_01460 GIJGLBKF_01461	KAIMIDBM_01261	FDFKCBBF_00350	LHLFDLPB_00427	BGHHFJCG_00340
mutM		Formamidopyrimidine-DNA glycosylase	502	504	1.01	1	5569				95	872	867	ACFFKBFK_01582	NOHJFKDB_01733	OFBNHBMK_01562	EJPLOLJM_01671	FONPICIL_01674	PEDFGEPN_01650	FIEBMFEP_01620	KEICANCJ_01718	MLLKJJEH_01598	DKPCGENF_00362	PJELKAHP_01573	JAOCGCJH_00169	JJIMKLAD_01758	BCKBMIBO_02091	KHAOIDCC_02302	IOKMDCDC_00606	OBOHGKPO_01383	GILOPDDF_00794	CAHINAFA_00307	GGFGJCNJ_02312	KIECPMCJ_01704	LCOMAEID_01059	DONDBDJC_01763	EFKFBAFC_01743	FJFCBENI_01602	IMLICOML_01535	AKNKGCOC_01600	NLIPIKAI_00311	HOBONOKF_00312	OABDMMIM_00298	LHPAMPOI_01592	GIJGLBKF_01506	KAIMIDBM_01306	FDFKCBBF_00302	LHLFDLPB_00382	BGHHFJCG_00294
ald2		Alanine dehydrogenase 2	502	505	1.01	1	4690				194	1166	1112	ACFFKBFK_01602	NOHJFKDB_01752	OFBNHBMK_01581	EJPLOLJM_01691	FONPICIL_01694	PEDFGEPN_01671	FIEBMFEP_01640	KEICANCJ_01738	MLLKJJEH_01617	DKPCGENF_00342	PJELKAHP_01594	JAOCGCJH_00188	JJIMKLAD_01739	BCKBMIBO_02071	KHAOIDCC_02283	IOKMDCDC_00586	OBOHGKPO_01364	GILOPDDF_00774	CAHINAFA_00288	GGFGJCNJ_02291	KIECPMCJ_01724	LCOMAEID_01038	DONDBDJC_01785	EFKFBAFC_01762	FJFCBENI_01621	IMLICOML_01554	AKNKGCOC_01621	NLIPIKAI_00292	HOBONOKF_00291	OABDMMIM_00279	LHPAMPOI_01611	GIJGLBKF_01525	KAIMIDBM_01327	FDFKCBBF_00283	LHLFDLPB_00361	BGHHFJCG_00274
pepA_2		Glutamyl aminopeptidase	502	506	1.01	1	4729			Hypothetical protein with no hits to refseq/uniprot/clusters/cdd/tigrfams/pfam overlapping another protein with hits	95	1076	1067	ACFFKBFK_01640	NOHJFKDB_01787	OFBNHBMK_01617	EJPLOLJM_01727	FONPICIL_01730	PEDFGEPN_01706	FIEBMFEP_01675	KEICANCJ_01774	MLLKJJEH_01652	DKPCGENF_00307	PJELKAHP_01629	JAOCGCJH_00224	JJIMKLAD_01703	BCKBMIBO_02035	KHAOIDCC_02248	IOKMDCDC_00551	OBOHGKPO_01327	GILOPDDF_00739	CAHINAFA_00252	GGFGJCNJ_02256	KIECPMCJ_01760	LCOMAEID_01003	DONDBDJC_01820	EFKFBAFC_01798	FJFCBENI_01656	IMLICOML_01590	AKNKGCOC_01656	NLIPIKAI_00257	HOBONOKF_00256	OABDMMIM_00244	LHPAMPOI_01647	GIJGLBKF_01562	KAIMIDBM_01362	FDFKCBBF_00248	LHLFDLPB_00326	BGHHFJCG_00239
ribD		Riboflavin biosynthesis protein RibD	502	504	1.01	1	4768				404	1043	1037	ACFFKBFK_01665	NOHJFKDB_01810	OFBNHBMK_01640	EJPLOLJM_01752	FONPICIL_01755	PEDFGEPN_01731	FIEBMFEP_01698	KEICANCJ_01803	MLLKJJEH_01675	DKPCGENF_00282	PJELKAHP_01654	JAOCGCJH_00247	JJIMKLAD_01680	BCKBMIBO_02011	KHAOIDCC_02225	IOKMDCDC_00527	OBOHGKPO_01304	GILOPDDF_00716	CAHINAFA_00229	GGFGJCNJ_02231	KIECPMCJ_01790	LCOMAEID_00978	DONDBDJC_01845	EFKFBAFC_01822	FJFCBENI_01680	IMLICOML_01613	AKNKGCOC_01681	NLIPIKAI_00234	HOBONOKF_00231	OABDMMIM_00221	LHPAMPOI_01670	GIJGLBKF_01585	KAIMIDBM_01387	FDFKCBBF_00225	LHLFDLPB_00301	BGHHFJCG_00216
pglF		UDP-N-acetyl-alpha-D-glucosamine C6 dehydratase	502	587	1.17	1	3969			Hypothetical protein with no hits to refseq/uniprot/clusters/cdd/tigrfams/pfam overlapping another protein with hits	161	1880	1559	ACFFKBFK_00099	NOHJFKDB_00170	OFBNHBMK_00145	EJPLOLJM_00144	FONPICIL_00144	PEDFGEPN_00101	FIEBMFEP_00127	KEICANCJ_00150	MLLKJJEH_00125	DKPCGENF_01790 DKPCGENF_01791	PJELKAHP_00101	JAOCGCJH_01322	JJIMKLAD_00605	BCKBMIBO_00981	KHAOIDCC_01185	IOKMDCDC_01985	OBOHGKPO_00244	GILOPDDF_02222	CAHINAFA_01847	GGFGJCNJ_01112 GGFGJCNJ_01111	KIECPMCJ_00149	LCOMAEID_02495 LCOMAEID_02494	DONDBDJC_00169	EFKFBAFC_00150	FJFCBENI_00109	IMLICOML_00115	AKNKGCOC_00104 AKNKGCOC_00105	NLIPIKAI_01814	HOBONOKF_01810 HOBONOKF_01809	OABDMMIM_01725	LHPAMPOI_00093	GIJGLBKF_00098	KAIMIDBM_02455 KAIMIDBM_02456	FDFKCBBF_01798	LHLFDLPB_01826 LHLFDLPB_01825	BGHHFJCG_01740
group_1123		hypothetical protein	502	503	1.01	1	3690				221	1124	1119	ACFFKBFK_01824	NOHJFKDB_01903	OFBNHBMK_01722	EJPLOLJM_01833	FONPICIL_01837	PEDFGEPN_01816	FIEBMFEP_01775	KEICANCJ_01892	MLLKJJEH_01754	DKPCGENF_00207	PJELKAHP_01737	JAOCGCJH_00329	JJIMKLAD_01598	BCKBMIBO_01924	KHAOIDCC_02082	IOKMDCDC_00383	OBOHGKPO_01223	GILOPDDF_00646	CAHINAFA_00147	GGFGJCNJ_02147	KIECPMCJ_01880	LCOMAEID_00894	DONDBDJC_01921	EFKFBAFC_01904	FJFCBENI_01760	IMLICOML_01683	AKNKGCOC_01765	NLIPIKAI_00147	HOBONOKF_00147	OABDMMIM_00145	LHPAMPOI_01752	GIJGLBKF_01651	KAIMIDBM_01471	FDFKCBBF_00147	LHLFDLPB_00217	BGHHFJCG_00147
ricR		hypothetical protein	502	502	1	1	3941				143	293	292	ACFFKBFK_02038	NOHJFKDB_02116	OFBNHBMK_01994	EJPLOLJM_02102	FONPICIL_02106	PEDFGEPN_02136	FIEBMFEP_02021	KEICANCJ_02144	MLLKJJEH_02000	DKPCGENF_02522	PJELKAHP_01929	JAOCGCJH_00606	JJIMKLAD_01321	BCKBMIBO_01691	KHAOIDCC_01890	IOKMDCDC_00126	OBOHGKPO_01036	GILOPDDF_00396	CAHINAFA_02609	GGFGJCNJ_01893	KIECPMCJ_02223	LCOMAEID_00639	DONDBDJC_02112	EFKFBAFC_02180	FJFCBENI_02009	IMLICOML_01931	AKNKGCOC_02019	NLIPIKAI_02530	HOBONOKF_02593	OABDMMIM_02442	LHPAMPOI_02028	GIJGLBKF_01857	KAIMIDBM_01725	FDFKCBBF_02514	LHLFDLPB_02608	BGHHFJCG_02461
group_113		hypothetical protein	502	505	1.01	1	6751				164	401	389	ACFFKBFK_00648	NOHJFKDB_00752	OFBNHBMK_00648	EJPLOLJM_00668	FONPICIL_00670	PEDFGEPN_00683	FIEBMFEP_00641	KEICANCJ_00705	MLLKJJEH_00637	DKPCGENF_01282	PJELKAHP_00607	JAOCGCJH_01821	JJIMKLAD_00106	BCKBMIBO_00480	KHAOIDCC_00688	IOKMDCDC_01500	OBOHGKPO_02289	GILOPDDF_01714	CAHINAFA_01344	GGFGJCNJ_00581	KIECPMCJ_00700	LCOMAEID_01982	DONDBDJC_00692	EFKFBAFC_00655	FJFCBENI_00622	IMLICOML_00623	AKNKGCOC_00632	NLIPIKAI_01301	HOBONOKF_01280	OABDMMIM_01205	LHPAMPOI_00683	GIJGLBKF_00598	KAIMIDBM_00383	FDFKCBBF_01273	LHLFDLPB_01296	BGHHFJCG_01231
ywlC_2		Threonylcarbamoyl-AMP synthase	502	503	1.01	1	7891				350	1073	1044	ACFFKBFK_02067	NOHJFKDB_02146	OFBNHBMK_02022	EJPLOLJM_02130	FONPICIL_02134	PEDFGEPN_02164	FIEBMFEP_02049	KEICANCJ_02173	MLLKJJEH_02028	DKPCGENF_02493	PJELKAHP_01957	JAOCGCJH_00634	JJIMKLAD_01293	BCKBMIBO_01662	KHAOIDCC_01862	IOKMDCDC_00098	OBOHGKPO_01006	GILOPDDF_00368	CAHINAFA_02581	GGFGJCNJ_01865	KIECPMCJ_02252	LCOMAEID_00611	DONDBDJC_02140	EFKFBAFC_02208	FJFCBENI_02037	IMLICOML_01960	AKNKGCOC_02047	NLIPIKAI_02502	HOBONOKF_02565	OABDMMIM_02414	LHPAMPOI_02056	GIJGLBKF_01887	KAIMIDBM_01753	FDFKCBBF_02486	LHLFDLPB_02580	BGHHFJCG_02433
murA2		UDP-N-acetylglucosamine 1-carboxyvinyltransferase 2	502	506	1.01	1	7883				167	1259	1249	ACFFKBFK_02075	NOHJFKDB_02154	OFBNHBMK_02030	EJPLOLJM_02138	FONPICIL_02142	PEDFGEPN_02172	FIEBMFEP_02057	KEICANCJ_02181	MLLKJJEH_02036	DKPCGENF_02485	PJELKAHP_01965	JAOCGCJH_00642	JJIMKLAD_01285	BCKBMIBO_01654	KHAOIDCC_01854	IOKMDCDC_00090	OBOHGKPO_00998	GILOPDDF_00360	CAHINAFA_02573	GGFGJCNJ_01857	KIECPMCJ_02260	LCOMAEID_00603	DONDBDJC_02148	EFKFBAFC_02216	FJFCBENI_02045	IMLICOML_01968	AKNKGCOC_02055	NLIPIKAI_02494	HOBONOKF_02557	OABDMMIM_02406	LHPAMPOI_02064	GIJGLBKF_01895	KAIMIDBM_01761	FDFKCBBF_02478	LHLFDLPB_02572	BGHHFJCG_02425
moaB		Molybdenum cofactor biosynthesis protein B	502	503	1.01	1	4561				173	506	504	ACFFKBFK_02219	NOHJFKDB_02312	OFBNHBMK_02184	EJPLOLJM_02286	FONPICIL_02290	PEDFGEPN_02325	FIEBMFEP_02197	KEICANCJ_02331	MLLKJJEH_02176	DKPCGENF_02346	PJELKAHP_02118	JAOCGCJH_00788	JJIMKLAD_01139	BCKBMIBO_01510	KHAOIDCC_01711	IOKMDCDC_02495	OBOHGKPO_00790	GILOPDDF_00214	CAHINAFA_02426	GGFGJCNJ_01704	KIECPMCJ_02408	LCOMAEID_00435	DONDBDJC_02288	EFKFBAFC_02366	FJFCBENI_02187	IMLICOML_02115	AKNKGCOC_02208	NLIPIKAI_02347	HOBONOKF_02402	OABDMMIM_02264	LHPAMPOI_02212	GIJGLBKF_02044	KAIMIDBM_01914	FDFKCBBF_02336	LHLFDLPB_02418	BGHHFJCG_02279
panS		Pantothenate precursors transporter PanS	502	519	1.04	1	4611				341	917	884	ACFFKBFK_02266	NOHJFKDB_02359	OFBNHBMK_02229	EJPLOLJM_02331	FONPICIL_02335	PEDFGEPN_02370	FIEBMFEP_02242	KEICANCJ_02377 KEICANCJ_02376	MLLKJJEH_02221	DKPCGENF_02301	PJELKAHP_02163	JAOCGCJH_00833	JJIMKLAD_01094	BCKBMIBO_01465	KHAOIDCC_01666	IOKMDCDC_02450	OBOHGKPO_00745	GILOPDDF_00169	CAHINAFA_02381	GGFGJCNJ_01659	KIECPMCJ_02454 KIECPMCJ_02453	LCOMAEID_00390	DONDBDJC_02334	EFKFBAFC_02411	FJFCBENI_02232	IMLICOML_02160	AKNKGCOC_02253	NLIPIKAI_02302	HOBONOKF_02357	OABDMMIM_02219	LHPAMPOI_02257	GIJGLBKF_02091	KAIMIDBM_01959	FDFKCBBF_02291	LHLFDLPB_02373	BGHHFJCG_02234
hutU		Urocanate hydratase	502	508	1.02	1	4625				167	1661	1644	ACFFKBFK_02276	NOHJFKDB_02369	OFBNHBMK_02239	EJPLOLJM_02341	FONPICIL_02345	PEDFGEPN_02380	FIEBMFEP_02252	KEICANCJ_02388	MLLKJJEH_02231	DKPCGENF_02291	PJELKAHP_02173	JAOCGCJH_00843	JJIMKLAD_01084	BCKBMIBO_01455	KHAOIDCC_01656	IOKMDCDC_02440	OBOHGKPO_00735	GILOPDDF_00159	CAHINAFA_02371	GGFGJCNJ_01649	KIECPMCJ_02465	LCOMAEID_00380	DONDBDJC_02344	EFKFBAFC_02421	FJFCBENI_02242	IMLICOML_02170	AKNKGCOC_02263	NLIPIKAI_02292	HOBONOKF_02347	OABDMMIM_02209	LHPAMPOI_02267	GIJGLBKF_02101	KAIMIDBM_01969	FDFKCBBF_02281	LHLFDLPB_02363	BGHHFJCG_02224
group_1137		hypothetical protein	502	502	1	1	4631				584	653	652	ACFFKBFK_02283	NOHJFKDB_02374	OFBNHBMK_02245	EJPLOLJM_02347	FONPICIL_02351	PEDFGEPN_02386	FIEBMFEP_02257	KEICANCJ_02394	MLLKJJEH_02236	DKPCGENF_02285	PJELKAHP_02179	JAOCGCJH_00849	JJIMKLAD_01078	BCKBMIBO_01449	KHAOIDCC_01650	IOKMDCDC_02435	OBOHGKPO_00730	GILOPDDF_00154	CAHINAFA_02365	GGFGJCNJ_01643	KIECPMCJ_02471	LCOMAEID_00374	DONDBDJC_02350	EFKFBAFC_02446	FJFCBENI_02247	IMLICOML_02175	AKNKGCOC_02269	NLIPIKAI_02286	HOBONOKF_02341	OABDMMIM_02204	LHPAMPOI_02273	GIJGLBKF_02106	KAIMIDBM_01975	FDFKCBBF_02276	LHLFDLPB_02357	BGHHFJCG_02219
mdtD		Putative multidrug resistance protein MdtD	502	503	1.01	1	4647				530	1937	1922	ACFFKBFK_02297	NOHJFKDB_02388	OFBNHBMK_02259	EJPLOLJM_02361	FONPICIL_02365	PEDFGEPN_02400	FIEBMFEP_02271	KEICANCJ_02408	MLLKJJEH_02250	DKPCGENF_02271	PJELKAHP_02193	JAOCGCJH_00863	JJIMKLAD_01064	BCKBMIBO_01435	KHAOIDCC_01635	IOKMDCDC_02421	OBOHGKPO_00716	GILOPDDF_00140	CAHINAFA_02351	GGFGJCNJ_01629	KIECPMCJ_02485	LCOMAEID_00360	DONDBDJC_02364	EFKFBAFC_02460	FJFCBENI_02261	IMLICOML_02189	AKNKGCOC_02283	NLIPIKAI_02272	HOBONOKF_02327	OABDMMIM_02190	LHPAMPOI_02287	GIJGLBKF_02120	KAIMIDBM_01989	FDFKCBBF_02262	LHLFDLPB_02343	BGHHFJCG_02205
group_1139		hypothetical protein	502	505	1.01	1	4654				272	968	961	ACFFKBFK_02303	NOHJFKDB_02395	OFBNHBMK_02265	EJPLOLJM_02367	FONPICIL_02371	PEDFGEPN_02406	FIEBMFEP_02277	KEICANCJ_02415	MLLKJJEH_02256	DKPCGENF_02265	PJELKAHP_02200	JAOCGCJH_00869	JJIMKLAD_01058	BCKBMIBO_01427	KHAOIDCC_01629	IOKMDCDC_02415	OBOHGKPO_00709	GILOPDDF_00134	CAHINAFA_02345	GGFGJCNJ_01623	KIECPMCJ_02492	LCOMAEID_00354	DONDBDJC_02370	EFKFBAFC_02466	FJFCBENI_02267	IMLICOML_02195	AKNKGCOC_02289	NLIPIKAI_02266	HOBONOKF_02321	OABDMMIM_02184	LHPAMPOI_02293	GIJGLBKF_02127	KAIMIDBM_01995	FDFKCBBF_02256	LHLFDLPB_02337	BGHHFJCG_02199
fetA		putative iron export ATP-binding protein FetA	502	503	1.01	1	4269				287	662	660	ACFFKBFK_02400	NOHJFKDB_02490	OFBNHBMK_02360	EJPLOLJM_02462	FONPICIL_02466	PEDFGEPN_02502	FIEBMFEP_02373	KEICANCJ_02515	MLLKJJEH_02352	DKPCGENF_02173	PJELKAHP_02296	JAOCGCJH_00963	JJIMKLAD_00964	BCKBMIBO_01329	KHAOIDCC_01531	IOKMDCDC_02320	OBOHGKPO_00612	GILOPDDF_00037	CAHINAFA_02250	GGFGJCNJ_01527	KIECPMCJ_02592	LCOMAEID_00258	DONDBDJC_02468	EFKFBAFC_02560	FJFCBENI_02363	IMLICOML_02291	AKNKGCOC_02385	NLIPIKAI_02174	HOBONOKF_02224	OABDMMIM_02089	LHPAMPOI_02387	GIJGLBKF_02226	KAIMIDBM_02091	FDFKCBBF_02161	LHLFDLPB_02241	BGHHFJCG_02103
group_1144		hypothetical protein	502	502	1	1	683				284	284	284	ACFFKBFK_02455	NOHJFKDB_02555	OFBNHBMK_02428	EJPLOLJM_02532	FONPICIL_02532	PEDFGEPN_02567	FIEBMFEP_02435	KEICANCJ_02572	MLLKJJEH_02414	DKPCGENF_02110	PJELKAHP_02359	JAOCGCJH_01028	JJIMKLAD_00899	BCKBMIBO_01269	KHAOIDCC_01466	IOKMDCDC_02259	OBOHGKPO_00540	GILOPDDF_02526	CAHINAFA_02186	GGFGJCNJ_01460	KIECPMCJ_02649	LCOMAEID_00195	DONDBDJC_02524	EFKFBAFC_02626	FJFCBENI_02425	IMLICOML_02351	AKNKGCOC_02450	NLIPIKAI_02116	HOBONOKF_02157	OABDMMIM_02029	LHPAMPOI_02451	GIJGLBKF_02297	KAIMIDBM_02156	FDFKCBBF_02101	LHLFDLPB_02175	BGHHFJCG_02043
feoB_2		hypothetical protein	502	509	1.02	1	764				128	1361	1324	ACFFKBFK_02519	NOHJFKDB_02614	OFBNHBMK_02490	EJPLOLJM_02594	FONPICIL_02594	PEDFGEPN_02630	FIEBMFEP_02497	KEICANCJ_02633	MLLKJJEH_02477	DKPCGENF_02048	PJELKAHP_02423 PJELKAHP_02422	JAOCGCJH_01091	JJIMKLAD_00836	BCKBMIBO_01211	KHAOIDCC_01404	IOKMDCDC_02201	OBOHGKPO_00476	GILOPDDF_02462	CAHINAFA_02123	GGFGJCNJ_01397	KIECPMCJ_02708	LCOMAEID_00132	DONDBDJC_02588	EFKFBAFC_02688	FJFCBENI_02487	IMLICOML_02415	AKNKGCOC_02513	NLIPIKAI_02047	HOBONOKF_02094	OABDMMIM_01967	LHPAMPOI_02513	GIJGLBKF_02361	KAIMIDBM_02219	FDFKCBBF_02039	LHLFDLPB_02112	BGHHFJCG_01980
group_1146		hypothetical protein	502	502	1	1	775				314	449	448	ACFFKBFK_02528	NOHJFKDB_02623	OFBNHBMK_02500	EJPLOLJM_02604	FONPICIL_02604	PEDFGEPN_02639	FIEBMFEP_02506	KEICANCJ_02642	MLLKJJEH_02486	DKPCGENF_02038	PJELKAHP_02432	JAOCGCJH_01101	JJIMKLAD_00826	BCKBMIBO_01202	KHAOIDCC_01395	IOKMDCDC_02192	OBOHGKPO_00467	GILOPDDF_02453	CAHINAFA_02113	GGFGJCNJ_01388	KIECPMCJ_02717	LCOMAEID_00123	DONDBDJC_02597	EFKFBAFC_02698	FJFCBENI_02497	IMLICOML_02424	AKNKGCOC_02522	NLIPIKAI_02037	HOBONOKF_02085	OABDMMIM_01958	LHPAMPOI_02523	GIJGLBKF_02370	KAIMIDBM_02228	FDFKCBBF_02030	LHLFDLPB_02103	BGHHFJCG_01971
group_1147		Putative 2-dehydropantoate 2-reductase	502	502	1	1	782				791	860	859	ACFFKBFK_02534	NOHJFKDB_02629	OFBNHBMK_02515	EJPLOLJM_02612	FONPICIL_02612	PEDFGEPN_02645	FIEBMFEP_02513	KEICANCJ_02648	MLLKJJEH_02493	DKPCGENF_02031	PJELKAHP_02438	JAOCGCJH_01109	JJIMKLAD_00818	BCKBMIBO_01196	KHAOIDCC_01389	IOKMDCDC_02184	OBOHGKPO_00459	GILOPDDF_02446	CAHINAFA_02105	GGFGJCNJ_01382	KIECPMCJ_02723	LCOMAEID_00117	DONDBDJC_02604	EFKFBAFC_02706	FJFCBENI_02504	IMLICOML_02431	AKNKGCOC_02528	NLIPIKAI_02029	HOBONOKF_02079	OABDMMIM_01951	LHPAMPOI_02531	GIJGLBKF_02406	KAIMIDBM_02234	FDFKCBBF_02023	LHLFDLPB_02097	BGHHFJCG_01965
graR_2		Response regulator protein GraR	502	507	1.01	1	811				92	665	658	ACFFKBFK_02561	NOHJFKDB_02653	OFBNHBMK_02540	EJPLOLJM_02637	FONPICIL_02637	PEDFGEPN_02670	FIEBMFEP_02539	KEICANCJ_02673	MLLKJJEH_02518	DKPCGENF_02007	PJELKAHP_02463	JAOCGCJH_01134	JJIMKLAD_00793	BCKBMIBO_01171	KHAOIDCC_01364	IOKMDCDC_02159	OBOHGKPO_00434	GILOPDDF_02421	CAHINAFA_02080	GGFGJCNJ_01357	KIECPMCJ_02748	LCOMAEID_00092	DONDBDJC_02635	EFKFBAFC_02731	FJFCBENI_02528	IMLICOML_02456	AKNKGCOC_02553	NLIPIKAI_02002	HOBONOKF_02054	OABDMMIM_01927	LHPAMPOI_02556	GIJGLBKF_02432	KAIMIDBM_02259	FDFKCBBF_01999	LHLFDLPB_02072	BGHHFJCG_01940
arcB_2		Ornithine carbamoyltransferase, catabolic	502	515	1.03	1	821				224	1010	984	ACFFKBFK_02571	NOHJFKDB_02664	OFBNHBMK_02550	EJPLOLJM_02647	FONPICIL_02647	PEDFGEPN_02680	FIEBMFEP_02549	KEICANCJ_02684	MLLKJJEH_02528	DKPCGENF_01997	PJELKAHP_02473	JAOCGCJH_01144	JJIMKLAD_00783	BCKBMIBO_01161	KHAOIDCC_01354	IOKMDCDC_02149	OBOHGKPO_00424	GILOPDDF_02411	CAHINAFA_02070	GGFGJCNJ_01347	KIECPMCJ_02758	LCOMAEID_00082	DONDBDJC_02646 DONDBDJC_02645	EFKFBAFC_02741	FJFCBENI_02538	IMLICOML_02466	AKNKGCOC_02563	NLIPIKAI_01992	HOBONOKF_02044	OABDMMIM_01917	LHPAMPOI_02566	GIJGLBKF_02442	KAIMIDBM_02270	FDFKCBBF_01989	LHLFDLPB_02062	BGHHFJCG_01930
group_1150		hypothetical protein	502	502	1	1	866				236	449	358	ACFFKBFK_02600	NOHJFKDB_02690	OFBNHBMK_02574	EJPLOLJM_02671	FONPICIL_02671	PEDFGEPN_02704	FIEBMFEP_02573	KEICANCJ_02709	MLLKJJEH_02552	DKPCGENF_01973	PJELKAHP_02497	JAOCGCJH_01169	JJIMKLAD_00758	BCKBMIBO_01136	KHAOIDCC_01330	IOKMDCDC_02123	OBOHGKPO_00398	GILOPDDF_02386	CAHINAFA_02046	GGFGJCNJ_01323	KIECPMCJ_02783	LCOMAEID_00058	DONDBDJC_02670	EFKFBAFC_02765	FJFCBENI_02562	IMLICOML_02491	AKNKGCOC_02587	NLIPIKAI_01968	HOBONOKF_02020	OABDMMIM_01893	LHPAMPOI_02590	GIJGLBKF_02468	KAIMIDBM_02294	FDFKCBBF_01965	LHLFDLPB_02038	BGHHFJCG_01905
ebpS		Elastin-binding protein EbpS	502	503	1.01	1	5332				383	1484	1451	ACFFKBFK_01377	NOHJFKDB_01472	OFBNHBMK_01359	EJPLOLJM_01468	FONPICIL_01471	PEDFGEPN_01456	FIEBMFEP_01363	KEICANCJ_01447	MLLKJJEH_01405	DKPCGENF_00556	PJELKAHP_01378	JAOCGCJH_02585	JJIMKLAD_01955	BCKBMIBO_02359	KHAOIDCC_02562	IOKMDCDC_00800	OBOHGKPO_01576	GILOPDDF_00994	CAHINAFA_00575	GGFGJCNJ_02572	KIECPMCJ_01443	LCOMAEID_01253	DONDBDJC_01482	EFKFBAFC_01538	FJFCBENI_01342	IMLICOML_01343	AKNKGCOC_01341	NLIPIKAI_00571	HOBONOKF_00572	OABDMMIM_00498	LHPAMPOI_01387	GIJGLBKF_01312	KAIMIDBM_01111	FDFKCBBF_00502	LHLFDLPB_00573	BGHHFJCG_00486
group_1162		hypothetical protein	502	505	1.01	1	6756				161	704	678	ACFFKBFK_00653	NOHJFKDB_00757	OFBNHBMK_00653	EJPLOLJM_00673	FONPICIL_00675	PEDFGEPN_00688	FIEBMFEP_00646	KEICANCJ_00710	MLLKJJEH_00642	DKPCGENF_01277	PJELKAHP_00612	JAOCGCJH_01826	JJIMKLAD_00101	BCKBMIBO_00475	KHAOIDCC_00683	IOKMDCDC_01495	OBOHGKPO_02284	GILOPDDF_01709	CAHINAFA_01339	GGFGJCNJ_00576	KIECPMCJ_00705	LCOMAEID_01977	DONDBDJC_00697	EFKFBAFC_00660	FJFCBENI_00627	IMLICOML_00628	AKNKGCOC_00637	NLIPIKAI_01296	HOBONOKF_01275	OABDMMIM_01200	LHPAMPOI_00688	GIJGLBKF_00603	KAIMIDBM_00388	FDFKCBBF_01268	LHLFDLPB_01291	BGHHFJCG_01226
comFA		ComF operon protein 1	502	503	1.01	1	6829				125	1082	1079	ACFFKBFK_00721	NOHJFKDB_00824	OFBNHBMK_00720	EJPLOLJM_00740	FONPICIL_00742	PEDFGEPN_00755	FIEBMFEP_00714	KEICANCJ_00778	MLLKJJEH_00709	DKPCGENF_01210	PJELKAHP_00679	JAOCGCJH_01893	JJIMKLAD_00034	BCKBMIBO_00407	KHAOIDCC_00616	IOKMDCDC_01428	OBOHGKPO_02217	GILOPDDF_01642	CAHINAFA_01272	GGFGJCNJ_00509	KIECPMCJ_00776	LCOMAEID_01910	DONDBDJC_00764	EFKFBAFC_00727	FJFCBENI_00698	IMLICOML_00695	AKNKGCOC_00704	NLIPIKAI_01228	HOBONOKF_01208	OABDMMIM_01133	LHPAMPOI_00756	GIJGLBKF_00670	KAIMIDBM_00455	FDFKCBBF_01201	LHLFDLPB_01224	BGHHFJCG_01159
yveA		Aspartate-proton symporter	502	504	1.01	1	4275				161	1646	1628	ACFFKBFK_02396	NOHJFKDB_02486	OFBNHBMK_02356	EJPLOLJM_02458	FONPICIL_02462	PEDFGEPN_02498	FIEBMFEP_02369	KEICANCJ_02511	MLLKJJEH_02348	DKPCGENF_02177	PJELKAHP_02292	JAOCGCJH_00959	JJIMKLAD_00968	BCKBMIBO_01333	KHAOIDCC_01535	IOKMDCDC_02324	OBOHGKPO_00616	GILOPDDF_00042 GILOPDDF_00041	CAHINAFA_02254	GGFGJCNJ_01531	KIECPMCJ_02588	LCOMAEID_00262	DONDBDJC_02464	EFKFBAFC_02556	FJFCBENI_02359	IMLICOML_02287	AKNKGCOC_02381	NLIPIKAI_02178	HOBONOKF_02228	OABDMMIM_02093	LHPAMPOI_02383	GIJGLBKF_02222	KAIMIDBM_02087	FDFKCBBF_02165	LHLFDLPB_02245	BGHHFJCG_02107
menE_2		2-succinylbenzoate--CoA ligase	502	505	1.01	1	4015				272	1478	1470	ACFFKBFK_01688	NOHJFKDB_01833	OFBNHBMK_01664	EJPLOLJM_01776	FONPICIL_01779	PEDFGEPN_01757	FIEBMFEP_01720	KEICANCJ_01826	MLLKJJEH_01698	DKPCGENF_00260	PJELKAHP_01680	JAOCGCJH_00271	JJIMKLAD_01656	BCKBMIBO_01988	KHAOIDCC_02200	IOKMDCDC_00505	OBOHGKPO_01281	GILOPDDF_00692	CAHINAFA_00205	GGFGJCNJ_02205	KIECPMCJ_01813	LCOMAEID_00952	DONDBDJC_01868	EFKFBAFC_01846	FJFCBENI_01705	IMLICOML_01637	AKNKGCOC_01707	NLIPIKAI_00210	HOBONOKF_00205	OABDMMIM_00197	LHPAMPOI_01694	GIJGLBKF_01608	KAIMIDBM_01413	FDFKCBBF_00201	LHLFDLPB_00275	BGHHFJCG_00193
ybiV		Sugar phosphatase YbiV	502	503	1.01	1	688				353	803	798	ACFFKBFK_02459	NOHJFKDB_02559	OFBNHBMK_02432	EJPLOLJM_02536	FONPICIL_02536	PEDFGEPN_02571	FIEBMFEP_02439	KEICANCJ_02577	MLLKJJEH_02419	DKPCGENF_02106	PJELKAHP_02363	JAOCGCJH_01032	JJIMKLAD_00895	BCKBMIBO_01265	KHAOIDCC_01462	IOKMDCDC_02255	OBOHGKPO_00535	GILOPDDF_02522	CAHINAFA_02182	GGFGJCNJ_01456	KIECPMCJ_02653	LCOMAEID_00191	DONDBDJC_02528	EFKFBAFC_02630	FJFCBENI_02429	IMLICOML_02355	AKNKGCOC_02454	NLIPIKAI_02112	HOBONOKF_02153	OABDMMIM_02025	LHPAMPOI_02455	GIJGLBKF_02302	KAIMIDBM_02160	FDFKCBBF_02097	LHLFDLPB_02171	BGHHFJCG_02039
yokF		hypothetical protein	502	504	1.01	1	4011				221	1061	606	ACFFKBFK_01690	NOHJFKDB_01835 NOHJFKDB_01856	OFBNHBMK_01666	EJPLOLJM_01778	FONPICIL_01781	PEDFGEPN_01759	FIEBMFEP_01722	KEICANCJ_01828	MLLKJJEH_01700	DKPCGENF_00258	PJELKAHP_01682	JAOCGCJH_00273	JJIMKLAD_01654	BCKBMIBO_01986	KHAOIDCC_02198	IOKMDCDC_00503	OBOHGKPO_01279	GILOPDDF_00690	CAHINAFA_00203	GGFGJCNJ_02203	KIECPMCJ_01815	LCOMAEID_00950	DONDBDJC_01870	EFKFBAFC_01848	FJFCBENI_01707	IMLICOML_01639	AKNKGCOC_01709	NLIPIKAI_00208	HOBONOKF_00203	OABDMMIM_00195	LHPAMPOI_01696	GIJGLBKF_01610	KAIMIDBM_01415	FDFKCBBF_00199	LHLFDLPB_00273	BGHHFJCG_00191
group_1202		Zinc-type alcohol dehydrogenase-like protein	502	505	1.01	1	4088				434	1019	999	ACFFKBFK_02139	NOHJFKDB_02230	OFBNHBMK_02099	EJPLOLJM_02201	FONPICIL_02205	PEDFGEPN_02240	FIEBMFEP_02120	KEICANCJ_02248	MLLKJJEH_02099	DKPCGENF_02423	PJELKAHP_02034	JAOCGCJH_00704	JJIMKLAD_01223	BCKBMIBO_01591	KHAOIDCC_01791	IOKMDCDC_00026	OBOHGKPO_00933	GILOPDDF_00296	CAHINAFA_02511	GGFGJCNJ_01788	KIECPMCJ_02325	LCOMAEID_00520	DONDBDJC_02211	EFKFBAFC_02280	FJFCBENI_02107	IMLICOML_02032	AKNKGCOC_02124	NLIPIKAI_02432	HOBONOKF_02487	OABDMMIM_02343	LHPAMPOI_02127	GIJGLBKF_01962	KAIMIDBM_01830	FDFKCBBF_02415	LHLFDLPB_02503	BGHHFJCG_02361
cls_2		Cardiolipin synthase	502	507	1.01	1	3942				629	1493	1469	ACFFKBFK_02039	NOHJFKDB_02117	OFBNHBMK_01995	EJPLOLJM_02103	FONPICIL_02107	PEDFGEPN_02137	FIEBMFEP_02022	KEICANCJ_02145	MLLKJJEH_02001	DKPCGENF_02521	PJELKAHP_01930	JAOCGCJH_00607	JJIMKLAD_01320	BCKBMIBO_01690	KHAOIDCC_01889	IOKMDCDC_00125	OBOHGKPO_01035	GILOPDDF_00395	CAHINAFA_02608	GGFGJCNJ_01892	KIECPMCJ_02224	LCOMAEID_00638	DONDBDJC_02113	EFKFBAFC_02181	FJFCBENI_02010	IMLICOML_01932 IMLICOML_01933	AKNKGCOC_02020	NLIPIKAI_02529	HOBONOKF_02592	OABDMMIM_02441	LHPAMPOI_02029	GIJGLBKF_01858	KAIMIDBM_01726	FDFKCBBF_02513	LHLFDLPB_02607	BGHHFJCG_02460
prkC		Serine/threonine-protein kinase PrkC	502	505	1.01	1	5928				317	2000	1981	ACFFKBFK_01112	NOHJFKDB_01212	OFBNHBMK_01101	EJPLOLJM_01210	FONPICIL_01213	PEDFGEPN_01192	FIEBMFEP_01102	KEICANCJ_01161	MLLKJJEH_01143	DKPCGENF_00819	PJELKAHP_01115	JAOCGCJH_02329	JJIMKLAD_02211	BCKBMIBO_02615	KHAOIDCC_00174	IOKMDCDC_01061	OBOHGKPO_01838	GILOPDDF_01274	CAHINAFA_00833	GGFGJCNJ_00137	KIECPMCJ_01160	LCOMAEID_01517	DONDBDJC_01204	EFKFBAFC_01260	FJFCBENI_01082	IMLICOML_01059	AKNKGCOC_01077	NLIPIKAI_00833	HOBONOKF_00836	OABDMMIM_00760	LHPAMPOI_01130	GIJGLBKF_01051	KAIMIDBM_00847	FDFKCBBF_00765	LHLFDLPB_00833	BGHHFJCG_00767
acnA		Aconitate hydratase A	502	506	1.01	1	7355				209	2732	2683	ACFFKBFK_01241	NOHJFKDB_01344	OFBNHBMK_01232	EJPLOLJM_01342	FONPICIL_01345	PEDFGEPN_01329	FIEBMFEP_01236	KEICANCJ_01322	MLLKJJEH_01277	DKPCGENF_00682	PJELKAHP_01252	JAOCGCJH_02460	JJIMKLAD_02080	BCKBMIBO_02483	KHAOIDCC_00038	IOKMDCDC_00927	OBOHGKPO_01702	GILOPDDF_01122	CAHINAFA_00701	GGFGJCNJ_02699	KIECPMCJ_01317	LCOMAEID_01381	DONDBDJC_01355	EFKFBAFC_01391	FJFCBENI_01219	IMLICOML_01212	AKNKGCOC_01214	NLIPIKAI_00704	HOBONOKF_00699	OABDMMIM_00623	LHPAMPOI_01262	GIJGLBKF_01187	KAIMIDBM_00984	FDFKCBBF_00628	LHLFDLPB_00700	BGHHFJCG_00615
group_1219		hypothetical protein	502	507	1.01	1	6843				392	1442	1427	ACFFKBFK_00735	NOHJFKDB_00837	OFBNHBMK_00733	EJPLOLJM_00753	FONPICIL_00755	PEDFGEPN_00768	FIEBMFEP_00727	KEICANCJ_00791	MLLKJJEH_00722	DKPCGENF_01197	PJELKAHP_00692	JAOCGCJH_01906	JJIMKLAD_00021	BCKBMIBO_00394	KHAOIDCC_00603	IOKMDCDC_01415	OBOHGKPO_02204	GILOPDDF_01629	CAHINAFA_01259	GGFGJCNJ_00496	KIECPMCJ_00789	LCOMAEID_01897	DONDBDJC_00777	EFKFBAFC_00740	FJFCBENI_00711	IMLICOML_00708	AKNKGCOC_00717	NLIPIKAI_01215	HOBONOKF_01195	OABDMMIM_01120	LHPAMPOI_00769	GIJGLBKF_00683	KAIMIDBM_00468	FDFKCBBF_01188	LHLFDLPB_01211	BGHHFJCG_01146
dinG		putative ATP-dependent helicase DinG	502	505	1.01	1	5308				302	2717	2676	ACFFKBFK_01353	NOHJFKDB_01448	OFBNHBMK_01335	EJPLOLJM_01444	FONPICIL_01447	PEDFGEPN_01432	FIEBMFEP_01339	KEICANCJ_01424	MLLKJJEH_01381	DKPCGENF_00580	PJELKAHP_01354	JAOCGCJH_02561	JJIMKLAD_01979	BCKBMIBO_02382	KHAOIDCC_02586	IOKMDCDC_00823	OBOHGKPO_01600	GILOPDDF_01018	CAHINAFA_00599	GGFGJCNJ_02596	KIECPMCJ_01420	LCOMAEID_01277	DONDBDJC_01458	EFKFBAFC_01514	FJFCBENI_01318	IMLICOML_01319	AKNKGCOC_01317	NLIPIKAI_00595	HOBONOKF_00596	OABDMMIM_00522	LHPAMPOI_01363	GIJGLBKF_01288	KAIMIDBM_01087	FDFKCBBF_00526	LHLFDLPB_00597	BGHHFJCG_00510
pheT_1		Phenylalanine--tRNA ligase beta subunit	502	505	1.01	1	6094				476	2414	2387	ACFFKBFK_01030	NOHJFKDB_01131	OFBNHBMK_01018	EJPLOLJM_01127	FONPICIL_01130	PEDFGEPN_01111	FIEBMFEP_01022	KEICANCJ_01081	MLLKJJEH_01063	DKPCGENF_00899	PJELKAHP_01033	JAOCGCJH_02248	JJIMKLAD_02291	BCKBMIBO_00023	KHAOIDCC_00256	IOKMDCDC_01138	OBOHGKPO_01919	GILOPDDF_01356	CAHINAFA_00916	GGFGJCNJ_00218	KIECPMCJ_01080	LCOMAEID_01597	DONDBDJC_01121	EFKFBAFC_01177	FJFCBENI_01000	IMLICOML_00979	AKNKGCOC_00995	NLIPIKAI_00913	HOBONOKF_00917	OABDMMIM_00842	LHPAMPOI_01047	GIJGLBKF_00969	KAIMIDBM_00765	FDFKCBBF_00847	LHLFDLPB_00914	BGHHFJCG_00847
yycI		Two-component system WalR/WalK regulatory protein YycI	502	508	1.02	1	7941				275	788	778	ACFFKBFK_00023	NOHJFKDB_00024	OFBNHBMK_00023	EJPLOLJM_00023	FONPICIL_00023	PEDFGEPN_00023	FIEBMFEP_00023	KEICANCJ_00023	MLLKJJEH_00023	DKPCGENF_01898	PJELKAHP_00023	JAOCGCJH_01247	JJIMKLAD_00680	BCKBMIBO_01057	KHAOIDCC_01251	IOKMDCDC_02047	OBOHGKPO_00317	GILOPDDF_02315	CAHINAFA_01970	GGFGJCNJ_01244	KIECPMCJ_00072	LCOMAEID_02574	DONDBDJC_00023	EFKFBAFC_00023	FJFCBENI_00023	IMLICOML_00023	AKNKGCOC_00023	NLIPIKAI_01896	HOBONOKF_01941	OABDMMIM_01811	LHPAMPOI_00023	GIJGLBKF_00035	KAIMIDBM_02374	FDFKCBBF_01883	LHLFDLPB_01959	BGHHFJCG_01833
isdI		Heme oxygenase (staphylobilin-producing) 2	502	502	1	1	5977				179	326	324	ACFFKBFK_00112	NOHJFKDB_00183	OFBNHBMK_00158	EJPLOLJM_00157	FONPICIL_00157	PEDFGEPN_00114	FIEBMFEP_00140	KEICANCJ_00163	MLLKJJEH_00138	DKPCGENF_01777	PJELKAHP_00114	JAOCGCJH_01335	JJIMKLAD_00592	BCKBMIBO_00968	KHAOIDCC_01172	IOKMDCDC_01972	OBOHGKPO_00231	GILOPDDF_02209	CAHINAFA_01834	GGFGJCNJ_01098	KIECPMCJ_00162	LCOMAEID_02481	DONDBDJC_00182	EFKFBAFC_00163	FJFCBENI_00122	IMLICOML_00128	AKNKGCOC_00118	NLIPIKAI_01801	HOBONOKF_01796	OABDMMIM_01712	LHPAMPOI_00106	GIJGLBKF_00111	KAIMIDBM_02469	FDFKCBBF_01785	LHLFDLPB_01812	BGHHFJCG_01727
ugpC		sn-glycerol-3-phosphate import ATP-binding protein UgpC	502	507	1.01	1	7205				146	1097	1084	ACFFKBFK_00162	NOHJFKDB_00226	OFBNHBMK_00206	EJPLOLJM_00205	FONPICIL_00205	PEDFGEPN_00155	FIEBMFEP_00189	KEICANCJ_00202	MLLKJJEH_00186	DKPCGENF_01736	PJELKAHP_00155	JAOCGCJH_01385	JJIMKLAD_00542	BCKBMIBO_00929	KHAOIDCC_01131	IOKMDCDC_01933	OBOHGKPO_00193	GILOPDDF_02170	CAHINAFA_01785	GGFGJCNJ_01057	KIECPMCJ_00201	LCOMAEID_02440	DONDBDJC_00231	EFKFBAFC_00212	FJFCBENI_00163	IMLICOML_00168	AKNKGCOC_00159	NLIPIKAI_01754	HOBONOKF_01755	OABDMMIM_01671	LHPAMPOI_00154	GIJGLBKF_00149	KAIMIDBM_02510	FDFKCBBF_01744	LHLFDLPB_01771	BGHHFJCG_01688
cycB		Cyclodextrin-binding protein	502	504	1.01	1	7206				164	1271	1265	ACFFKBFK_00163	NOHJFKDB_00227	OFBNHBMK_00207	EJPLOLJM_00206	FONPICIL_00206	PEDFGEPN_00156	FIEBMFEP_00190	KEICANCJ_00203	MLLKJJEH_00187	DKPCGENF_01735	PJELKAHP_00156	JAOCGCJH_01386	JJIMKLAD_00541	BCKBMIBO_00928	KHAOIDCC_01130	IOKMDCDC_01932	OBOHGKPO_00192	GILOPDDF_02169	CAHINAFA_01784	GGFGJCNJ_01056	KIECPMCJ_00202	LCOMAEID_02439	DONDBDJC_00232	EFKFBAFC_00213	FJFCBENI_00164	IMLICOML_00169	AKNKGCOC_00160	NLIPIKAI_01753	HOBONOKF_01754	OABDMMIM_01670	LHPAMPOI_00155	GIJGLBKF_00150	KAIMIDBM_02511	FDFKCBBF_01743	LHLFDLPB_01770	BGHHFJCG_01687
fadN		putative 3-hydroxyacyl-CoA dehydrogenase	502	506	1.01	1	7232				191	2261	2243	ACFFKBFK_00180	NOHJFKDB_00244	OFBNHBMK_00224	EJPLOLJM_00224	FONPICIL_00224	PEDFGEPN_00173	FIEBMFEP_00207	KEICANCJ_00220	MLLKJJEH_00204	DKPCGENF_01717	PJELKAHP_00173	JAOCGCJH_01403	JJIMKLAD_00524	BCKBMIBO_00911	KHAOIDCC_01113	IOKMDCDC_01915	OBOHGKPO_00175	GILOPDDF_02152	CAHINAFA_01767	GGFGJCNJ_01039	KIECPMCJ_00219	LCOMAEID_02422	DONDBDJC_00250	EFKFBAFC_00231	FJFCBENI_00181	IMLICOML_00186	AKNKGCOC_00177	NLIPIKAI_01736	HOBONOKF_01737	OABDMMIM_01653	LHPAMPOI_00172	GIJGLBKF_00167	KAIMIDBM_02528	FDFKCBBF_01726	LHLFDLPB_01753	BGHHFJCG_01670
caiA		Crotonobetainyl-CoA dehydrogenase	502	505	1.01	1	7233				152	1286	1204	ACFFKBFK_00181 ACFFKBFK_00182	NOHJFKDB_00245	OFBNHBMK_00225	EJPLOLJM_00225	FONPICIL_00225	PEDFGEPN_00174	FIEBMFEP_00208	KEICANCJ_00221	MLLKJJEH_00205	DKPCGENF_01716	PJELKAHP_00174	JAOCGCJH_01404	JJIMKLAD_00523	BCKBMIBO_00910	KHAOIDCC_01112	IOKMDCDC_01914	OBOHGKPO_00174	GILOPDDF_02151	CAHINAFA_01766	GGFGJCNJ_01038	KIECPMCJ_00220	LCOMAEID_02421	DONDBDJC_00251	EFKFBAFC_00232	FJFCBENI_00182	IMLICOML_00187	AKNKGCOC_00178	NLIPIKAI_01735	HOBONOKF_01736	OABDMMIM_01652	LHPAMPOI_00173	GIJGLBKF_00168	KAIMIDBM_02529	FDFKCBBF_01725	LHLFDLPB_01752	BGHHFJCG_01669
scdA		Iron-sulfur cluster repair protein ScdA	502	503	1.01	1	7261				674	674	674	ACFFKBFK_00209	NOHJFKDB_00272	OFBNHBMK_00251	EJPLOLJM_00251	FONPICIL_00251	PEDFGEPN_00200	FIEBMFEP_00234	KEICANCJ_00249	MLLKJJEH_00231	DKPCGENF_01690	PJELKAHP_00200	JAOCGCJH_01430	JJIMKLAD_00497	BCKBMIBO_00883	KHAOIDCC_01086	IOKMDCDC_01888	OBOHGKPO_00148	GILOPDDF_02121	CAHINAFA_01740	GGFGJCNJ_01012	KIECPMCJ_00248	LCOMAEID_02395	DONDBDJC_00277	EFKFBAFC_00259	FJFCBENI_00208	IMLICOML_00218	AKNKGCOC_00204	NLIPIKAI_01709	HOBONOKF_01710	OABDMMIM_01626	LHPAMPOI_00199	GIJGLBKF_00194	KAIMIDBM_02555	FDFKCBBF_01699	LHLFDLPB_01726	BGHHFJCG_01639
lytR_1		Sensory transduction protein LytR	502	506	1.01	1	7264				191	740	735	ACFFKBFK_00211	NOHJFKDB_00274	OFBNHBMK_00253	EJPLOLJM_00253	FONPICIL_00253	PEDFGEPN_00202	FIEBMFEP_00236	KEICANCJ_00251	MLLKJJEH_00233	DKPCGENF_01688	PJELKAHP_00202	JAOCGCJH_01432	JJIMKLAD_00495	BCKBMIBO_00881	KHAOIDCC_01084	IOKMDCDC_01886	OBOHGKPO_00146	GILOPDDF_02119	CAHINAFA_01738	GGFGJCNJ_01010	KIECPMCJ_00250	LCOMAEID_02393	DONDBDJC_00279	EFKFBAFC_00261	FJFCBENI_00210	IMLICOML_00220	AKNKGCOC_00206	NLIPIKAI_01707	HOBONOKF_01708	OABDMMIM_01624	LHPAMPOI_00201	GIJGLBKF_00196	KAIMIDBM_02557	FDFKCBBF_01697	LHLFDLPB_01724	BGHHFJCG_01637
ahpF		Alkyl hydroperoxide reductase subunit F	502	504	1.01	1	3472				371	1559	1516	ACFFKBFK_00341	NOHJFKDB_00456	OFBNHBMK_00369	EJPLOLJM_00369	FONPICIL_00369	PEDFGEPN_00397	FIEBMFEP_00352	KEICANCJ_00387	MLLKJJEH_00349	DKPCGENF_01570	PJELKAHP_00328	JAOCGCJH_01546	JJIMKLAD_00381	BCKBMIBO_00761	KHAOIDCC_00982	IOKMDCDC_01769	OBOHGKPO_00029	GILOPDDF_01995	CAHINAFA_01622	GGFGJCNJ_00886	KIECPMCJ_00388	LCOMAEID_02269	DONDBDJC_00395	EFKFBAFC_00376	FJFCBENI_00341	IMLICOML_00344	AKNKGCOC_00330	NLIPIKAI_01589	HOBONOKF_01584	OABDMMIM_01514	LHPAMPOI_00406	GIJGLBKF_00312	KAIMIDBM_00078	FDFKCBBF_01583	LHLFDLPB_01600	BGHHFJCG_01513
ndhB		NAD(P)H-quinone oxidoreductase subunit 2, chloroplastic	502	503	1.01	1	6492				200	1484	1480	ACFFKBFK_00410	NOHJFKDB_00515	OFBNHBMK_00416	EJPLOLJM_00438	FONPICIL_00440	PEDFGEPN_00444	FIEBMFEP_00402	KEICANCJ_00431	MLLKJJEH_00399	DKPCGENF_01519	PJELKAHP_00368	JAOCGCJH_01592	JJIMKLAD_00335	BCKBMIBO_00716	KHAOIDCC_00936	IOKMDCDC_01732	OBOHGKPO_02524	GILOPDDF_01945	CAHINAFA_01576	GGFGJCNJ_00839	KIECPMCJ_00432	LCOMAEID_02222	DONDBDJC_00460	EFKFBAFC_00424	FJFCBENI_00383	IMLICOML_00394	AKNKGCOC_00376	NLIPIKAI_01543	HOBONOKF_01537	OABDMMIM_01443	LHPAMPOI_00452	GIJGLBKF_00365	KAIMIDBM_00125	FDFKCBBF_01512	LHLFDLPB_01553	BGHHFJCG_01462
est_1		Carboxylesterase	502	504	1.01	1	6498				239	734	730	ACFFKBFK_00414	NOHJFKDB_00519	OFBNHBMK_00420	EJPLOLJM_00442	FONPICIL_00444	PEDFGEPN_00448	FIEBMFEP_00406	KEICANCJ_00435	MLLKJJEH_00403	DKPCGENF_01515	PJELKAHP_00372	JAOCGCJH_01596	JJIMKLAD_00331	BCKBMIBO_00712	KHAOIDCC_00932	IOKMDCDC_01728	OBOHGKPO_02520	GILOPDDF_01941	CAHINAFA_01572 CAHINAFA_01571	GGFGJCNJ_00835	KIECPMCJ_00436	LCOMAEID_02218	DONDBDJC_00464	EFKFBAFC_00428	FJFCBENI_00387	IMLICOML_00398	AKNKGCOC_00380	NLIPIKAI_01539	HOBONOKF_01533	OABDMMIM_01439	LHPAMPOI_00456	GIJGLBKF_00369	KAIMIDBM_00129	FDFKCBBF_01508	LHLFDLPB_01549	BGHHFJCG_01458
nudC		hypothetical protein	502	502	1	1	6513				395	395	395	ACFFKBFK_00423	NOHJFKDB_00528	OFBNHBMK_00429	EJPLOLJM_00451	FONPICIL_00453	PEDFGEPN_00458	FIEBMFEP_00415	KEICANCJ_00444	MLLKJJEH_00412	DKPCGENF_01506	PJELKAHP_00382	JAOCGCJH_01605	JJIMKLAD_00322	BCKBMIBO_00703	KHAOIDCC_00922	IOKMDCDC_01719	OBOHGKPO_02511	GILOPDDF_01932	CAHINAFA_01562	GGFGJCNJ_00825	KIECPMCJ_00445	LCOMAEID_02208	DONDBDJC_00473	EFKFBAFC_00437	FJFCBENI_00396	IMLICOML_00407	AKNKGCOC_00390	NLIPIKAI_01530	HOBONOKF_01523	OABDMMIM_01430	LHPAMPOI_00465	GIJGLBKF_00378	KAIMIDBM_00140	FDFKCBBF_01499	LHLFDLPB_01539	BGHHFJCG_01449
group_1248		Putative pyridoxal phosphate-dependent acyltransferase	502	504	1.01	1	6607				140	1244	1181	ACFFKBFK_00518	NOHJFKDB_00621	OFBNHBMK_00524	EJPLOLJM_00544	FONPICIL_00546	PEDFGEPN_00551	FIEBMFEP_00508	KEICANCJ_00542	MLLKJJEH_00505	DKPCGENF_01413	PJELKAHP_00475	JAOCGCJH_01698	JJIMKLAD_00229	BCKBMIBO_00608	KHAOIDCC_00829	IOKMDCDC_01623	OBOHGKPO_02416	GILOPDDF_01839	CAHINAFA_01469	GGFGJCNJ_00732	KIECPMCJ_00538	LCOMAEID_02115	DONDBDJC_00566	EFKFBAFC_00530	FJFCBENI_00489	IMLICOML_00500	AKNKGCOC_00483	NLIPIKAI_01439	HOBONOKF_01430	OABDMMIM_01338	LHPAMPOI_00559	GIJGLBKF_00471	KAIMIDBM_00233	FDFKCBBF_01407	LHLFDLPB_01446	BGHHFJCG_01355
hchA		Molecular chaperone Hsp31 and glyoxalase 3	502	505	1.01	1	6608				107	878	872	ACFFKBFK_00519	NOHJFKDB_00622	OFBNHBMK_00525	EJPLOLJM_00545	FONPICIL_00547	PEDFGEPN_00552	FIEBMFEP_00509	KEICANCJ_00543	MLLKJJEH_00506	DKPCGENF_01412	PJELKAHP_00476	JAOCGCJH_01699	JJIMKLAD_00228	BCKBMIBO_00607	KHAOIDCC_00828	IOKMDCDC_01622	OBOHGKPO_02415	GILOPDDF_01838	CAHINAFA_01468	GGFGJCNJ_00731	KIECPMCJ_00539	LCOMAEID_02114	DONDBDJC_00567	EFKFBAFC_00531	FJFCBENI_00490	IMLICOML_00501	AKNKGCOC_00484	NLIPIKAI_01438	HOBONOKF_01429	OABDMMIM_01337	LHPAMPOI_00560	GIJGLBKF_00472	KAIMIDBM_00234	FDFKCBBF_01406	LHLFDLPB_01445	BGHHFJCG_01354
hxlB		3-hexulose-6-phosphate isomerase	502	503	1.01	1	6639				164	548	546	ACFFKBFK_00542	NOHJFKDB_00642	OFBNHBMK_00545	EJPLOLJM_00565	FONPICIL_00567	PEDFGEPN_00572	FIEBMFEP_00529	KEICANCJ_00562	MLLKJJEH_00526	DKPCGENF_01394	PJELKAHP_00495	JAOCGCJH_01719	JJIMKLAD_00208	BCKBMIBO_00587	KHAOIDCC_00807	IOKMDCDC_01603	OBOHGKPO_02394	GILOPDDF_01818	CAHINAFA_01448	GGFGJCNJ_00711	KIECPMCJ_00559	LCOMAEID_02094	DONDBDJC_00587	EFKFBAFC_00551	FJFCBENI_00510	IMLICOML_00520	AKNKGCOC_00503	NLIPIKAI_01418	HOBONOKF_01409	OABDMMIM_01317	LHPAMPOI_00580	GIJGLBKF_00493	KAIMIDBM_00254	FDFKCBBF_01386	LHLFDLPB_01425	BGHHFJCG_01334
group_1251		hypothetical protein	502	502	1	1	6663				440	440	440	ACFFKBFK_00565	NOHJFKDB_00665	OFBNHBMK_00568	EJPLOLJM_00588	FONPICIL_00590	PEDFGEPN_00595	FIEBMFEP_00552	KEICANCJ_00585	MLLKJJEH_00549	DKPCGENF_01371	PJELKAHP_00518	JAOCGCJH_01742	JJIMKLAD_00185	BCKBMIBO_00564	KHAOIDCC_00784	IOKMDCDC_01580	OBOHGKPO_02370	GILOPDDF_01795	CAHINAFA_01425	GGFGJCNJ_00687	KIECPMCJ_00582	LCOMAEID_02071	DONDBDJC_00611	EFKFBAFC_00575	FJFCBENI_00533	IMLICOML_00543	AKNKGCOC_00526	NLIPIKAI_01395	HOBONOKF_01386	OABDMMIM_01294	LHPAMPOI_00603	GIJGLBKF_00517	KAIMIDBM_00277	FDFKCBBF_01363	LHLFDLPB_01402	BGHHFJCG_01311
graR_1		Response regulator protein GraR	502	901	1.8	1	6733				212	1121	835	ACFFKBFK_00630 ACFFKBFK_00631	NOHJFKDB_00734	OFBNHBMK_00630 OFBNHBMK_00631	EJPLOLJM_00650 EJPLOLJM_00651	FONPICIL_00652 FONPICIL_00653	PEDFGEPN_00665 PEDFGEPN_00666	FIEBMFEP_00623 FIEBMFEP_00624	KEICANCJ_00651	MLLKJJEH_00619 MLLKJJEH_00620	DKPCGENF_01300 DKPCGENF_01299	PJELKAHP_00589 PJELKAHP_00590	JAOCGCJH_01803 JAOCGCJH_01804	JJIMKLAD_00124 JJIMKLAD_00123	BCKBMIBO_00499	KHAOIDCC_00706 KHAOIDCC_00705	IOKMDCDC_01518 IOKMDCDC_01517	OBOHGKPO_02307 OBOHGKPO_02306	GILOPDDF_01733	CAHINAFA_01363 CAHINAFA_01362	GGFGJCNJ_00600 GGFGJCNJ_00599	KIECPMCJ_00648	LCOMAEID_02000 LCOMAEID_01999	DONDBDJC_00673 DONDBDJC_00674	EFKFBAFC_00637 EFKFBAFC_00638	FJFCBENI_00604 FJFCBENI_00605	IMLICOML_00605	AKNKGCOC_00613 AKNKGCOC_00614	NLIPIKAI_01320 NLIPIKAI_01319	HOBONOKF_01299 HOBONOKF_01298	OABDMMIM_01223 OABDMMIM_01222	LHPAMPOI_00665 LHPAMPOI_00666	GIJGLBKF_00580 GIJGLBKF_00581	KAIMIDBM_00364 KAIMIDBM_00365	FDFKCBBF_01291 FDFKCBBF_01290	LHLFDLPB_01315 LHLFDLPB_01314	BGHHFJCG_01249
group_1253		hypothetical protein	502	503	1.01	1	6753				113	542	540	ACFFKBFK_00650	NOHJFKDB_00754	OFBNHBMK_00650	EJPLOLJM_00670	FONPICIL_00672	PEDFGEPN_00685	FIEBMFEP_00643	KEICANCJ_00707	MLLKJJEH_00639	DKPCGENF_01280	PJELKAHP_00609	JAOCGCJH_01823	JJIMKLAD_00104	BCKBMIBO_00478	KHAOIDCC_00686	IOKMDCDC_01498	OBOHGKPO_02287	GILOPDDF_01712	CAHINAFA_01342	GGFGJCNJ_00579	KIECPMCJ_00702	LCOMAEID_01980	DONDBDJC_00694	EFKFBAFC_00657	FJFCBENI_00624	IMLICOML_00625	AKNKGCOC_00634	NLIPIKAI_01299	HOBONOKF_01278	OABDMMIM_01203	LHPAMPOI_00685	GIJGLBKF_00600	KAIMIDBM_00385	FDFKCBBF_01271	LHLFDLPB_01294	BGHHFJCG_01229
hisC_1		Histidinol-phosphate aminotransferase	502	505	1.01	1	6802				305	1058	1050	ACFFKBFK_00694	NOHJFKDB_00798	OFBNHBMK_00694	EJPLOLJM_00714	FONPICIL_00716	PEDFGEPN_00729	FIEBMFEP_00687	KEICANCJ_00751	MLLKJJEH_00683	DKPCGENF_01236	PJELKAHP_00653	JAOCGCJH_01867	JJIMKLAD_00060	BCKBMIBO_00434	KHAOIDCC_00642	IOKMDCDC_01454	OBOHGKPO_02243	GILOPDDF_01668	CAHINAFA_01298	GGFGJCNJ_00535	KIECPMCJ_00748	LCOMAEID_01936	DONDBDJC_00738	EFKFBAFC_00701	FJFCBENI_00672	IMLICOML_00669	AKNKGCOC_00678	NLIPIKAI_01255	HOBONOKF_01234	OABDMMIM_01159	LHPAMPOI_00730	GIJGLBKF_00644	KAIMIDBM_00429	FDFKCBBF_01227	LHLFDLPB_01250	BGHHFJCG_01185
csd		putative cysteine desulfurase	502	505	1.01	1	6978				269	1241	1233	ACFFKBFK_00798	NOHJFKDB_00897	OFBNHBMK_00799	EJPLOLJM_00834	FONPICIL_00836	PEDFGEPN_00826	FIEBMFEP_00802	KEICANCJ_00850	MLLKJJEH_00779	DKPCGENF_01116	PJELKAHP_00750	JAOCGCJH_02028	JJIMKLAD_02512	BCKBMIBO_00314	KHAOIDCC_00543	IOKMDCDC_01355	OBOHGKPO_02144	GILOPDDF_01571	CAHINAFA_01201	GGFGJCNJ_00438	KIECPMCJ_00849	LCOMAEID_01817	DONDBDJC_00834	EFKFBAFC_00798	FJFCBENI_00785	IMLICOML_00766	AKNKGCOC_00775	NLIPIKAI_01133	HOBONOKF_01137	OABDMMIM_01061	LHPAMPOI_00827	GIJGLBKF_00745	KAIMIDBM_00544	FDFKCBBF_01130	LHLFDLPB_01134	BGHHFJCG_01064
group_1257		hypothetical protein	502	503	1.01	1	7015				233	896	845	ACFFKBFK_00810	NOHJFKDB_00903	OFBNHBMK_00805	EJPLOLJM_00913	FONPICIL_00916	PEDFGEPN_00832	FIEBMFEP_00808	KEICANCJ_00856	MLLKJJEH_00785	DKPCGENF_01110	PJELKAHP_00756	JAOCGCJH_02034	JJIMKLAD_02506	BCKBMIBO_00245	KHAOIDCC_00474	IOKMDCDC_01350	OBOHGKPO_02138	GILOPDDF_01565	CAHINAFA_01195	GGFGJCNJ_00432	KIECPMCJ_00857	LCOMAEID_01811	DONDBDJC_00906	EFKFBAFC_00871	FJFCBENI_00791	IMLICOML_00772	AKNKGCOC_00781	NLIPIKAI_01127	HOBONOKF_01131	OABDMMIM_01055	LHPAMPOI_00833	GIJGLBKF_00751	KAIMIDBM_00550	FDFKCBBF_01060	LHLFDLPB_01128	BGHHFJCG_01058
pgi		Glucose-6-phosphate isomerase	502	509	1.02	1	7060				257	1331	1322	ACFFKBFK_00852	NOHJFKDB_00943	OFBNHBMK_00846	EJPLOLJM_00954	FONPICIL_00957	PEDFGEPN_00871	FIEBMFEP_00848	KEICANCJ_00896	MLLKJJEH_00825	DKPCGENF_01070	PJELKAHP_00796	JAOCGCJH_02074	JJIMKLAD_02466	BCKBMIBO_00205	KHAOIDCC_00434	IOKMDCDC_01310	OBOHGKPO_02097	GILOPDDF_01525	CAHINAFA_01154	GGFGJCNJ_00392	KIECPMCJ_00897	LCOMAEID_01771	DONDBDJC_00946	EFKFBAFC_00911	FJFCBENI_00831	IMLICOML_00812	AKNKGCOC_00821	NLIPIKAI_01087	HOBONOKF_01091	OABDMMIM_01015	LHPAMPOI_00873	GIJGLBKF_00791	KAIMIDBM_00590	FDFKCBBF_01020	LHLFDLPB_01088	BGHHFJCG_01018
addB		ATP-dependent helicase/deoxyribonuclease subunit B	502	504	1.01	1	7064				404	3476	3459	ACFFKBFK_00856	NOHJFKDB_00947	OFBNHBMK_00850	EJPLOLJM_00958	FONPICIL_00961	PEDFGEPN_00875	FIEBMFEP_00852	KEICANCJ_00900	MLLKJJEH_00829	DKPCGENF_01066	PJELKAHP_00800	JAOCGCJH_02078	JJIMKLAD_02462	BCKBMIBO_00201	KHAOIDCC_00430	IOKMDCDC_01305	OBOHGKPO_02093	GILOPDDF_01521	CAHINAFA_01150	GGFGJCNJ_00388	KIECPMCJ_00901	LCOMAEID_01767	DONDBDJC_00950	EFKFBAFC_00915	FJFCBENI_00835	IMLICOML_00816	AKNKGCOC_00825	NLIPIKAI_01083	HOBONOKF_01087	OABDMMIM_01011	LHPAMPOI_00877	GIJGLBKF_00795	KAIMIDBM_00594	FDFKCBBF_01016	LHLFDLPB_01084	BGHHFJCG_01014
kefB		Glutathione-regulated potassium-efflux system protein KefB	502	505	1.01	1	6247				248	1844	1832	ACFFKBFK_00899	NOHJFKDB_01004	OFBNHBMK_00892	EJPLOLJM_01000	FONPICIL_01003	PEDFGEPN_00917	FIEBMFEP_00894	KEICANCJ_00949	MLLKJJEH_00871	DKPCGENF_01024	PJELKAHP_00842	JAOCGCJH_02122	JJIMKLAD_02418	BCKBMIBO_00153	KHAOIDCC_00384	IOKMDCDC_01265	OBOHGKPO_02048	GILOPDDF_01482	CAHINAFA_01107	GGFGJCNJ_00345	KIECPMCJ_00949	LCOMAEID_01724	DONDBDJC_00992	EFKFBAFC_00959	FJFCBENI_00874	IMLICOML_00854	AKNKGCOC_00868	NLIPIKAI_01040	HOBONOKF_01044	OABDMMIM_00967	LHPAMPOI_00920	GIJGLBKF_00840	KAIMIDBM_00638	FDFKCBBF_00972	LHLFDLPB_01041	BGHHFJCG_00974
group_1261		hypothetical protein	502	502	1	1	6243				659	758	757	ACFFKBFK_00903	NOHJFKDB_01008	OFBNHBMK_00896	EJPLOLJM_01004	FONPICIL_01007	PEDFGEPN_00921	FIEBMFEP_00898	KEICANCJ_00953	MLLKJJEH_00875	DKPCGENF_01020	PJELKAHP_00846	JAOCGCJH_02126	JJIMKLAD_02414	BCKBMIBO_00149	KHAOIDCC_00380	IOKMDCDC_01261	OBOHGKPO_02044	GILOPDDF_01478	CAHINAFA_01103	GGFGJCNJ_00341	KIECPMCJ_00953	LCOMAEID_01720	DONDBDJC_00996	EFKFBAFC_00963	FJFCBENI_00878	IMLICOML_00858	AKNKGCOC_00872	NLIPIKAI_01036	HOBONOKF_01040	OABDMMIM_00963	LHPAMPOI_00924	GIJGLBKF_00844	KAIMIDBM_00642	FDFKCBBF_00968	LHLFDLPB_01037	BGHHFJCG_00970
murE		UDP-N-acetylmuramoyl-L-alanyl-D-glutamate--L-lysine ligase	502	505	1.01	1	6236				194	1484	1474	ACFFKBFK_00907	NOHJFKDB_01012	OFBNHBMK_00900	EJPLOLJM_01008	FONPICIL_01011	PEDFGEPN_00925	FIEBMFEP_00902	KEICANCJ_00959	MLLKJJEH_00879	DKPCGENF_01016	PJELKAHP_00850	JAOCGCJH_02130	JJIMKLAD_02410	BCKBMIBO_00143	KHAOIDCC_00376	IOKMDCDC_01257	OBOHGKPO_02038	GILOPDDF_01474	CAHINAFA_01099	GGFGJCNJ_00337	KIECPMCJ_00959	LCOMAEID_01716	DONDBDJC_01000	EFKFBAFC_00967	FJFCBENI_00882	IMLICOML_00862	AKNKGCOC_00876	NLIPIKAI_01029	HOBONOKF_01036	OABDMMIM_00959	LHPAMPOI_00928	GIJGLBKF_00850	KAIMIDBM_00646	FDFKCBBF_00964	LHLFDLPB_01033	BGHHFJCG_00966
group_1264		hypothetical protein	502	503	1.01	1	6211			Hypothetical protein with no hits to refseq/uniprot/clusters/cdd/tigrfams/pfam overlapping another protein with hits	305	353	320	ACFFKBFK_00922	NOHJFKDB_01028	OFBNHBMK_00915	EJPLOLJM_01024	FONPICIL_01027	PEDFGEPN_00940	FIEBMFEP_00918	KEICANCJ_00974	MLLKJJEH_00958	DKPCGENF_01001	PJELKAHP_00865	JAOCGCJH_02145	JJIMKLAD_02395	BCKBMIBO_00128	KHAOIDCC_00361	IOKMDCDC_01241	OBOHGKPO_02021	GILOPDDF_01459	CAHINAFA_01084	GGFGJCNJ_00322	KIECPMCJ_00974	LCOMAEID_01701	DONDBDJC_01017	EFKFBAFC_01002	FJFCBENI_00897	IMLICOML_00877	AKNKGCOC_00891	NLIPIKAI_01014	HOBONOKF_01021	OABDMMIM_00944	LHPAMPOI_00943	GIJGLBKF_00867	KAIMIDBM_00661	FDFKCBBF_00949	LHLFDLPB_01018	BGHHFJCG_00951
group_1266		hypothetical protein	502	503	1.01	1	6156				242	578	540	ACFFKBFK_00974	NOHJFKDB_01076	OFBNHBMK_00963	EJPLOLJM_01072	FONPICIL_01075	PEDFGEPN_00989	FIEBMFEP_00967	KEICANCJ_01026	MLLKJJEH_01008	DKPCGENF_00954	PJELKAHP_00914	JAOCGCJH_02193	JJIMKLAD_02346	BCKBMIBO_00078	KHAOIDCC_00311	IOKMDCDC_01193	OBOHGKPO_01974	GILOPDDF_01411	CAHINAFA_01035	GGFGJCNJ_00273	KIECPMCJ_01025	LCOMAEID_01652	DONDBDJC_01066	EFKFBAFC_01051	FJFCBENI_00945	IMLICOML_00924	AKNKGCOC_00940	NLIPIKAI_00967	HOBONOKF_00972	OABDMMIM_00897	LHPAMPOI_00991	GIJGLBKF_00914	KAIMIDBM_00710	FDFKCBBF_00902	LHLFDLPB_00969	BGHHFJCG_00902
group_1267		hypothetical protein	502	502	1	1	6133				419	455	419	ACFFKBFK_00997	NOHJFKDB_01098	OFBNHBMK_00985	EJPLOLJM_01094	FONPICIL_01097	PEDFGEPN_01011	FIEBMFEP_00989	KEICANCJ_01048	MLLKJJEH_01030	DKPCGENF_00932	PJELKAHP_00936	JAOCGCJH_02215	JJIMKLAD_02324	BCKBMIBO_00056	KHAOIDCC_00289	IOKMDCDC_01171	OBOHGKPO_01952	GILOPDDF_01389	CAHINAFA_01013	GGFGJCNJ_00251	KIECPMCJ_01047	LCOMAEID_01630	DONDBDJC_01088	EFKFBAFC_01074	FJFCBENI_00967	IMLICOML_00946	AKNKGCOC_00962	NLIPIKAI_00945	HOBONOKF_00950	OABDMMIM_00875	LHPAMPOI_01014	GIJGLBKF_00936	KAIMIDBM_00732	FDFKCBBF_00880	LHLFDLPB_00947	BGHHFJCG_00880
group_1268		hypothetical protein	502	502	1	1	6125				185	275	274	ACFFKBFK_01004	NOHJFKDB_01105	OFBNHBMK_00992	EJPLOLJM_01101	FONPICIL_01104	PEDFGEPN_01018	FIEBMFEP_00996	KEICANCJ_01055	MLLKJJEH_01037	DKPCGENF_00925	PJELKAHP_00944	JAOCGCJH_02222	JJIMKLAD_02317	BCKBMIBO_00049	KHAOIDCC_00282	IOKMDCDC_01164	OBOHGKPO_01945	GILOPDDF_01382	CAHINAFA_01006	GGFGJCNJ_00244	KIECPMCJ_01054	LCOMAEID_01623	DONDBDJC_01095	EFKFBAFC_01081	FJFCBENI_00974	IMLICOML_00953	AKNKGCOC_00969	NLIPIKAI_00939	HOBONOKF_00943	OABDMMIM_00868	LHPAMPOI_01021	GIJGLBKF_00943	KAIMIDBM_00739	FDFKCBBF_00873	LHLFDLPB_00940	BGHHFJCG_00873
ctaA		Heme A synthase	502	503	1.01	1	6122				263	1070	1036	ACFFKBFK_01007	NOHJFKDB_01108	OFBNHBMK_00995	EJPLOLJM_01104	FONPICIL_01107	PEDFGEPN_01021	FIEBMFEP_00999	KEICANCJ_01058	MLLKJJEH_01040	DKPCGENF_00922	PJELKAHP_00947	JAOCGCJH_02225	JJIMKLAD_02314	BCKBMIBO_00046	KHAOIDCC_00279	IOKMDCDC_01161	OBOHGKPO_01942	GILOPDDF_01379	CAHINAFA_01003	GGFGJCNJ_00241	KIECPMCJ_01057	LCOMAEID_01620	DONDBDJC_01098	EFKFBAFC_01084	FJFCBENI_00977	IMLICOML_00956	AKNKGCOC_00972	NLIPIKAI_00936	HOBONOKF_00940	OABDMMIM_00865	LHPAMPOI_01024	GIJGLBKF_00946	KAIMIDBM_00742	FDFKCBBF_00870	LHLFDLPB_00937	BGHHFJCG_00870
pgcA		Phosphoglucomutase	502	503	1.01	1	640				275	1808	1633	ACFFKBFK_02433	NOHJFKDB_02529	OFBNHBMK_02397	EJPLOLJM_02499	FONPICIL_02503	PEDFGEPN_02536	FIEBMFEP_02406	KEICANCJ_02548	MLLKJJEH_02385	DKPCGENF_02138	PJELKAHP_02330	JAOCGCJH_01000	JJIMKLAD_00927	BCKBMIBO_01294	KHAOIDCC_01495	IOKMDCDC_02285	OBOHGKPO_00574	GILOPDDF_02564	CAHINAFA_02214	GGFGJCNJ_01492	KIECPMCJ_02625	LCOMAEID_00224	DONDBDJC_02497	EFKFBAFC_02598	FJFCBENI_02398	IMLICOML_02328	AKNKGCOC_02420	NLIPIKAI_02145	HOBONOKF_02189	OABDMMIM_02054	LHPAMPOI_02423	GIJGLBKF_02263	KAIMIDBM_02126	FDFKCBBF_02126	LHLFDLPB_02206	BGHHFJCG_02067
divIVA		hypothetical protein	502	503	1.01	1	4211				152	629	614	ACFFKBFK_01082	NOHJFKDB_01184	OFBNHBMK_01073	EJPLOLJM_01182	FONPICIL_01185	PEDFGEPN_01164	FIEBMFEP_01075	KEICANCJ_01133	MLLKJJEH_01116	DKPCGENF_00847	PJELKAHP_01087	JAOCGCJH_02301	JJIMKLAD_02239	BCKBMIBO_02643	KHAOIDCC_00203	IOKMDCDC_01088	OBOHGKPO_01867	GILOPDDF_01301	CAHINAFA_00861	GGFGJCNJ_00165	KIECPMCJ_01132	LCOMAEID_01545	DONDBDJC_01176	EFKFBAFC_01232	FJFCBENI_01054	IMLICOML_01032	AKNKGCOC_01049	NLIPIKAI_00861	HOBONOKF_00864	OABDMMIM_00788	LHPAMPOI_01102	GIJGLBKF_01022	KAIMIDBM_00819	FDFKCBBF_00793	LHLFDLPB_00861	BGHHFJCG_00795
group_1271		hypothetical protein	502	505	1.01	1	5943				179	1697	1685	ACFFKBFK_01099	NOHJFKDB_01199	OFBNHBMK_01089	EJPLOLJM_01198	FONPICIL_01201	PEDFGEPN_01180	FIEBMFEP_01090	KEICANCJ_01149	MLLKJJEH_01131	DKPCGENF_00831	PJELKAHP_01103	JAOCGCJH_02317	JJIMKLAD_02223	BCKBMIBO_02627	KHAOIDCC_00187	IOKMDCDC_01073	OBOHGKPO_01850	GILOPDDF_01286	CAHINAFA_00845	GGFGJCNJ_00149	KIECPMCJ_01148	LCOMAEID_01529	DONDBDJC_01192	EFKFBAFC_01248	FJFCBENI_01070	IMLICOML_01047	AKNKGCOC_01065	NLIPIKAI_00845	HOBONOKF_00848	OABDMMIM_00772	LHPAMPOI_01118	GIJGLBKF_01039	KAIMIDBM_00835	FDFKCBBF_00777	LHLFDLPB_00845	BGHHFJCG_00780
priA		primosomal protein N'	502	506	1.01	1	5938				434	2408	2388	ACFFKBFK_01103	NOHJFKDB_01203	OFBNHBMK_01093	EJPLOLJM_01202	FONPICIL_01205	PEDFGEPN_01184	FIEBMFEP_01094	KEICANCJ_01153	MLLKJJEH_01135	DKPCGENF_00827	PJELKAHP_01107	JAOCGCJH_02321	JJIMKLAD_02219	BCKBMIBO_02623	KHAOIDCC_00183	IOKMDCDC_01069	OBOHGKPO_01846	GILOPDDF_01282	CAHINAFA_00841	GGFGJCNJ_00145	KIECPMCJ_01152	LCOMAEID_01525	DONDBDJC_01196	EFKFBAFC_01252	FJFCBENI_01074	IMLICOML_01051	AKNKGCOC_01069	NLIPIKAI_00841	HOBONOKF_00844	OABDMMIM_00768	LHPAMPOI_01122	GIJGLBKF_01043	KAIMIDBM_00839	FDFKCBBF_00773	LHLFDLPB_00841	BGHHFJCG_00776
fabD		Malonyl CoA-acyl carrier protein transacylase	502	503	1.01	1	5918				200	926	923	ACFFKBFK_01122	NOHJFKDB_01222	OFBNHBMK_01111	EJPLOLJM_01220	FONPICIL_01223	PEDFGEPN_01202	FIEBMFEP_01112	KEICANCJ_01171	MLLKJJEH_01153	DKPCGENF_00809	PJELKAHP_01125	JAOCGCJH_02339	JJIMKLAD_02201	BCKBMIBO_02605	KHAOIDCC_00164	IOKMDCDC_01051	OBOHGKPO_01828	GILOPDDF_01264	CAHINAFA_00823	GGFGJCNJ_00127	KIECPMCJ_01170	LCOMAEID_01507	DONDBDJC_01214	EFKFBAFC_01270	FJFCBENI_01092	IMLICOML_01069	AKNKGCOC_01087	NLIPIKAI_00823	HOBONOKF_00826	OABDMMIM_00750	LHPAMPOI_01140	GIJGLBKF_01061	KAIMIDBM_00857	FDFKCBBF_00755	LHLFDLPB_00823	BGHHFJCG_00757
group_1274		Putative zinc metalloprotease	502	504	1.01	1	5876				224	1286	1279	ACFFKBFK_01153	NOHJFKDB_01256	OFBNHBMK_01143	EJPLOLJM_01252	FONPICIL_01255	PEDFGEPN_01234	FIEBMFEP_01144	KEICANCJ_01203	MLLKJJEH_01185	DKPCGENF_00777	PJELKAHP_01157	JAOCGCJH_02371	JJIMKLAD_02169	BCKBMIBO_02573	KHAOIDCC_00131	IOKMDCDC_01020	OBOHGKPO_01796	GILOPDDF_01232	CAHINAFA_00790	GGFGJCNJ_00095	KIECPMCJ_01202	LCOMAEID_01475	DONDBDJC_01244	EFKFBAFC_01302	FJFCBENI_01124	IMLICOML_01102	AKNKGCOC_01119	NLIPIKAI_00793	HOBONOKF_00794	OABDMMIM_00718	LHPAMPOI_01172	GIJGLBKF_01093	KAIMIDBM_00889	FDFKCBBF_00723	LHLFDLPB_00791	BGHHFJCG_00724
pnp_2		Polyribonucleotide nucleotidyltransferase	502	506	1.01	1	5862				278	2096	2079	ACFFKBFK_01165	NOHJFKDB_01268	OFBNHBMK_01155	EJPLOLJM_01264	FONPICIL_01267	PEDFGEPN_01246	FIEBMFEP_01156	KEICANCJ_01215	MLLKJJEH_01197	DKPCGENF_00765	PJELKAHP_01169	JAOCGCJH_02383	JJIMKLAD_02157	BCKBMIBO_02561	KHAOIDCC_00119	IOKMDCDC_01008	OBOHGKPO_01784	GILOPDDF_01220	CAHINAFA_00778	GGFGJCNJ_00083	KIECPMCJ_01214	LCOMAEID_01463	DONDBDJC_01256	EFKFBAFC_01314	FJFCBENI_01136	IMLICOML_01114	AKNKGCOC_01131	NLIPIKAI_00781	HOBONOKF_00782	OABDMMIM_00706	LHPAMPOI_01184	GIJGLBKF_01105	KAIMIDBM_00901	FDFKCBBF_00711	LHLFDLPB_00779	BGHHFJCG_00712
glpF		Glycerol uptake facilitator protein	502	505	1.01	1	5833				137	848	814	ACFFKBFK_01191	NOHJFKDB_01293	OFBNHBMK_01179	EJPLOLJM_01288	FONPICIL_01291	PEDFGEPN_01270	FIEBMFEP_01180	KEICANCJ_01239	MLLKJJEH_01221	DKPCGENF_00741	PJELKAHP_01193	JAOCGCJH_02407	JJIMKLAD_02133	BCKBMIBO_02537	KHAOIDCC_00095	IOKMDCDC_00984	OBOHGKPO_01760	GILOPDDF_01196	CAHINAFA_00754	GGFGJCNJ_00059	KIECPMCJ_01238	LCOMAEID_01439	DONDBDJC_01281	EFKFBAFC_01338	FJFCBENI_01160	IMLICOML_01138	AKNKGCOC_01155	NLIPIKAI_00757	HOBONOKF_00758	OABDMMIM_00682	LHPAMPOI_01208	GIJGLBKF_01129	KAIMIDBM_00925	FDFKCBBF_00687	LHLFDLPB_00755	BGHHFJCG_00688
hflX		GTPase HflX	502	505	1.01	1	5825			Hypothetical protein with no hits to refseq/uniprot/clusters/cdd/tigrfams/pfam overlapping another protein with hits	179	1259	1232	ACFFKBFK_01200	NOHJFKDB_01300	OFBNHBMK_01186	EJPLOLJM_01295	FONPICIL_01298	PEDFGEPN_01277	FIEBMFEP_01187	KEICANCJ_01246	MLLKJJEH_01228	DKPCGENF_00734	PJELKAHP_01200	JAOCGCJH_02414	JJIMKLAD_02126	BCKBMIBO_02530	KHAOIDCC_00088	IOKMDCDC_00977	OBOHGKPO_01753	GILOPDDF_01189	CAHINAFA_00747	GGFGJCNJ_00052	KIECPMCJ_01245	LCOMAEID_01432	DONDBDJC_01288	EFKFBAFC_01345	FJFCBENI_01167	IMLICOML_01145	AKNKGCOC_01162	NLIPIKAI_00750	HOBONOKF_00751	OABDMMIM_00675	LHPAMPOI_01216	GIJGLBKF_01136	KAIMIDBM_00932	FDFKCBBF_00680	LHLFDLPB_00748	BGHHFJCG_00681
lysP_1		Lysine-specific permease	502	505	1.01	1	7339				251	1454	1444	ACFFKBFK_01224	NOHJFKDB_01326	OFBNHBMK_01216	EJPLOLJM_01326	FONPICIL_01329	PEDFGEPN_01313	FIEBMFEP_01220	KEICANCJ_01304	MLLKJJEH_01261	DKPCGENF_00698	PJELKAHP_01236	JAOCGCJH_02444	JJIMKLAD_02096	BCKBMIBO_02499	KHAOIDCC_00054	IOKMDCDC_00944	OBOHGKPO_01718	GILOPDDF_01138	CAHINAFA_00717	GGFGJCNJ_00016	KIECPMCJ_01301	LCOMAEID_01397	DONDBDJC_01339	EFKFBAFC_01375	FJFCBENI_01203	IMLICOML_01196	AKNKGCOC_01198	NLIPIKAI_00720	HOBONOKF_00715	OABDMMIM_00639	LHPAMPOI_01246	GIJGLBKF_01171	KAIMIDBM_00968	FDFKCBBF_00644	LHLFDLPB_00716	BGHHFJCG_00631
ysdC_1		Putative aminopeptidase YsdC	502	506	1.01	1	7370				278	1031	1022	ACFFKBFK_01256	NOHJFKDB_01360	OFBNHBMK_01247	EJPLOLJM_01357	FONPICIL_01360	PEDFGEPN_01344	FIEBMFEP_01251	KEICANCJ_01338	MLLKJJEH_01292	DKPCGENF_00667	PJELKAHP_01267	JAOCGCJH_02475	JJIMKLAD_02065	BCKBMIBO_02467	KHAOIDCC_00023	IOKMDCDC_00912	OBOHGKPO_01687	GILOPDDF_01107	CAHINAFA_00686	GGFGJCNJ_02684	KIECPMCJ_01333	LCOMAEID_01366	DONDBDJC_01371	EFKFBAFC_01406	FJFCBENI_01234	IMLICOML_01227	AKNKGCOC_01229	NLIPIKAI_00689	HOBONOKF_00684	OABDMMIM_00608	LHPAMPOI_01277	GIJGLBKF_01202	KAIMIDBM_00999	FDFKCBBF_00613	LHLFDLPB_00685	BGHHFJCG_00600
arlR		Response regulator ArlR	502	506	1.01	1	7436				245	659	653	ACFFKBFK_01305	NOHJFKDB_01410	OFBNHBMK_01296 OFBNHBMK_01295	EJPLOLJM_01405	FONPICIL_01408	PEDFGEPN_01392	FIEBMFEP_01300	KEICANCJ_01386	MLLKJJEH_01341	DKPCGENF_00620	PJELKAHP_01315	JAOCGCJH_02523	JJIMKLAD_02017	BCKBMIBO_02420	KHAOIDCC_02624	IOKMDCDC_00861	OBOHGKPO_01639	GILOPDDF_01056	CAHINAFA_00638	GGFGJCNJ_02636	KIECPMCJ_01381	LCOMAEID_01318	DONDBDJC_01419	EFKFBAFC_01476	FJFCBENI_01281	IMLICOML_01278	AKNKGCOC_01277	NLIPIKAI_00634	HOBONOKF_00636	OABDMMIM_00561	LHPAMPOI_01325	GIJGLBKF_01250	KAIMIDBM_01047	FDFKCBBF_00566	LHLFDLPB_00637	BGHHFJCG_00547
murG		UDP-N-acetylglucosamine--N-acetylmuramyl-(pentapeptide) pyrophosphoryl-undecaprenol N-acetylglucosamine transferase	502	506	1.01	1	7433				281	1070	1063	ACFFKBFK_01307	NOHJFKDB_01413	OFBNHBMK_01299	EJPLOLJM_01408	FONPICIL_01411	PEDFGEPN_01395	FIEBMFEP_01302	KEICANCJ_01388	MLLKJJEH_01343	DKPCGENF_00617	PJELKAHP_01318	JAOCGCJH_02526	JJIMKLAD_02014	BCKBMIBO_02418	KHAOIDCC_02621	IOKMDCDC_00859	OBOHGKPO_01637	GILOPDDF_01054	CAHINAFA_00635	GGFGJCNJ_02632	KIECPMCJ_01383	LCOMAEID_01314	DONDBDJC_01422	EFKFBAFC_01478	FJFCBENI_01283	IMLICOML_01280	AKNKGCOC_01281	NLIPIKAI_00631	HOBONOKF_00632	OABDMMIM_00559	LHPAMPOI_01328	GIJGLBKF_01252	KAIMIDBM_01051	FDFKCBBF_00563	LHLFDLPB_00633	BGHHFJCG_00545
ypcP		5'-3' exonuclease	502	506	1.01	1	5291				272	878	869	ACFFKBFK_01338	NOHJFKDB_01433	OFBNHBMK_01320	EJPLOLJM_01429	FONPICIL_01432	PEDFGEPN_01417	FIEBMFEP_01324	KEICANCJ_01409	MLLKJJEH_01366	DKPCGENF_00595	PJELKAHP_01339	JAOCGCJH_02546	JJIMKLAD_01994	BCKBMIBO_02397	KHAOIDCC_02601	IOKMDCDC_00838	OBOHGKPO_01615	GILOPDDF_01033	CAHINAFA_00614	GGFGJCNJ_02611	KIECPMCJ_01405	LCOMAEID_01292	DONDBDJC_01443	EFKFBAFC_01499	FJFCBENI_01303	IMLICOML_01304	AKNKGCOC_01302	NLIPIKAI_00610	HOBONOKF_00611	OABDMMIM_00537	LHPAMPOI_01348	GIJGLBKF_01273	KAIMIDBM_01072	FDFKCBBF_00541	LHLFDLPB_00612	BGHHFJCG_00525
group_1287		hypothetical protein	502	502	1	1	5297				110	116	115	ACFFKBFK_01343	NOHJFKDB_01438	OFBNHBMK_01325	EJPLOLJM_01434	FONPICIL_01437	PEDFGEPN_01422	FIEBMFEP_01329	KEICANCJ_01414	MLLKJJEH_01371	DKPCGENF_00590	PJELKAHP_01344	JAOCGCJH_02551	JJIMKLAD_01989	BCKBMIBO_02392	KHAOIDCC_02596	IOKMDCDC_00833	OBOHGKPO_01610	GILOPDDF_01028	CAHINAFA_00609	GGFGJCNJ_02606	KIECPMCJ_01410	LCOMAEID_01287	DONDBDJC_01448	EFKFBAFC_01504	FJFCBENI_01308	IMLICOML_01309	AKNKGCOC_01307	NLIPIKAI_00605	HOBONOKF_00606	OABDMMIM_00532	LHPAMPOI_01353	GIJGLBKF_01278	KAIMIDBM_01077	FDFKCBBF_00536	LHLFDLPB_00607	BGHHFJCG_00520
group_1288		Glucosaminate ammonia-lyase	502	506	1.01	1	5331				89	986	977	ACFFKBFK_01376	NOHJFKDB_01471	OFBNHBMK_01358	EJPLOLJM_01467	FONPICIL_01470	PEDFGEPN_01455	FIEBMFEP_01362	KEICANCJ_01446	MLLKJJEH_01404	DKPCGENF_00557	PJELKAHP_01377	JAOCGCJH_02584	JJIMKLAD_01956	BCKBMIBO_02360	KHAOIDCC_02563	IOKMDCDC_00801	OBOHGKPO_01577	GILOPDDF_00995	CAHINAFA_00576	GGFGJCNJ_02573	KIECPMCJ_01442	LCOMAEID_01254	DONDBDJC_01481	EFKFBAFC_01537	FJFCBENI_01341	IMLICOML_01342	AKNKGCOC_01340	NLIPIKAI_00572	HOBONOKF_00573	OABDMMIM_00499	LHPAMPOI_01386	GIJGLBKF_01311	KAIMIDBM_01110	FDFKCBBF_00503	LHLFDLPB_00574	BGHHFJCG_00487
group_1289		hypothetical protein	502	502	1	1	5365				143	371	369	ACFFKBFK_01406	NOHJFKDB_01568	OFBNHBMK_01388	EJPLOLJM_01497	FONPICIL_01500	PEDFGEPN_01485	FIEBMFEP_01455	KEICANCJ_01542	MLLKJJEH_01433	DKPCGENF_00527	PJELKAHP_01407	JAOCGCJH_00001	JJIMKLAD_01926	BCKBMIBO_02263	KHAOIDCC_02469	IOKMDCDC_00773	OBOHGKPO_01549	GILOPDDF_00968	CAHINAFA_00484	GGFGJCNJ_02477	KIECPMCJ_01534	LCOMAEID_01224	DONDBDJC_01585	EFKFBAFC_01567	FJFCBENI_01435	IMLICOML_01369	AKNKGCOC_01435	NLIPIKAI_00478	HOBONOKF_00477	OABDMMIM_00469	LHPAMPOI_01424	GIJGLBKF_01339	KAIMIDBM_01141	FDFKCBBF_00473	LHLFDLPB_00547	BGHHFJCG_00460
pepT_2		Peptidase T	502	504	1.01	1	5367				299	1133	1128	ACFFKBFK_01417	NOHJFKDB_01570	OFBNHBMK_01391	EJPLOLJM_01500	FONPICIL_01503	PEDFGEPN_01487	FIEBMFEP_01457	KEICANCJ_01547	MLLKJJEH_01435	DKPCGENF_00525	PJELKAHP_01409	JAOCGCJH_00004	JJIMKLAD_01923	BCKBMIBO_02258	KHAOIDCC_02466	IOKMDCDC_00771	OBOHGKPO_01547	GILOPDDF_00966	CAHINAFA_00481	GGFGJCNJ_02475	KIECPMCJ_01539	LCOMAEID_01222	DONDBDJC_01589	EFKFBAFC_01570	FJFCBENI_01439	IMLICOML_01371	AKNKGCOC_01437	NLIPIKAI_00474	HOBONOKF_00475	OABDMMIM_00466	LHPAMPOI_01427	GIJGLBKF_01341	KAIMIDBM_01143	FDFKCBBF_00470	LHLFDLPB_00545	BGHHFJCG_00458
pdhC_2		Dihydrolipoyllysine-residue acetyltransferase component of pyruvate dehydrogenase complex	502	504	1.01	1	5372				317	1274	1268	ACFFKBFK_01421	NOHJFKDB_01574	OFBNHBMK_01396	EJPLOLJM_01505	FONPICIL_01508	PEDFGEPN_01491	FIEBMFEP_01461	KEICANCJ_01551	MLLKJJEH_01439	DKPCGENF_00521	PJELKAHP_01413	JAOCGCJH_00009	JJIMKLAD_01918	BCKBMIBO_02254	KHAOIDCC_02462	IOKMDCDC_00767	OBOHGKPO_01543	GILOPDDF_00962	CAHINAFA_00476	GGFGJCNJ_02471	KIECPMCJ_01543	LCOMAEID_01218	DONDBDJC_01593	EFKFBAFC_01575	FJFCBENI_01443	IMLICOML_01375	AKNKGCOC_01441	NLIPIKAI_00470	HOBONOKF_00471	OABDMMIM_00462	LHPAMPOI_01432	GIJGLBKF_01345	KAIMIDBM_01147	FDFKCBBF_00466	LHLFDLPB_00541	BGHHFJCG_00454
cfiB		2-oxoglutarate carboxylase small subunit	502	505	1.01	1	5383				296	1355	1347	ACFFKBFK_01432	NOHJFKDB_01585	OFBNHBMK_01407	EJPLOLJM_01516	FONPICIL_01519	PEDFGEPN_01502	FIEBMFEP_01472	KEICANCJ_01562	MLLKJJEH_01450	DKPCGENF_00510	PJELKAHP_01424	JAOCGCJH_00020	JJIMKLAD_01907	BCKBMIBO_02243	KHAOIDCC_02451	IOKMDCDC_00756	OBOHGKPO_01532	GILOPDDF_00951	CAHINAFA_00465	GGFGJCNJ_02460	KIECPMCJ_01554	LCOMAEID_01207	DONDBDJC_01604	EFKFBAFC_01586	FJFCBENI_01454	IMLICOML_01386	AKNKGCOC_01452	NLIPIKAI_00459	HOBONOKF_00460	OABDMMIM_00451	LHPAMPOI_01443	GIJGLBKF_01356	KAIMIDBM_01158	FDFKCBBF_00455	LHLFDLPB_00530	BGHHFJCG_00443
yqfL		Putative pyruvate, phosphate dikinase regulatory protein	502	505	1.01	1	5418				155	818	813	ACFFKBFK_01468	NOHJFKDB_01620	OFBNHBMK_01442	EJPLOLJM_01551	FONPICIL_01554	PEDFGEPN_01537	FIEBMFEP_01507	KEICANCJ_01597	MLLKJJEH_01485	DKPCGENF_00474	PJELKAHP_01459	JAOCGCJH_00055	JJIMKLAD_01872	BCKBMIBO_02208	KHAOIDCC_02415	IOKMDCDC_00721	OBOHGKPO_01497	GILOPDDF_00916	CAHINAFA_00429	GGFGJCNJ_02425	KIECPMCJ_01589	LCOMAEID_01172	DONDBDJC_01639	EFKFBAFC_01621	FJFCBENI_01489	IMLICOML_01421	AKNKGCOC_01487	NLIPIKAI_00424	HOBONOKF_00425	OABDMMIM_00416	LHPAMPOI_01478	GIJGLBKF_01391	KAIMIDBM_01193	FDFKCBBF_00420	LHLFDLPB_00495	BGHHFJCG_00408
mtaB		Threonylcarbamoyladenosine tRNA methylthiotransferase MtaB	502	505	1.01	1	5435				275	1346	1337	ACFFKBFK_01481	NOHJFKDB_01633	OFBNHBMK_01455	EJPLOLJM_01564	FONPICIL_01567	PEDFGEPN_01550	FIEBMFEP_01520	KEICANCJ_01610	MLLKJJEH_01498	DKPCGENF_00461	PJELKAHP_01472	JAOCGCJH_00068	JJIMKLAD_01859	BCKBMIBO_02192	KHAOIDCC_02402	IOKMDCDC_00708	OBOHGKPO_01484	GILOPDDF_00903	CAHINAFA_00416	GGFGJCNJ_02412	KIECPMCJ_01602	LCOMAEID_01159	DONDBDJC_01652	EFKFBAFC_01634	FJFCBENI_01502	IMLICOML_01434	AKNKGCOC_01500	NLIPIKAI_00411	HOBONOKF_00412	OABDMMIM_00403	LHPAMPOI_01491	GIJGLBKF_01404	KAIMIDBM_01206	FDFKCBBF_00407	LHLFDLPB_00482	BGHHFJCG_00395
dnaK		Chaperone protein DnaK	502	506	1.01	1	5439				155	1832	1817	ACFFKBFK_01485	NOHJFKDB_01637	OFBNHBMK_01459	EJPLOLJM_01568	FONPICIL_01571	PEDFGEPN_01554	FIEBMFEP_01524	KEICANCJ_01614	MLLKJJEH_01502	DKPCGENF_00457	PJELKAHP_01476	JAOCGCJH_00072	JJIMKLAD_01855	BCKBMIBO_02188	KHAOIDCC_02398	IOKMDCDC_00704	OBOHGKPO_01480	GILOPDDF_00899	CAHINAFA_00412	GGFGJCNJ_02408	KIECPMCJ_01606	LCOMAEID_01155	DONDBDJC_01656	EFKFBAFC_01638	FJFCBENI_01506	IMLICOML_01438	AKNKGCOC_01504	NLIPIKAI_00407	HOBONOKF_00408	OABDMMIM_00399	LHPAMPOI_01495	GIJGLBKF_01408	KAIMIDBM_01210	FDFKCBBF_00403	LHLFDLPB_00478	BGHHFJCG_00391
alaS		Alanine--tRNA ligase	502	505	1.01	1	5481				614	2633	2616	ACFFKBFK_01522	NOHJFKDB_01673	OFBNHBMK_01496	EJPLOLJM_01605	FONPICIL_01608	PEDFGEPN_01590	FIEBMFEP_01560	KEICANCJ_01652	MLLKJJEH_01538	DKPCGENF_00422	PJELKAHP_01512	JAOCGCJH_00109	JJIMKLAD_01818	BCKBMIBO_02151	KHAOIDCC_02363	IOKMDCDC_00666	OBOHGKPO_01443	GILOPDDF_00863	CAHINAFA_00374	GGFGJCNJ_02372	KIECPMCJ_01644	LCOMAEID_01119	DONDBDJC_01697	EFKFBAFC_01676	FJFCBENI_01542	IMLICOML_01474	AKNKGCOC_01540	NLIPIKAI_00371	HOBONOKF_00372	OABDMMIM_00361	LHPAMPOI_01532	GIJGLBKF_01445	KAIMIDBM_01246	FDFKCBBF_00365	LHLFDLPB_00442	BGHHFJCG_00355
mnmA		tRNA-specific 2-thiouridylase MnmA	502	505	1.01	1	5487				164	1118	1109	ACFFKBFK_01525	NOHJFKDB_01676	OFBNHBMK_01499	EJPLOLJM_01608	FONPICIL_01611	PEDFGEPN_01593	FIEBMFEP_01563	KEICANCJ_01655	MLLKJJEH_01541	DKPCGENF_00419	PJELKAHP_01515	JAOCGCJH_00112	JJIMKLAD_01815	BCKBMIBO_02148	KHAOIDCC_02359	IOKMDCDC_00663	OBOHGKPO_01440	GILOPDDF_00860	CAHINAFA_00370	GGFGJCNJ_02369	KIECPMCJ_01647	LCOMAEID_01116	DONDBDJC_01700	EFKFBAFC_01679	FJFCBENI_01545	IMLICOML_01477	AKNKGCOC_01543	NLIPIKAI_00368	HOBONOKF_00369	OABDMMIM_00358	LHPAMPOI_01535	GIJGLBKF_01448	KAIMIDBM_01249	FDFKCBBF_00362	LHLFDLPB_00439	BGHHFJCG_00352
dtd		D-aminoacyl-tRNA deacylase	502	504	1.01	1	5501				131	452	447	ACFFKBFK_01536	NOHJFKDB_01687	OFBNHBMK_01510	EJPLOLJM_01619	FONPICIL_01622	PEDFGEPN_01604	FIEBMFEP_01574	KEICANCJ_01666	MLLKJJEH_01552	DKPCGENF_00408	PJELKAHP_01526	JAOCGCJH_00123	JJIMKLAD_01804	BCKBMIBO_02137	KHAOIDCC_02348	IOKMDCDC_00652	OBOHGKPO_01429	GILOPDDF_00849	CAHINAFA_00359	GGFGJCNJ_02358	KIECPMCJ_01658	LCOMAEID_01105	DONDBDJC_01711	EFKFBAFC_01690	FJFCBENI_01556	IMLICOML_01488	AKNKGCOC_01554	NLIPIKAI_00357	HOBONOKF_00358	OABDMMIM_00347	LHPAMPOI_01546	GIJGLBKF_01459	KAIMIDBM_01260	FDFKCBBF_00351	LHLFDLPB_00428	BGHHFJCG_00341
group_1299		hypothetical protein	502	506	1.01	1	5507				152	2279	2264	ACFFKBFK_01540	NOHJFKDB_01691	OFBNHBMK_01514	EJPLOLJM_01623	FONPICIL_01626	PEDFGEPN_01608	FIEBMFEP_01578	KEICANCJ_01670	MLLKJJEH_01556	DKPCGENF_00404	PJELKAHP_01530	JAOCGCJH_00127	JJIMKLAD_01800	BCKBMIBO_02133	KHAOIDCC_02344	IOKMDCDC_00648	OBOHGKPO_01425	GILOPDDF_00845	CAHINAFA_00355	GGFGJCNJ_02354	KIECPMCJ_01662	LCOMAEID_01101	DONDBDJC_01715	EFKFBAFC_01694	FJFCBENI_01560	IMLICOML_01492	AKNKGCOC_01558	NLIPIKAI_00353	HOBONOKF_00354	OABDMMIM_00343	LHPAMPOI_01550	GIJGLBKF_01464	KAIMIDBM_01264	FDFKCBBF_00347	LHLFDLPB_00424	BGHHFJCG_00337
hemA		Glutamyl-tRNA reductase	502	505	1.01	1	5550				182	1346	1338	ACFFKBFK_01566	NOHJFKDB_01717	OFBNHBMK_01546	EJPLOLJM_01655	FONPICIL_01658	PEDFGEPN_01634	FIEBMFEP_01604	KEICANCJ_01702	MLLKJJEH_01582	DKPCGENF_00378	PJELKAHP_01557	JAOCGCJH_00153	JJIMKLAD_01774	BCKBMIBO_02107	KHAOIDCC_02318	IOKMDCDC_00622	OBOHGKPO_01399	GILOPDDF_00810	CAHINAFA_00323	GGFGJCNJ_02328	KIECPMCJ_01688	LCOMAEID_01075	DONDBDJC_01747	EFKFBAFC_01726	FJFCBENI_01586	IMLICOML_01519	AKNKGCOC_01584	NLIPIKAI_00327	HOBONOKF_00328	OABDMMIM_00317	LHPAMPOI_01576	GIJGLBKF_01490	KAIMIDBM_01290	FDFKCBBF_00321	LHLFDLPB_00398	BGHHFJCG_00310
thiI		putative tRNA sulfurtransferase	502	503	1.01	1	4699				218	1223	1220	ACFFKBFK_01608	NOHJFKDB_01758	OFBNHBMK_01587	EJPLOLJM_01697	FONPICIL_01700	PEDFGEPN_01677	FIEBMFEP_01646	KEICANCJ_01744	MLLKJJEH_01623	DKPCGENF_00336	PJELKAHP_01600	JAOCGCJH_00194	JJIMKLAD_01733	BCKBMIBO_02065	KHAOIDCC_02277	IOKMDCDC_00580	OBOHGKPO_01358	GILOPDDF_00768	CAHINAFA_00282	GGFGJCNJ_02285	KIECPMCJ_01730	LCOMAEID_01032	DONDBDJC_01791	EFKFBAFC_01768	FJFCBENI_01627	IMLICOML_01560	AKNKGCOC_01627	NLIPIKAI_00286	HOBONOKF_00285	OABDMMIM_00273	LHPAMPOI_01617	GIJGLBKF_01531	KAIMIDBM_01333	FDFKCBBF_00277	LHLFDLPB_00355	BGHHFJCG_00268
ezrA		Septation ring formation regulator EzrA	502	505	1.01	1	4701				161	1694	1682	ACFFKBFK_01610	NOHJFKDB_01760	OFBNHBMK_01589	EJPLOLJM_01699	FONPICIL_01702	PEDFGEPN_01679	FIEBMFEP_01648	KEICANCJ_01746	MLLKJJEH_01625	DKPCGENF_00334	PJELKAHP_01602	JAOCGCJH_00196	JJIMKLAD_01731	BCKBMIBO_02063	KHAOIDCC_02275	IOKMDCDC_00578	OBOHGKPO_01356	GILOPDDF_00766	CAHINAFA_00280	GGFGJCNJ_02283	KIECPMCJ_01732	LCOMAEID_01030	DONDBDJC_01793	EFKFBAFC_01770	FJFCBENI_01629	IMLICOML_01562	AKNKGCOC_01629	NLIPIKAI_00284	HOBONOKF_00283	OABDMMIM_00271	LHPAMPOI_01619	GIJGLBKF_01533	KAIMIDBM_01335	FDFKCBBF_00275	LHLFDLPB_00353	BGHHFJCG_00266
msrC		Free methionine-R-sulfoxide reductase	502	502	1	1	4702				464	464	464	ACFFKBFK_01611	NOHJFKDB_01761	OFBNHBMK_01590	EJPLOLJM_01700	FONPICIL_01703	PEDFGEPN_01680	FIEBMFEP_01649	KEICANCJ_01747	MLLKJJEH_01626	DKPCGENF_00333	PJELKAHP_01603	JAOCGCJH_00197	JJIMKLAD_01730	BCKBMIBO_02062	KHAOIDCC_02274	IOKMDCDC_00577	OBOHGKPO_01355	GILOPDDF_00765	CAHINAFA_00279	GGFGJCNJ_02282	KIECPMCJ_01733	LCOMAEID_01029	DONDBDJC_01794	EFKFBAFC_01771	FJFCBENI_01630	IMLICOML_01563	AKNKGCOC_01630	NLIPIKAI_00283	HOBONOKF_00282	OABDMMIM_00270	LHPAMPOI_01620	GIJGLBKF_01534	KAIMIDBM_01336	FDFKCBBF_00274	LHLFDLPB_00352	BGHHFJCG_00265
rsuA		Ribosomal small subunit pseudouridine synthase A	502	503	1.01	1	4739				305	695	694	ACFFKBFK_01648	NOHJFKDB_01795	OFBNHBMK_01625	EJPLOLJM_01735	FONPICIL_01738	PEDFGEPN_01714	FIEBMFEP_01683	KEICANCJ_01788	MLLKJJEH_01660	DKPCGENF_00299	PJELKAHP_01637	JAOCGCJH_00232	JJIMKLAD_01695	BCKBMIBO_02027	KHAOIDCC_02240	IOKMDCDC_00543	OBOHGKPO_01319	GILOPDDF_00731	CAHINAFA_00244	GGFGJCNJ_02248	KIECPMCJ_01775	LCOMAEID_00995	DONDBDJC_01828	EFKFBAFC_01806	FJFCBENI_01664	IMLICOML_01598	AKNKGCOC_01664	NLIPIKAI_00249	HOBONOKF_00248	OABDMMIM_00236	LHPAMPOI_01655	GIJGLBKF_01570	KAIMIDBM_01370	FDFKCBBF_00240	LHLFDLPB_00318	BGHHFJCG_00231
rsmH_2		hypothetical protein	502	503	1.01	1	4750			Hypothetical protein with no hits to refseq/uniprot/clusters/cdd/tigrfams/pfam overlapping another protein with hits	458	563	562	ACFFKBFK_01658	NOHJFKDB_01803	OFBNHBMK_01633	EJPLOLJM_01745	FONPICIL_01748	PEDFGEPN_01722	FIEBMFEP_01691	KEICANCJ_01796	MLLKJJEH_01668	DKPCGENF_00291	PJELKAHP_01645	JAOCGCJH_00240	JJIMKLAD_01687	BCKBMIBO_02018	KHAOIDCC_02232	IOKMDCDC_00535	OBOHGKPO_01311	GILOPDDF_00723	CAHINAFA_00236	GGFGJCNJ_02240	KIECPMCJ_01783	LCOMAEID_00987	DONDBDJC_01837	EFKFBAFC_01815	FJFCBENI_01672	IMLICOML_01606	AKNKGCOC_01672	NLIPIKAI_00241	HOBONOKF_00240	OABDMMIM_00228	LHPAMPOI_01663	GIJGLBKF_01578	KAIMIDBM_01378	FDFKCBBF_00232	LHLFDLPB_00310	BGHHFJCG_00223
setC		Sugar efflux transporter C	502	536	1.07	1	6747				164	1706	1183	ACFFKBFK_00644	NOHJFKDB_00748	OFBNHBMK_00644	EJPLOLJM_00664	FONPICIL_00666	PEDFGEPN_00679	FIEBMFEP_00637	KEICANCJ_00666	MLLKJJEH_00633	DKPCGENF_01286	PJELKAHP_00603	JAOCGCJH_01817	JJIMKLAD_00110	BCKBMIBO_00485	KHAOIDCC_00692	IOKMDCDC_01504	OBOHGKPO_02293	GILOPDDF_01718	CAHINAFA_01348	GGFGJCNJ_00585	KIECPMCJ_00663	LCOMAEID_01986	DONDBDJC_00688 DONDBDJC_00687	EFKFBAFC_00651	FJFCBENI_00618	IMLICOML_00619	AKNKGCOC_00628	NLIPIKAI_01305	HOBONOKF_01284	OABDMMIM_01209	LHPAMPOI_00679	GIJGLBKF_00594	KAIMIDBM_00379	FDFKCBBF_01277	LHLFDLPB_01300	BGHHFJCG_01235
queG		Epoxyqueuosine reductase	502	505	1.01	1	3706				191	1127	1120	ACFFKBFK_01834	NOHJFKDB_01913	OFBNHBMK_01732	EJPLOLJM_01843	FONPICIL_01847	PEDFGEPN_01826	FIEBMFEP_01785	KEICANCJ_01902	MLLKJJEH_01764	DKPCGENF_00197	PJELKAHP_01747	JAOCGCJH_00339	JJIMKLAD_01588	BCKBMIBO_01914	KHAOIDCC_02071	IOKMDCDC_00373	OBOHGKPO_01213	GILOPDDF_00636	CAHINAFA_00137	GGFGJCNJ_02137	KIECPMCJ_01890	LCOMAEID_00884	DONDBDJC_01931	EFKFBAFC_01914	FJFCBENI_01770	IMLICOML_01693	AKNKGCOC_01775	NLIPIKAI_00136	HOBONOKF_00137	OABDMMIM_00135	LHPAMPOI_01765	GIJGLBKF_01661	KAIMIDBM_01481	FDFKCBBF_00137	LHLFDLPB_00207	BGHHFJCG_00137
thiM		Hydroxyethylthiazole kinase	502	503	1.01	1	3946				191	800	789	ACFFKBFK_02043	NOHJFKDB_02123	OFBNHBMK_01999	EJPLOLJM_02107	FONPICIL_02111	PEDFGEPN_02141	FIEBMFEP_02026	KEICANCJ_02149	MLLKJJEH_02005	DKPCGENF_02517	PJELKAHP_01934	JAOCGCJH_00611	JJIMKLAD_01316	BCKBMIBO_01686	KHAOIDCC_01885	IOKMDCDC_00121	OBOHGKPO_01031	GILOPDDF_00391	CAHINAFA_02604	GGFGJCNJ_01888	KIECPMCJ_02228	LCOMAEID_00634	DONDBDJC_02117	EFKFBAFC_02185	FJFCBENI_02014	IMLICOML_01937	AKNKGCOC_02024	NLIPIKAI_02525	HOBONOKF_02588	OABDMMIM_02437	LHPAMPOI_02033	GIJGLBKF_01862	KAIMIDBM_01730	FDFKCBBF_02509	LHLFDLPB_02603	BGHHFJCG_02456
thiD		Hydroxymethylpyrimidine/phosphomethylpyrimidine kinase	502	502	1	1	3948				524	830	828	ACFFKBFK_02044	NOHJFKDB_02124	OFBNHBMK_02000	EJPLOLJM_02108	FONPICIL_02112	PEDFGEPN_02142	FIEBMFEP_02027	KEICANCJ_02150	MLLKJJEH_02006	DKPCGENF_02516	PJELKAHP_01935	JAOCGCJH_00612	JJIMKLAD_01315	BCKBMIBO_01685	KHAOIDCC_01884	IOKMDCDC_00120	OBOHGKPO_01030	GILOPDDF_00390	CAHINAFA_02603	GGFGJCNJ_01887	KIECPMCJ_02229	LCOMAEID_00633	DONDBDJC_02118	EFKFBAFC_02186	FJFCBENI_02015	IMLICOML_01938	AKNKGCOC_02025	NLIPIKAI_02524	HOBONOKF_02587	OABDMMIM_02436	LHPAMPOI_02034	GIJGLBKF_01863	KAIMIDBM_01731	FDFKCBBF_02508	LHLFDLPB_02602	BGHHFJCG_02455
murA1		UDP-N-acetylglucosamine 1-carboxyvinyltransferase 1	502	505	1.01	1	7907				329	1265	1257	ACFFKBFK_02051	NOHJFKDB_02130	OFBNHBMK_02006	EJPLOLJM_02114	FONPICIL_02118	PEDFGEPN_02148	FIEBMFEP_02033	KEICANCJ_02157	MLLKJJEH_02012	DKPCGENF_02509	PJELKAHP_01941	JAOCGCJH_00618	JJIMKLAD_01309	BCKBMIBO_01678	KHAOIDCC_01878	IOKMDCDC_00114	OBOHGKPO_01022	GILOPDDF_00384	CAHINAFA_02597	GGFGJCNJ_01881	KIECPMCJ_02236	LCOMAEID_00627	DONDBDJC_02124	EFKFBAFC_02192	FJFCBENI_02021	IMLICOML_01944	AKNKGCOC_02031	NLIPIKAI_02518	HOBONOKF_02581	OABDMMIM_02430	LHPAMPOI_02040	GIJGLBKF_01871	KAIMIDBM_01737	FDFKCBBF_02502	LHLFDLPB_02596	BGHHFJCG_02449
group_1324		hypothetical protein	502	502	1	1	7897				350	353	352	ACFFKBFK_02061	NOHJFKDB_02140	OFBNHBMK_02016	EJPLOLJM_02124	FONPICIL_02128	PEDFGEPN_02158	FIEBMFEP_02043	KEICANCJ_02167	MLLKJJEH_02022	DKPCGENF_02499	PJELKAHP_01951	JAOCGCJH_00628	JJIMKLAD_01299	BCKBMIBO_01668	KHAOIDCC_01868	IOKMDCDC_00104	OBOHGKPO_01012	GILOPDDF_00374	CAHINAFA_02587	GGFGJCNJ_01871	KIECPMCJ_02246	LCOMAEID_00617	DONDBDJC_02134	EFKFBAFC_02202	FJFCBENI_02031	IMLICOML_01954	AKNKGCOC_02041	NLIPIKAI_02508	HOBONOKF_02571	OABDMMIM_02420	LHPAMPOI_02050	GIJGLBKF_01881	KAIMIDBM_01747	FDFKCBBF_02492	LHLFDLPB_02586	BGHHFJCG_02439
group_1325		Putative aldehyde dehydrogenase	502	506	1.01	1	7885				173	1427	1415	ACFFKBFK_02073	NOHJFKDB_02152	OFBNHBMK_02028	EJPLOLJM_02136	FONPICIL_02140	PEDFGEPN_02170	FIEBMFEP_02055	KEICANCJ_02179	MLLKJJEH_02034	DKPCGENF_02487	PJELKAHP_01963	JAOCGCJH_00640	JJIMKLAD_01287	BCKBMIBO_01656	KHAOIDCC_01856	IOKMDCDC_00092	OBOHGKPO_01000	GILOPDDF_00362	CAHINAFA_02575	GGFGJCNJ_01859	KIECPMCJ_02258	LCOMAEID_00605	DONDBDJC_02146	EFKFBAFC_02214	FJFCBENI_02043	IMLICOML_01966	AKNKGCOC_02053	NLIPIKAI_02496	HOBONOKF_02559	OABDMMIM_02408	LHPAMPOI_02062	GIJGLBKF_01893	KAIMIDBM_01759	FDFKCBBF_02480	LHLFDLPB_02574	BGHHFJCG_02427
group_1326		hypothetical protein	502	502	1	1	7515				413	413	413	ACFFKBFK_02091	NOHJFKDB_02170	OFBNHBMK_02046	EJPLOLJM_02154	FONPICIL_02158	PEDFGEPN_02188	FIEBMFEP_02073	KEICANCJ_02197	MLLKJJEH_02052	DKPCGENF_02469	PJELKAHP_01981	JAOCGCJH_00658	JJIMKLAD_01269	BCKBMIBO_01638	KHAOIDCC_01838	IOKMDCDC_00074	OBOHGKPO_00982	GILOPDDF_00344	CAHINAFA_02557	GGFGJCNJ_01841	KIECPMCJ_02276	LCOMAEID_00587	DONDBDJC_02164	EFKFBAFC_02233	FJFCBENI_02061	IMLICOML_01984	AKNKGCOC_02071	NLIPIKAI_02478	HOBONOKF_02541	OABDMMIM_02390	LHPAMPOI_02080	GIJGLBKF_01911	KAIMIDBM_01777	FDFKCBBF_02462	LHLFDLPB_02556	BGHHFJCG_02409
group_1327		hypothetical protein	502	504	1.01	1	7514				260	1373	1366	ACFFKBFK_02092	NOHJFKDB_02171	OFBNHBMK_02047	EJPLOLJM_02155	FONPICIL_02159	PEDFGEPN_02189	FIEBMFEP_02074	KEICANCJ_02198	MLLKJJEH_02053	DKPCGENF_02468	PJELKAHP_01982	JAOCGCJH_00659	JJIMKLAD_01268	BCKBMIBO_01637	KHAOIDCC_01837	IOKMDCDC_00073	OBOHGKPO_00981	GILOPDDF_00343	CAHINAFA_02556	GGFGJCNJ_01840	KIECPMCJ_02277	LCOMAEID_00586	DONDBDJC_02165	EFKFBAFC_02234	FJFCBENI_02062	IMLICOML_01985	AKNKGCOC_02072	NLIPIKAI_02477	HOBONOKF_02540	OABDMMIM_02389	LHPAMPOI_02081	GIJGLBKF_01912	KAIMIDBM_01778	FDFKCBBF_02461	LHLFDLPB_02555	BGHHFJCG_02408
glmS		Glutamine--fructose-6-phosphate aminotransferase [isomerizing]	502	504	1.01	1	7491				173	1805	1796	ACFFKBFK_02101	NOHJFKDB_02194	OFBNHBMK_02063	EJPLOLJM_02164	FONPICIL_02168	PEDFGEPN_02200	FIEBMFEP_02083	KEICANCJ_02209	MLLKJJEH_02062	DKPCGENF_02459	PJELKAHP_01994	JAOCGCJH_00668	JJIMKLAD_01259	BCKBMIBO_01628	KHAOIDCC_01827	IOKMDCDC_00064	OBOHGKPO_00969	GILOPDDF_00334	CAHINAFA_02547	GGFGJCNJ_01829	KIECPMCJ_02287	LCOMAEID_00575	DONDBDJC_02174	EFKFBAFC_02243	FJFCBENI_02071	IMLICOML_01994	AKNKGCOC_02083	NLIPIKAI_02468	HOBONOKF_02529	OABDMMIM_02380	LHPAMPOI_02090	GIJGLBKF_01925	KAIMIDBM_01789	FDFKCBBF_02452	LHLFDLPB_02544	BGHHFJCG_02399
salA		Iron-sulfur cluster carrier protein	502	504	1.01	1	7469				257	1064	1058	ACFFKBFK_02119	NOHJFKDB_02210	OFBNHBMK_02079	EJPLOLJM_02180	FONPICIL_02184	PEDFGEPN_02217	FIEBMFEP_02100	KEICANCJ_02227	MLLKJJEH_02079	DKPCGENF_02443	PJELKAHP_02011	JAOCGCJH_00684	JJIMKLAD_01243	BCKBMIBO_01611	KHAOIDCC_01811	IOKMDCDC_00047	OBOHGKPO_00953	GILOPDDF_00318	CAHINAFA_02531	GGFGJCNJ_01811	KIECPMCJ_02304	LCOMAEID_00558	DONDBDJC_02190	EFKFBAFC_02259	FJFCBENI_02087	IMLICOML_02010	AKNKGCOC_02101	NLIPIKAI_02452	HOBONOKF_02510	OABDMMIM_02364	LHPAMPOI_02107	GIJGLBKF_01942	KAIMIDBM_01807	FDFKCBBF_02436	LHLFDLPB_02526	BGHHFJCG_02383
group_1330		hypothetical protein	502	505	1.01	1	7465				284	686	681	ACFFKBFK_02123	NOHJFKDB_02214	OFBNHBMK_02083	EJPLOLJM_02185	FONPICIL_02189	PEDFGEPN_02221	FIEBMFEP_02104	KEICANCJ_02232	MLLKJJEH_02083	DKPCGENF_02439	PJELKAHP_02015	JAOCGCJH_00688	JJIMKLAD_01239	BCKBMIBO_01607	KHAOIDCC_01807	IOKMDCDC_00043	OBOHGKPO_00949	GILOPDDF_00314	CAHINAFA_02527	GGFGJCNJ_01807	KIECPMCJ_02309	LCOMAEID_00554	DONDBDJC_02194	EFKFBAFC_02263	FJFCBENI_02091	IMLICOML_02014	AKNKGCOC_02105	NLIPIKAI_02448	HOBONOKF_02506	OABDMMIM_02359	LHPAMPOI_02111	GIJGLBKF_01946	KAIMIDBM_01811	FDFKCBBF_02431	LHLFDLPB_02522	BGHHFJCG_02379
group_1331		putative uridylyltransferase	502	503	1.01	1	7464				467	1187	1183	ACFFKBFK_02124	NOHJFKDB_02215	OFBNHBMK_02084	EJPLOLJM_02186	FONPICIL_02190	PEDFGEPN_02222	FIEBMFEP_02105	KEICANCJ_02233	MLLKJJEH_02084	DKPCGENF_02438	PJELKAHP_02016	JAOCGCJH_00689	JJIMKLAD_01238	BCKBMIBO_01606	KHAOIDCC_01806	IOKMDCDC_00042	OBOHGKPO_00948	GILOPDDF_00313	CAHINAFA_02526	GGFGJCNJ_01806	KIECPMCJ_02310	LCOMAEID_00553	DONDBDJC_02195	EFKFBAFC_02264	FJFCBENI_02092	IMLICOML_02015	AKNKGCOC_02106	NLIPIKAI_02447	HOBONOKF_02505	OABDMMIM_02358	LHPAMPOI_02112	GIJGLBKF_01947	KAIMIDBM_01812	FDFKCBBF_02430	LHLFDLPB_02521	BGHHFJCG_02378
orr		Ornithine racemase	502	509	1.02	1	7457				185	1070	1055	ACFFKBFK_02131	NOHJFKDB_02222	OFBNHBMK_02091	EJPLOLJM_02193	FONPICIL_02197	PEDFGEPN_02229	FIEBMFEP_02112	KEICANCJ_02240	MLLKJJEH_02091	DKPCGENF_02431	PJELKAHP_02023	JAOCGCJH_00696	JJIMKLAD_01231	BCKBMIBO_01599	KHAOIDCC_01799	IOKMDCDC_00035	OBOHGKPO_00941	GILOPDDF_00306	CAHINAFA_02519	GGFGJCNJ_01799	KIECPMCJ_02317	LCOMAEID_00546	DONDBDJC_02203	EFKFBAFC_02271	FJFCBENI_02099	IMLICOML_02022	AKNKGCOC_02113	NLIPIKAI_02440	HOBONOKF_02498	OABDMMIM_02351	LHPAMPOI_02119	GIJGLBKF_01954	KAIMIDBM_01819	FDFKCBBF_02423	LHLFDLPB_02514	BGHHFJCG_02371
group_1333		hypothetical protein	502	503	1.01	1	7455				422	1283	1187	ACFFKBFK_02133	NOHJFKDB_02224	OFBNHBMK_02093	EJPLOLJM_02195	FONPICIL_02199	PEDFGEPN_02231	FIEBMFEP_02114	KEICANCJ_02242	MLLKJJEH_02093	DKPCGENF_02429	PJELKAHP_02025	JAOCGCJH_00698	JJIMKLAD_01229	BCKBMIBO_01597	KHAOIDCC_01797	IOKMDCDC_00033	OBOHGKPO_00939	GILOPDDF_00304	CAHINAFA_02517	GGFGJCNJ_01797	KIECPMCJ_02319	LCOMAEID_00544	DONDBDJC_02205	EFKFBAFC_02273	FJFCBENI_02101	IMLICOML_02024	AKNKGCOC_02115	NLIPIKAI_02438	HOBONOKF_02496	OABDMMIM_02349	LHPAMPOI_02121	GIJGLBKF_01956	KAIMIDBM_01821	FDFKCBBF_02421	LHLFDLPB_02512	BGHHFJCG_02369
aldC_1		Alpha-acetolactate decarboxylase	502	503	1.01	1	4457				344	704	702	ACFFKBFK_02159	NOHJFKDB_02252	OFBNHBMK_02118	EJPLOLJM_02220	FONPICIL_02224	PEDFGEPN_02260	FIEBMFEP_02138	KEICANCJ_02269	MLLKJJEH_02117	DKPCGENF_02405	PJELKAHP_02054	JAOCGCJH_00723	JJIMKLAD_01204	BCKBMIBO_01570	KHAOIDCC_01771	IOKMDCDC_02554	OBOHGKPO_00851	GILOPDDF_00275	CAHINAFA_02492	GGFGJCNJ_01768	KIECPMCJ_02346	LCOMAEID_00500	DONDBDJC_02229	EFKFBAFC_02299	FJFCBENI_02126	IMLICOML_02053	AKNKGCOC_02144	NLIPIKAI_02407	HOBONOKF_02466	OABDMMIM_02325	LHPAMPOI_02146	GIJGLBKF_01982	KAIMIDBM_01850	FDFKCBBF_02397	LHLFDLPB_02483	BGHHFJCG_02340
group_1335		hypothetical protein	502	505	1.01	1	4542				269	908	902	ACFFKBFK_02202	NOHJFKDB_02295	OFBNHBMK_02167	EJPLOLJM_02269	FONPICIL_02273	PEDFGEPN_02308	FIEBMFEP_02180	KEICANCJ_02314	MLLKJJEH_02159	DKPCGENF_02363	PJELKAHP_02101	JAOCGCJH_00771	JJIMKLAD_01156	BCKBMIBO_01527	KHAOIDCC_01728	IOKMDCDC_02512	OBOHGKPO_00807	GILOPDDF_00231	CAHINAFA_02443	GGFGJCNJ_01721	KIECPMCJ_02391	LCOMAEID_00452	DONDBDJC_02271	EFKFBAFC_02347	FJFCBENI_02168	IMLICOML_02097	AKNKGCOC_02191	NLIPIKAI_02364	HOBONOKF_02419	OABDMMIM_02283	LHPAMPOI_02195	GIJGLBKF_02026	KAIMIDBM_01897	FDFKCBBF_02355	LHLFDLPB_02435	BGHHFJCG_02296
moeA		Molybdopterin molybdenumtransferase	502	506	1.01	1	4560				137	1259	1248	ACFFKBFK_02217	NOHJFKDB_02310	OFBNHBMK_02182	EJPLOLJM_02284	FONPICIL_02288	PEDFGEPN_02323	FIEBMFEP_02195	KEICANCJ_02329	MLLKJJEH_02174	DKPCGENF_02348	PJELKAHP_02116	JAOCGCJH_00786	JJIMKLAD_01141	BCKBMIBO_01512	KHAOIDCC_01713	IOKMDCDC_02497	OBOHGKPO_00792	GILOPDDF_00216	CAHINAFA_02428	GGFGJCNJ_01706	KIECPMCJ_02406	LCOMAEID_00437	DONDBDJC_02286	EFKFBAFC_02364	FJFCBENI_02185	IMLICOML_02113	AKNKGCOC_02206	NLIPIKAI_02349	HOBONOKF_02404	OABDMMIM_02266	LHPAMPOI_02210	GIJGLBKF_02042	KAIMIDBM_01912	FDFKCBBF_02338	LHLFDLPB_02420	BGHHFJCG_02281
group_1337		hypothetical protein	502	502	1	1	4590				422	422	422	ACFFKBFK_02245	NOHJFKDB_02339	OFBNHBMK_02210	EJPLOLJM_02312	FONPICIL_02316	PEDFGEPN_02351	FIEBMFEP_02223	KEICANCJ_02357	MLLKJJEH_02202	DKPCGENF_02320	PJELKAHP_02144	JAOCGCJH_00814	JJIMKLAD_01113	BCKBMIBO_01484	KHAOIDCC_01685	IOKMDCDC_02469	OBOHGKPO_00764	GILOPDDF_00188	CAHINAFA_02400	GGFGJCNJ_01678	KIECPMCJ_02434	LCOMAEID_00409	DONDBDJC_02315	EFKFBAFC_02392	FJFCBENI_02213	IMLICOML_02141	AKNKGCOC_02234	NLIPIKAI_02321	HOBONOKF_02376	OABDMMIM_02238	LHPAMPOI_02238	GIJGLBKF_02072	KAIMIDBM_01940	FDFKCBBF_02310	LHLFDLPB_02392	BGHHFJCG_02253
hpxO		FAD-dependent urate hydroxylase	502	503	1.01	1	4594				362	1124	1119	ACFFKBFK_02250	NOHJFKDB_02343	OFBNHBMK_02213	EJPLOLJM_02315	FONPICIL_02319	PEDFGEPN_02354	FIEBMFEP_02226	KEICANCJ_02360	MLLKJJEH_02205	DKPCGENF_02317	PJELKAHP_02147	JAOCGCJH_00817	JJIMKLAD_01110	BCKBMIBO_01481	KHAOIDCC_01682	IOKMDCDC_02466	OBOHGKPO_00761	GILOPDDF_00185	CAHINAFA_02397	GGFGJCNJ_01675	KIECPMCJ_02437	LCOMAEID_00406	DONDBDJC_02318	EFKFBAFC_02395	FJFCBENI_02216	IMLICOML_02144	AKNKGCOC_02237	NLIPIKAI_02318	HOBONOKF_02373	OABDMMIM_02235	LHPAMPOI_02241	GIJGLBKF_02075	KAIMIDBM_01943	FDFKCBBF_02307	LHLFDLPB_02389	BGHHFJCG_02250
deoC2		Deoxyribose-phosphate aldolase 1	502	1009	2.01	1	7871				158	662	657	ACFFKBFK_00081 ACFFKBFK_02088	NOHJFKDB_00156 NOHJFKDB_02167	OFBNHBMK_00131 OFBNHBMK_02043	EJPLOLJM_00130 EJPLOLJM_02151	FONPICIL_00130 FONPICIL_02155	PEDFGEPN_00085 PEDFGEPN_02185	FIEBMFEP_00110 FIEBMFEP_02070	KEICANCJ_00136 KEICANCJ_02194	MLLKJJEH_00109 MLLKJJEH_02049	DKPCGENF_01805 DKPCGENF_02472	PJELKAHP_00085 PJELKAHP_01978	JAOCGCJH_01308 JAOCGCJH_00655	JJIMKLAD_00619 JJIMKLAD_01272	BCKBMIBO_00995 BCKBMIBO_01641	KHAOIDCC_01199 KHAOIDCC_01841	IOKMDCDC_01997 IOKMDCDC_00077	OBOHGKPO_00258 OBOHGKPO_00985	GILOPDDF_02234 GILOPDDF_00347	CAHINAFA_01861 CAHINAFA_02560	GGFGJCNJ_01128 GGFGJCNJ_01844	KIECPMCJ_00135 KIECPMCJ_02273	LCOMAEID_02511 LCOMAEID_00590	DONDBDJC_00155 DONDBDJC_02161	EFKFBAFC_00136 EFKFBAFC_02230	FJFCBENI_00095 FJFCBENI_02058	IMLICOML_00103 IMLICOML_01981	AKNKGCOC_00088 AKNKGCOC_02068	NLIPIKAI_01830 NLIPIKAI_02481	HOBONOKF_01827 HOBONOKF_02544	OABDMMIM_01739 OABDMMIM_02393	LHPAMPOI_00079 LHPAMPOI_02077	GIJGLBKF_00084 GIJGLBKF_01908	KAIMIDBM_02438 KAIMIDBM_01774	FDFKCBBF_01812 FDFKCBBF_02465	LHLFDLPB_01843 LHLFDLPB_02559	BGHHFJCG_01752 BGHHFJCG_02412
tcaA		Membrane-associated protein TcaA	502	507	1.01	1	4652				164	1382	1367	ACFFKBFK_02301	NOHJFKDB_02393	OFBNHBMK_02263	EJPLOLJM_02365	FONPICIL_02369	PEDFGEPN_02404	FIEBMFEP_02275	KEICANCJ_02413	MLLKJJEH_02254	DKPCGENF_02267	PJELKAHP_02197	JAOCGCJH_00867	JJIMKLAD_01060	BCKBMIBO_01429	KHAOIDCC_01631	IOKMDCDC_02417	OBOHGKPO_00711	GILOPDDF_00136	CAHINAFA_02347	GGFGJCNJ_01625	KIECPMCJ_02490	LCOMAEID_00356	DONDBDJC_02368	EFKFBAFC_02464	FJFCBENI_02265	IMLICOML_02193	AKNKGCOC_02287	NLIPIKAI_02268	HOBONOKF_02323	OABDMMIM_02186	LHPAMPOI_02291	GIJGLBKF_02125	KAIMIDBM_01993	FDFKCBBF_02258	LHLFDLPB_02339	BGHHFJCG_02201
hssR		Heme response regulator HssR	502	504	1.01	1	4390				233	674	671	ACFFKBFK_02306	NOHJFKDB_02398	OFBNHBMK_02268	EJPLOLJM_02370	FONPICIL_02374	PEDFGEPN_02410	FIEBMFEP_02280	KEICANCJ_02418	MLLKJJEH_02259	DKPCGENF_02262	PJELKAHP_02204	JAOCGCJH_00872	JJIMKLAD_01055	BCKBMIBO_01424	KHAOIDCC_01626	IOKMDCDC_02412	OBOHGKPO_00706	GILOPDDF_00131	CAHINAFA_02342	GGFGJCNJ_01619	KIECPMCJ_02495	LCOMAEID_00350	DONDBDJC_02373	EFKFBAFC_02469	FJFCBENI_02271	IMLICOML_02198	AKNKGCOC_02293	NLIPIKAI_02263	HOBONOKF_02316	OABDMMIM_02181	LHPAMPOI_02296	GIJGLBKF_02130	KAIMIDBM_01999	FDFKCBBF_02253	LHLFDLPB_02333	BGHHFJCG_02196
hssS		Heme sensor protein HssS	502	503	1.01	1	4389				584	1373	1369	ACFFKBFK_02307	NOHJFKDB_02399	OFBNHBMK_02269	EJPLOLJM_02371	FONPICIL_02375	PEDFGEPN_02411	FIEBMFEP_02281	KEICANCJ_02419	MLLKJJEH_02260	DKPCGENF_02261	PJELKAHP_02205	JAOCGCJH_00873	JJIMKLAD_01054	BCKBMIBO_01423	KHAOIDCC_01625	IOKMDCDC_02411	OBOHGKPO_00705	GILOPDDF_00130	CAHINAFA_02341	GGFGJCNJ_01618	KIECPMCJ_02496	LCOMAEID_00349	DONDBDJC_02374	EFKFBAFC_02470	FJFCBENI_02272	IMLICOML_02199	AKNKGCOC_02294	NLIPIKAI_02262	HOBONOKF_02315	OABDMMIM_02180	LHPAMPOI_02297	GIJGLBKF_02131	KAIMIDBM_02000	FDFKCBBF_02252	LHLFDLPB_02332	BGHHFJCG_02195
treP_2		PTS system trehalose-specific EIIBC component	502	505	1.01	1	4372				215	1442	1433	ACFFKBFK_02322	NOHJFKDB_02416	OFBNHBMK_02284	EJPLOLJM_02386	FONPICIL_02390	PEDFGEPN_02426	FIEBMFEP_02297	KEICANCJ_02438	MLLKJJEH_02276	DKPCGENF_02246	PJELKAHP_02220	JAOCGCJH_00888	JJIMKLAD_01039	BCKBMIBO_01404	KHAOIDCC_01607	IOKMDCDC_02393	OBOHGKPO_00687	GILOPDDF_00111	CAHINAFA_02325	GGFGJCNJ_01603	KIECPMCJ_02515	LCOMAEID_00334	DONDBDJC_02393	EFKFBAFC_02485	FJFCBENI_02287	IMLICOML_02218	AKNKGCOC_02309	NLIPIKAI_02247	HOBONOKF_02300	OABDMMIM_02165	LHPAMPOI_02312	GIJGLBKF_02149	KAIMIDBM_02015	FDFKCBBF_02237	LHLFDLPB_02317	BGHHFJCG_02176
group_1344		hypothetical protein	502	503	1.01	1	4349				242	575	573	ACFFKBFK_02338	NOHJFKDB_02432	OFBNHBMK_02300	EJPLOLJM_02403	FONPICIL_02407	PEDFGEPN_02443	FIEBMFEP_02314	KEICANCJ_02456	MLLKJJEH_02293	DKPCGENF_02232	PJELKAHP_02237	JAOCGCJH_00904	JJIMKLAD_01023	BCKBMIBO_01388	KHAOIDCC_01590	IOKMDCDC_02377	OBOHGKPO_00671	GILOPDDF_00095	CAHINAFA_02309	GGFGJCNJ_01586	KIECPMCJ_02533	LCOMAEID_00317	DONDBDJC_02409	EFKFBAFC_02501	FJFCBENI_02304	IMLICOML_02234	AKNKGCOC_02326	NLIPIKAI_02233	HOBONOKF_02283	OABDMMIM_02148	LHPAMPOI_02328	GIJGLBKF_02165	KAIMIDBM_02032	FDFKCBBF_02220	LHLFDLPB_02300	BGHHFJCG_02160
nasD		Nitrite reductase [NAD(P)H]	502	506	1.01	1	4343				569	2405	2385	ACFFKBFK_02343	NOHJFKDB_02437	OFBNHBMK_02305	EJPLOLJM_02408	FONPICIL_02412	PEDFGEPN_02448	FIEBMFEP_02319	KEICANCJ_02461	MLLKJJEH_02298	DKPCGENF_02227	PJELKAHP_02242	JAOCGCJH_00909	JJIMKLAD_01018	BCKBMIBO_01383	KHAOIDCC_01585	IOKMDCDC_02372	OBOHGKPO_00666	GILOPDDF_00090	CAHINAFA_02304	GGFGJCNJ_01581	KIECPMCJ_02538	LCOMAEID_00312	DONDBDJC_02414	EFKFBAFC_02506	FJFCBENI_02309	IMLICOML_02239	AKNKGCOC_02331	NLIPIKAI_02228	HOBONOKF_02278	OABDMMIM_02143	LHPAMPOI_02333	GIJGLBKF_02170 GIJGLBKF_02171	KAIMIDBM_02037	FDFKCBBF_02215	LHLFDLPB_02295	BGHHFJCG_02155
fbp		Fructose-1,6-bisphosphatase class 3	502	504	1.01	1	678				647	1964	1956	ACFFKBFK_02450	NOHJFKDB_02550	OFBNHBMK_02423	EJPLOLJM_02527	FONPICIL_02527	PEDFGEPN_02562	FIEBMFEP_02430	KEICANCJ_02567	MLLKJJEH_02409	DKPCGENF_02115	PJELKAHP_02354	JAOCGCJH_01023	JJIMKLAD_00904	BCKBMIBO_01274	KHAOIDCC_01471	IOKMDCDC_02264	OBOHGKPO_00545	GILOPDDF_02531	CAHINAFA_02191	GGFGJCNJ_01465	KIECPMCJ_02644	LCOMAEID_00200	DONDBDJC_02519	EFKFBAFC_02621	FJFCBENI_02420	IMLICOML_02346	AKNKGCOC_02445	NLIPIKAI_02121	HOBONOKF_02162	OABDMMIM_02034	LHPAMPOI_02446	GIJGLBKF_02292	KAIMIDBM_02151	FDFKCBBF_02106	LHLFDLPB_02180	BGHHFJCG_02048
group_1348		hypothetical protein	502	503	1.01	1	769				338	866	864	ACFFKBFK_02524	NOHJFKDB_02619	OFBNHBMK_02495	EJPLOLJM_02599	FONPICIL_02599	PEDFGEPN_02635	FIEBMFEP_02502	KEICANCJ_02638	MLLKJJEH_02482	DKPCGENF_02043 DKPCGENF_02042	PJELKAHP_02428	JAOCGCJH_01096	JJIMKLAD_00831	BCKBMIBO_01206	KHAOIDCC_01399	IOKMDCDC_02196	OBOHGKPO_00471	GILOPDDF_02457	CAHINAFA_02118	GGFGJCNJ_01392	KIECPMCJ_02713	LCOMAEID_00127	DONDBDJC_02593	EFKFBAFC_02693	FJFCBENI_02493	IMLICOML_02420	AKNKGCOC_02518	NLIPIKAI_02042	HOBONOKF_02089	OABDMMIM_01962	LHPAMPOI_02518	GIJGLBKF_02366	KAIMIDBM_02224	FDFKCBBF_02034	LHLFDLPB_02107	BGHHFJCG_01975
fda		Fructose-bisphosphate aldolase class 1	502	504	1.01	1	789				263	914	886	ACFFKBFK_02541	NOHJFKDB_02635	OFBNHBMK_02521	EJPLOLJM_02618	FONPICIL_02618	PEDFGEPN_02651	FIEBMFEP_02519	KEICANCJ_02654	MLLKJJEH_02499	DKPCGENF_02025	PJELKAHP_02444	JAOCGCJH_01115	JJIMKLAD_00812	BCKBMIBO_01190	KHAOIDCC_01383	IOKMDCDC_02178	OBOHGKPO_00453	GILOPDDF_02440	CAHINAFA_02099	GGFGJCNJ_01376	KIECPMCJ_02729	LCOMAEID_00111	DONDBDJC_02610	EFKFBAFC_02712	FJFCBENI_02510	IMLICOML_02437	AKNKGCOC_02534	NLIPIKAI_02023	HOBONOKF_02073	OABDMMIM_01945	LHPAMPOI_02537	GIJGLBKF_02412	KAIMIDBM_02240	FDFKCBBF_02017	LHLFDLPB_02091	BGHHFJCG_01959
opuD_3		Glycine betaine transporter OpuD	502	505	1.01	1	799				566	1622	1612	ACFFKBFK_02550	NOHJFKDB_02643	OFBNHBMK_02529	EJPLOLJM_02626	FONPICIL_02626	PEDFGEPN_02660	FIEBMFEP_02528	KEICANCJ_02662	MLLKJJEH_02508	DKPCGENF_02017	PJELKAHP_02453	JAOCGCJH_01123	JJIMKLAD_00804	BCKBMIBO_01182	KHAOIDCC_01374	IOKMDCDC_02170	OBOHGKPO_00444	GILOPDDF_02431	CAHINAFA_02091	GGFGJCNJ_01367	KIECPMCJ_02737	LCOMAEID_00102	DONDBDJC_02624	EFKFBAFC_02720	FJFCBENI_02518	IMLICOML_02446	AKNKGCOC_02543	NLIPIKAI_02013	HOBONOKF_02064	OABDMMIM_01937	LHPAMPOI_02545	GIJGLBKF_02421	KAIMIDBM_02249	FDFKCBBF_02009	LHLFDLPB_02082	BGHHFJCG_01950
argR_2		Arginine repressor	502	504	1.01	1	823				176	449	447	ACFFKBFK_02573	NOHJFKDB_02666	OFBNHBMK_02552	EJPLOLJM_02649	FONPICIL_02649	PEDFGEPN_02682	FIEBMFEP_02551	KEICANCJ_02686	MLLKJJEH_02530	DKPCGENF_01995	PJELKAHP_02475	JAOCGCJH_01146	JJIMKLAD_00781	BCKBMIBO_01159	KHAOIDCC_01352	IOKMDCDC_02147	OBOHGKPO_00422	GILOPDDF_02409	CAHINAFA_02068	GGFGJCNJ_01345	KIECPMCJ_02760	LCOMAEID_00080	DONDBDJC_02648	EFKFBAFC_02743	FJFCBENI_02540	IMLICOML_02468	AKNKGCOC_02565	NLIPIKAI_01990	HOBONOKF_02042	OABDMMIM_01915	LHPAMPOI_02568	GIJGLBKF_02444	KAIMIDBM_02272	FDFKCBBF_01987	LHLFDLPB_02060	BGHHFJCG_01928
rsmG		Ribosomal RNA small subunit methyltransferase G	502	505	1.01	1	7916				101	719	715	ACFFKBFK_02652	NOHJFKDB_02735	OFBNHBMK_02623	EJPLOLJM_02721	FONPICIL_02721	PEDFGEPN_02756	FIEBMFEP_02622	KEICANCJ_02761	MLLKJJEH_02601	DKPCGENF_01925	PJELKAHP_02549	JAOCGCJH_01219	JJIMKLAD_00708	BCKBMIBO_01084	KHAOIDCC_01279	IOKMDCDC_02074	OBOHGKPO_00344	GILOPDDF_02342	CAHINAFA_01997	GGFGJCNJ_01271	KIECPMCJ_00045	LCOMAEID_00006	DONDBDJC_02720	EFKFBAFC_02814	FJFCBENI_02615	IMLICOML_02535	AKNKGCOC_02654	NLIPIKAI_01923	HOBONOKF_01968	OABDMMIM_01838	LHPAMPOI_02640	GIJGLBKF_02523	KAIMIDBM_02346	FDFKCBBF_01910	LHLFDLPB_01986	BGHHFJCG_01860
menC		o-succinylbenzoate synthase	502	504	1.01	1	4016				311	1001	998	ACFFKBFK_01687	NOHJFKDB_01832	OFBNHBMK_01663	EJPLOLJM_01775	FONPICIL_01778	PEDFGEPN_01756	FIEBMFEP_01719	KEICANCJ_01825	MLLKJJEH_01697	DKPCGENF_00261	PJELKAHP_01679	JAOCGCJH_00270	JJIMKLAD_01657	BCKBMIBO_01989	KHAOIDCC_02201	IOKMDCDC_00506	OBOHGKPO_01282	GILOPDDF_00693	CAHINAFA_00206	GGFGJCNJ_02206	KIECPMCJ_01812	LCOMAEID_00953	DONDBDJC_01867	EFKFBAFC_01845	FJFCBENI_01704	IMLICOML_01636	AKNKGCOC_01706	NLIPIKAI_00211	HOBONOKF_00206	OABDMMIM_00198	LHPAMPOI_01693	GIJGLBKF_01607	KAIMIDBM_01412	FDFKCBBF_00202	LHLFDLPB_00276	BGHHFJCG_00194
isdC		Iron-regulated surface determinant protein C	502	502	1	1	6107				584	695	683	ACFFKBFK_01022	NOHJFKDB_01123	OFBNHBMK_01010	EJPLOLJM_01119	FONPICIL_01122	PEDFGEPN_01103	FIEBMFEP_01014	KEICANCJ_01073	MLLKJJEH_01055	DKPCGENF_00907	PJELKAHP_01025	JAOCGCJH_02240	JJIMKLAD_02299	BCKBMIBO_00031	KHAOIDCC_00264	IOKMDCDC_01146	OBOHGKPO_01927	GILOPDDF_01364	CAHINAFA_00924	GGFGJCNJ_00226	KIECPMCJ_01072	LCOMAEID_01605	DONDBDJC_01113	EFKFBAFC_01169	FJFCBENI_00992	IMLICOML_00971	AKNKGCOC_00987	NLIPIKAI_00921	HOBONOKF_00925	OABDMMIM_00850	LHPAMPOI_01039	GIJGLBKF_00961	KAIMIDBM_00757	FDFKCBBF_00855	LHLFDLPB_00922	BGHHFJCG_00855
odhB		Dihydrolipoyllysine-residue succinyltransferase component of 2-oxoglutarate dehydrogenase complex	502	504	1.01	1	7442				596	1271	1263	ACFFKBFK_01302	NOHJFKDB_01407	OFBNHBMK_01292	EJPLOLJM_01402	FONPICIL_01405	PEDFGEPN_01389	FIEBMFEP_01297	KEICANCJ_01383	MLLKJJEH_01338	DKPCGENF_00623	PJELKAHP_01312	JAOCGCJH_02520	JJIMKLAD_02020	BCKBMIBO_02423	KHAOIDCC_02627	IOKMDCDC_00864	OBOHGKPO_01642	GILOPDDF_01059	CAHINAFA_00641	GGFGJCNJ_02639	KIECPMCJ_01378	LCOMAEID_01321	DONDBDJC_01416	EFKFBAFC_01473	FJFCBENI_01278	IMLICOML_01275	AKNKGCOC_01274	NLIPIKAI_00637	HOBONOKF_00639	OABDMMIM_00564	LHPAMPOI_01322	GIJGLBKF_01247	KAIMIDBM_01044	FDFKCBBF_00569	LHLFDLPB_00640	BGHHFJCG_00550
ccpN		Transcriptional repressor CcpN	502	506	1.01	1	5419				191	542	530	ACFFKBFK_01469	NOHJFKDB_01621	OFBNHBMK_01443	EJPLOLJM_01552	FONPICIL_01555	PEDFGEPN_01538	FIEBMFEP_01508	KEICANCJ_01598	MLLKJJEH_01486	DKPCGENF_00473	PJELKAHP_01460	JAOCGCJH_00056	JJIMKLAD_01871	BCKBMIBO_02207	KHAOIDCC_02414	IOKMDCDC_00720	OBOHGKPO_01496	GILOPDDF_00915	CAHINAFA_00428	GGFGJCNJ_02424	KIECPMCJ_01590	LCOMAEID_01171	DONDBDJC_01640	EFKFBAFC_01622	FJFCBENI_01490	IMLICOML_01422	AKNKGCOC_01488	NLIPIKAI_00423	HOBONOKF_00424	OABDMMIM_00415	LHPAMPOI_01479	GIJGLBKF_01392	KAIMIDBM_01194	FDFKCBBF_00419	LHLFDLPB_00494	BGHHFJCG_00407
group_137		hypothetical protein	502	502	1	1	4378				335	401	368	ACFFKBFK_02316	NOHJFKDB_02410	OFBNHBMK_02278	EJPLOLJM_02380	FONPICIL_02384	PEDFGEPN_02420	FIEBMFEP_02291	KEICANCJ_02432	MLLKJJEH_02270	DKPCGENF_02252	PJELKAHP_02214	JAOCGCJH_00882	JJIMKLAD_01045	BCKBMIBO_01410	KHAOIDCC_01613	IOKMDCDC_02399	OBOHGKPO_00693	GILOPDDF_00117	CAHINAFA_02331	GGFGJCNJ_01609	KIECPMCJ_02509	LCOMAEID_00340	DONDBDJC_02387	EFKFBAFC_02479	FJFCBENI_02281	IMLICOML_02212	AKNKGCOC_02303	NLIPIKAI_02253	HOBONOKF_02306	OABDMMIM_02171	LHPAMPOI_02306	GIJGLBKF_02143	KAIMIDBM_02009	FDFKCBBF_02243	LHLFDLPB_02323	BGHHFJCG_02182
ssaA2		Staphylococcal secretory antigen ssaA2	502	502	1	1	4587				713	830	804	ACFFKBFK_02242	NOHJFKDB_02336	OFBNHBMK_02207	EJPLOLJM_02309	FONPICIL_02313	PEDFGEPN_02348	FIEBMFEP_02220	KEICANCJ_02354	MLLKJJEH_02199	DKPCGENF_02323	PJELKAHP_02141	JAOCGCJH_00811	JJIMKLAD_01116	BCKBMIBO_01487	KHAOIDCC_01688	IOKMDCDC_02472	OBOHGKPO_00767	GILOPDDF_00191	CAHINAFA_02403	GGFGJCNJ_01681	KIECPMCJ_02431	LCOMAEID_00412	DONDBDJC_02312	EFKFBAFC_02389	FJFCBENI_02210	IMLICOML_02138	AKNKGCOC_02231	NLIPIKAI_02324	HOBONOKF_02379	OABDMMIM_02241	LHPAMPOI_02235	GIJGLBKF_02069	KAIMIDBM_01937	FDFKCBBF_02313	LHLFDLPB_02395	BGHHFJCG_02256
pbuE		Purine efflux pump PbuE	502	504	1.01	1	4272				362	1187	1181	ACFFKBFK_02398	NOHJFKDB_02488	OFBNHBMK_02358	EJPLOLJM_02460	FONPICIL_02464	PEDFGEPN_02500	FIEBMFEP_02371	KEICANCJ_02513	MLLKJJEH_02350	DKPCGENF_02175	PJELKAHP_02294	JAOCGCJH_00961	JJIMKLAD_00966	BCKBMIBO_01331	KHAOIDCC_01533	IOKMDCDC_02322	OBOHGKPO_00614	GILOPDDF_00039	CAHINAFA_02252	GGFGJCNJ_01529	KIECPMCJ_02590	LCOMAEID_00260	DONDBDJC_02466	EFKFBAFC_02558	FJFCBENI_02361	IMLICOML_02289	AKNKGCOC_02383	NLIPIKAI_02176	HOBONOKF_02226	OABDMMIM_02091	LHPAMPOI_02385	GIJGLBKF_02224	KAIMIDBM_02089	FDFKCBBF_02163	LHLFDLPB_02243	BGHHFJCG_02105
sceD		putative transglycosylase SceD	502	502	1	1	7911				695	704	695	ACFFKBFK_02047	NOHJFKDB_02126	OFBNHBMK_02002	EJPLOLJM_02110	FONPICIL_02114	PEDFGEPN_02144	FIEBMFEP_02029	KEICANCJ_02153	MLLKJJEH_02008	DKPCGENF_02513	PJELKAHP_01937	JAOCGCJH_00614	JJIMKLAD_01313	BCKBMIBO_01682	KHAOIDCC_01882	IOKMDCDC_00118	OBOHGKPO_01028	GILOPDDF_00388	CAHINAFA_02601	GGFGJCNJ_01885	KIECPMCJ_02232	LCOMAEID_00631	DONDBDJC_02120	EFKFBAFC_02188	FJFCBENI_02017	IMLICOML_01940	AKNKGCOC_02027	NLIPIKAI_02522	HOBONOKF_02585	OABDMMIM_02434	LHPAMPOI_02036	GIJGLBKF_01865	KAIMIDBM_01733	FDFKCBBF_02506	LHLFDLPB_02600	BGHHFJCG_02453
btuF		Vitamin B12-binding protein	502	503	1.01	1	6681				278	893	885	ACFFKBFK_00583	NOHJFKDB_00687	OFBNHBMK_00582	EJPLOLJM_00602	FONPICIL_00604	PEDFGEPN_00618	FIEBMFEP_00576	KEICANCJ_00601	MLLKJJEH_00572	DKPCGENF_01348	PJELKAHP_00542	JAOCGCJH_01756	JJIMKLAD_00171	BCKBMIBO_00548	KHAOIDCC_00753	IOKMDCDC_01565	OBOHGKPO_02354	GILOPDDF_01780	CAHINAFA_01411	GGFGJCNJ_00663	KIECPMCJ_00598	LCOMAEID_02047	DONDBDJC_00626	EFKFBAFC_00589	FJFCBENI_00557	IMLICOML_00558	AKNKGCOC_00550	NLIPIKAI_01367	HOBONOKF_01362	OABDMMIM_01270	LHPAMPOI_00617	GIJGLBKF_00533	KAIMIDBM_00301	FDFKCBBF_01338	LHLFDLPB_01378	BGHHFJCG_01296
group_1409		hypothetical protein	502	504	1.01	1	4300				143	668	655	ACFFKBFK_02378	NOHJFKDB_02469	OFBNHBMK_02338	EJPLOLJM_02441	FONPICIL_02445	PEDFGEPN_02481	FIEBMFEP_02352	KEICANCJ_02494	MLLKJJEH_02331	DKPCGENF_02194	PJELKAHP_02275	JAOCGCJH_00942	JJIMKLAD_00985	BCKBMIBO_01350	KHAOIDCC_01552	IOKMDCDC_02341	OBOHGKPO_00633	GILOPDDF_00059	CAHINAFA_02271	GGFGJCNJ_01548	KIECPMCJ_02571	LCOMAEID_00279	DONDBDJC_02447	EFKFBAFC_02539	FJFCBENI_02342	IMLICOML_02270	AKNKGCOC_02364	NLIPIKAI_02195	HOBONOKF_02245	OABDMMIM_02110	LHPAMPOI_02366	GIJGLBKF_02204 GIJGLBKF_02205	KAIMIDBM_02070	FDFKCBBF_02182	LHLFDLPB_02262	BGHHFJCG_02124
group_1414		putative response regulatory protein	502	503	1.01	1	7214				116	770	756	ACFFKBFK_00171	NOHJFKDB_00235	OFBNHBMK_00215	EJPLOLJM_00215	FONPICIL_00215	PEDFGEPN_00164	FIEBMFEP_00198	KEICANCJ_00211	MLLKJJEH_00195	DKPCGENF_01727	PJELKAHP_00164	JAOCGCJH_01394	JJIMKLAD_00533	BCKBMIBO_00920	KHAOIDCC_01122	IOKMDCDC_01924	OBOHGKPO_00184	GILOPDDF_02161	CAHINAFA_01776	GGFGJCNJ_01048	KIECPMCJ_00210	LCOMAEID_02431	DONDBDJC_00240	EFKFBAFC_00221 EFKFBAFC_00222	FJFCBENI_00172	IMLICOML_00177	AKNKGCOC_00168	NLIPIKAI_01745	HOBONOKF_01746	OABDMMIM_01662	LHPAMPOI_00163	GIJGLBKF_00158	KAIMIDBM_02519	FDFKCBBF_01735	LHLFDLPB_01762	BGHHFJCG_01679
hlgA		Gamma-hemolysin component A	502	509	1.02	1	4319				248	983	951	ACFFKBFK_02364	NOHJFKDB_02456	OFBNHBMK_02325	EJPLOLJM_02428	FONPICIL_02432	PEDFGEPN_02468	FIEBMFEP_02339	KEICANCJ_02481	MLLKJJEH_02318	DKPCGENF_02207	PJELKAHP_02262	JAOCGCJH_00929	JJIMKLAD_00998	BCKBMIBO_01363	KHAOIDCC_01565	IOKMDCDC_02352	OBOHGKPO_00646	GILOPDDF_00072	CAHINAFA_02284	GGFGJCNJ_01561	KIECPMCJ_02558	LCOMAEID_00292	DONDBDJC_02434	EFKFBAFC_02526	FJFCBENI_02329	IMLICOML_02257	AKNKGCOC_02351	NLIPIKAI_02208	HOBONOKF_02258	OABDMMIM_02123	LHPAMPOI_02353	GIJGLBKF_02191	KAIMIDBM_02057	FDFKCBBF_02195	LHLFDLPB_02275	BGHHFJCG_02137
uvrA		UvrABC system protein A	502	506	1.01	1	6839				290	2903	2827	ACFFKBFK_00731	NOHJFKDB_00833	OFBNHBMK_00729	EJPLOLJM_00749	FONPICIL_00751	PEDFGEPN_00764	FIEBMFEP_00723	KEICANCJ_00787	MLLKJJEH_00718	DKPCGENF_01201	PJELKAHP_00688	JAOCGCJH_01902	JJIMKLAD_00025	BCKBMIBO_00398	KHAOIDCC_00607	IOKMDCDC_01419	OBOHGKPO_02208	GILOPDDF_01633	CAHINAFA_01263	GGFGJCNJ_00500	KIECPMCJ_00785	LCOMAEID_01901	DONDBDJC_00773	EFKFBAFC_00736	FJFCBENI_00707	IMLICOML_00704	AKNKGCOC_00713	NLIPIKAI_01219	HOBONOKF_01199	OABDMMIM_01124	LHPAMPOI_00765	GIJGLBKF_00679	KAIMIDBM_00464	FDFKCBBF_01192	LHLFDLPB_01215	BGHHFJCG_01150
gltB_2		hypothetical protein	502	508	1.02	1	4262				599	1586	1557	ACFFKBFK_02405	NOHJFKDB_02493	OFBNHBMK_02365	EJPLOLJM_02467	FONPICIL_02471	PEDFGEPN_02507	FIEBMFEP_02378	KEICANCJ_02518	MLLKJJEH_02357	DKPCGENF_02168	PJELKAHP_02301	JAOCGCJH_00968	JJIMKLAD_00959	BCKBMIBO_01324	KHAOIDCC_01526	IOKMDCDC_02315	OBOHGKPO_00609	GILOPDDF_00034	CAHINAFA_02245	GGFGJCNJ_01522	KIECPMCJ_02595	LCOMAEID_00253	DONDBDJC_02473	EFKFBAFC_02565	FJFCBENI_02368	IMLICOML_02294	AKNKGCOC_02390	NLIPIKAI_02169	HOBONOKF_02219	OABDMMIM_02084	LHPAMPOI_02392	GIJGLBKF_02229	KAIMIDBM_02096	FDFKCBBF_02156	LHLFDLPB_02236	BGHHFJCG_02100
yhdN_2		hypothetical protein	502	503	1.01	1	5352				227	929	906	ACFFKBFK_01397	NOHJFKDB_01559	OFBNHBMK_01379	EJPLOLJM_01488	FONPICIL_01491	PEDFGEPN_01476	FIEBMFEP_01446	KEICANCJ_01533	MLLKJJEH_01424	DKPCGENF_00536	PJELKAHP_01398	JAOCGCJH_02605	JJIMKLAD_01935	BCKBMIBO_02272	KHAOIDCC_02478	IOKMDCDC_00782	OBOHGKPO_01558	GILOPDDF_00977	CAHINAFA_00493	GGFGJCNJ_02486	KIECPMCJ_01525	LCOMAEID_01233	DONDBDJC_01576	EFKFBAFC_01558	FJFCBENI_01426	IMLICOML_01360	AKNKGCOC_01426	NLIPIKAI_00487	HOBONOKF_00486	OABDMMIM_00478	LHPAMPOI_01411	GIJGLBKF_01330	KAIMIDBM_01132	FDFKCBBF_00482	LHLFDLPB_00556	BGHHFJCG_00469
rocA		1-pyrroline-5-carboxylate dehydrogenase	502	506	1.01	1	731				311	1562	1534	ACFFKBFK_02489	NOHJFKDB_02587	OFBNHBMK_02462	EJPLOLJM_02566	FONPICIL_02566	PEDFGEPN_02602	FIEBMFEP_02469	KEICANCJ_02605	MLLKJJEH_02449	DKPCGENF_02076	PJELKAHP_02394	JAOCGCJH_01063	JJIMKLAD_00864	BCKBMIBO_01238	KHAOIDCC_01432	IOKMDCDC_02225	OBOHGKPO_00504	GILOPDDF_02492	CAHINAFA_02152	GGFGJCNJ_01425	KIECPMCJ_02681	LCOMAEID_00160	DONDBDJC_02559	EFKFBAFC_02660	FJFCBENI_02459	IMLICOML_02385	AKNKGCOC_02485	NLIPIKAI_02075	HOBONOKF_02122	OABDMMIM_01995	LHPAMPOI_02485	GIJGLBKF_02333	KAIMIDBM_02191	FDFKCBBF_02067	LHLFDLPB_02140	BGHHFJCG_02009
clpC		ATP-dependent Clp protease ATP-binding subunit ClpC	502	506	1.01	1	6579			Hypothetical protein with no hits to refseq/uniprot/clusters/cdd/tigrfams/pfam overlapping another protein with hits	164	2498	2439	ACFFKBFK_00493	NOHJFKDB_00596	OFBNHBMK_00499	EJPLOLJM_00519	FONPICIL_00521	PEDFGEPN_00526	FIEBMFEP_00483	KEICANCJ_00517	MLLKJJEH_00480	DKPCGENF_01438	PJELKAHP_00450	JAOCGCJH_01673	JJIMKLAD_00254	BCKBMIBO_00633	KHAOIDCC_00854	IOKMDCDC_01648	OBOHGKPO_02442	GILOPDDF_01864	CAHINAFA_01494	GGFGJCNJ_00757	KIECPMCJ_00513	LCOMAEID_02140	DONDBDJC_00541	EFKFBAFC_00505	FJFCBENI_00464	IMLICOML_00475	AKNKGCOC_00458	NLIPIKAI_01464	HOBONOKF_01455	OABDMMIM_01363	LHPAMPOI_00533	GIJGLBKF_00447	KAIMIDBM_00208	FDFKCBBF_01432	LHLFDLPB_01471	BGHHFJCG_01380
yycH		hypothetical protein	502	503	1.01	1	7940				464	1334	1330	ACFFKBFK_00022	NOHJFKDB_00023	OFBNHBMK_00022	EJPLOLJM_00022	FONPICIL_00022	PEDFGEPN_00022	FIEBMFEP_00022	KEICANCJ_00022	MLLKJJEH_00022	DKPCGENF_01899	PJELKAHP_00022	JAOCGCJH_01246	JJIMKLAD_00681	BCKBMIBO_01058	KHAOIDCC_01252	IOKMDCDC_02048	OBOHGKPO_00318	GILOPDDF_02316	CAHINAFA_01971	GGFGJCNJ_01245	KIECPMCJ_00071	LCOMAEID_02575	DONDBDJC_00022	EFKFBAFC_00022	FJFCBENI_00022	IMLICOML_00022	AKNKGCOC_00022	NLIPIKAI_01897	HOBONOKF_01942	OABDMMIM_01812	LHPAMPOI_00022	GIJGLBKF_00036	KAIMIDBM_02373	FDFKCBBF_01884	LHLFDLPB_01960	BGHHFJCG_01834
deoD		Purine nucleoside phosphorylase DeoD-type	502	506	1.01	1	7868				281	707	701	ACFFKBFK_00079	NOHJFKDB_00154	OFBNHBMK_00129	EJPLOLJM_00128	FONPICIL_00128	PEDFGEPN_00083	FIEBMFEP_00108	KEICANCJ_00134	MLLKJJEH_00107	DKPCGENF_01807	PJELKAHP_00083	JAOCGCJH_01306	JJIMKLAD_00621	BCKBMIBO_00997	KHAOIDCC_01201	IOKMDCDC_01999	OBOHGKPO_00260	GILOPDDF_02236	CAHINAFA_01863	GGFGJCNJ_01130	KIECPMCJ_00133 KIECPMCJ_00132	LCOMAEID_02513	DONDBDJC_00153	EFKFBAFC_00134	FJFCBENI_00093	IMLICOML_00101	AKNKGCOC_00086	NLIPIKAI_01832	HOBONOKF_01829	OABDMMIM_01741	LHPAMPOI_00077	GIJGLBKF_00082	KAIMIDBM_02436	FDFKCBBF_01814	LHLFDLPB_01845	BGHHFJCG_01754
group_1443		hypothetical protein	502	502	1	1	5992				563	644	643	ACFFKBFK_00125	NOHJFKDB_00197	OFBNHBMK_00172	EJPLOLJM_00171	FONPICIL_00171	PEDFGEPN_00128	FIEBMFEP_00154	KEICANCJ_00177	MLLKJJEH_00152	DKPCGENF_01763	PJELKAHP_00128	JAOCGCJH_01349	JJIMKLAD_00578	BCKBMIBO_00954	KHAOIDCC_01158	IOKMDCDC_01960	OBOHGKPO_00219	GILOPDDF_02196	CAHINAFA_01820	GGFGJCNJ_01084	KIECPMCJ_00176	LCOMAEID_02467	DONDBDJC_00197	EFKFBAFC_00178	FJFCBENI_00136	IMLICOML_00141	AKNKGCOC_00132	NLIPIKAI_01787	HOBONOKF_01782	OABDMMIM_01698	LHPAMPOI_00120	GIJGLBKF_00123	KAIMIDBM_02483	FDFKCBBF_01771	LHLFDLPB_01798	BGHHFJCG_01714
yagU		Inner membrane protein YagU	502	502	1	1	5993				305	551	491	ACFFKBFK_00126	NOHJFKDB_00198	OFBNHBMK_00173	EJPLOLJM_00172	FONPICIL_00172	PEDFGEPN_00129	FIEBMFEP_00155	KEICANCJ_00178	MLLKJJEH_00153	DKPCGENF_01762	PJELKAHP_00129	JAOCGCJH_01350	JJIMKLAD_00577	BCKBMIBO_00953	KHAOIDCC_01157	IOKMDCDC_01959	OBOHGKPO_00218	GILOPDDF_02195	CAHINAFA_01819	GGFGJCNJ_01083	KIECPMCJ_00177	LCOMAEID_02466	DONDBDJC_00198	EFKFBAFC_00179	FJFCBENI_00137	IMLICOML_00142	AKNKGCOC_00133	NLIPIKAI_01786	HOBONOKF_01781	OABDMMIM_01697	LHPAMPOI_00121	GIJGLBKF_00124	KAIMIDBM_02484	FDFKCBBF_01770	LHLFDLPB_01797	BGHHFJCG_01713
ybbH_1		putative HTH-type transcriptional regulator YbbH	502	504	1.01	1	7182				326	878	874	ACFFKBFK_00140	NOHJFKDB_00214	OFBNHBMK_00185	EJPLOLJM_00184	FONPICIL_00184	PEDFGEPN_00141	FIEBMFEP_00167	KEICANCJ_00191	MLLKJJEH_00165	DKPCGENF_01750	PJELKAHP_00141	JAOCGCJH_01362	JJIMKLAD_00565	BCKBMIBO_00940	KHAOIDCC_01145	IOKMDCDC_01947	OBOHGKPO_00205	GILOPDDF_02182	CAHINAFA_01807	GGFGJCNJ_01071	KIECPMCJ_00190	LCOMAEID_02454	DONDBDJC_00210	EFKFBAFC_00191	FJFCBENI_00149	IMLICOML_00156	AKNKGCOC_00145	NLIPIKAI_01774	HOBONOKF_01769	OABDMMIM_01685	LHPAMPOI_00133	GIJGLBKF_00137	KAIMIDBM_02496	FDFKCBBF_01758	LHLFDLPB_01785	BGHHFJCG_01700
malG		Maltose transport system permease protein MalG	502	504	1.01	1	7208				212	839	834	ACFFKBFK_00165	NOHJFKDB_00229	OFBNHBMK_00209	EJPLOLJM_00208	FONPICIL_00208	PEDFGEPN_00158	FIEBMFEP_00192	KEICANCJ_00205	MLLKJJEH_00189	DKPCGENF_01733	PJELKAHP_00158	JAOCGCJH_01388	JJIMKLAD_00539	BCKBMIBO_00926	KHAOIDCC_01128	IOKMDCDC_01930	OBOHGKPO_00190	GILOPDDF_02167	CAHINAFA_01782	GGFGJCNJ_01054	KIECPMCJ_00204	LCOMAEID_02437	DONDBDJC_00234	EFKFBAFC_00215	FJFCBENI_00166	IMLICOML_00171	AKNKGCOC_00162	NLIPIKAI_01751	HOBONOKF_01752	OABDMMIM_01668	LHPAMPOI_00157	GIJGLBKF_00152	KAIMIDBM_02513	FDFKCBBF_01741	LHLFDLPB_01768	BGHHFJCG_01685
rihA		Pyrimidine-specific ribonucleoside hydrolase RihA	502	503	1.01	1	7243				413	935	932	ACFFKBFK_00192	NOHJFKDB_00256	OFBNHBMK_00235	EJPLOLJM_00235	FONPICIL_00235	PEDFGEPN_00184	FIEBMFEP_00218	KEICANCJ_00232	MLLKJJEH_00215	DKPCGENF_01706	PJELKAHP_00184	JAOCGCJH_01414	JJIMKLAD_00513	BCKBMIBO_00899	KHAOIDCC_01102	IOKMDCDC_01904	OBOHGKPO_00164	GILOPDDF_02137	CAHINAFA_01756	GGFGJCNJ_01028	KIECPMCJ_00231	LCOMAEID_02411	DONDBDJC_00261	EFKFBAFC_00242	FJFCBENI_00192	IMLICOML_00202	AKNKGCOC_00188	NLIPIKAI_01725	HOBONOKF_01726	OABDMMIM_01642	LHPAMPOI_00183	GIJGLBKF_00178	KAIMIDBM_02539	FDFKCBBF_01715	LHLFDLPB_01742	BGHHFJCG_01655
glcU_1		putative glucose uptake protein GlcU	502	502	1	1	7277				608	881	879	ACFFKBFK_00220	NOHJFKDB_00284	OFBNHBMK_00262	EJPLOLJM_00262	FONPICIL_00262	PEDFGEPN_00211	FIEBMFEP_00245	KEICANCJ_00261	MLLKJJEH_00242	DKPCGENF_01679	PJELKAHP_00211	JAOCGCJH_01441	JJIMKLAD_00486	BCKBMIBO_00871	KHAOIDCC_01074	IOKMDCDC_01876	OBOHGKPO_00137	GILOPDDF_02109	CAHINAFA_01729	GGFGJCNJ_01001	KIECPMCJ_00260	LCOMAEID_02384	DONDBDJC_00288	EFKFBAFC_00270	FJFCBENI_00220	IMLICOML_00230	AKNKGCOC_00215	NLIPIKAI_01698	HOBONOKF_01699	OABDMMIM_01615	LHPAMPOI_00210	GIJGLBKF_00205	KAIMIDBM_02566	FDFKCBBF_01688	LHLFDLPB_01715	BGHHFJCG_01627
hel		Lipoprotein E	502	504	1.01	1	3365				254	890	886	ACFFKBFK_00257	NOHJFKDB_00318	OFBNHBMK_00297	EJPLOLJM_00297	FONPICIL_00297	PEDFGEPN_00257	FIEBMFEP_00282	KEICANCJ_00295	MLLKJJEH_00279	DKPCGENF_01642	PJELKAHP_00257	JAOCGCJH_01475	JJIMKLAD_00452	BCKBMIBO_00833	KHAOIDCC_01054	IOKMDCDC_01836	OBOHGKPO_00101	GILOPDDF_02067	CAHINAFA_01694	GGFGJCNJ_00957	KIECPMCJ_00295	LCOMAEID_02340	DONDBDJC_00324	EFKFBAFC_00305	FJFCBENI_00269	IMLICOML_00272	AKNKGCOC_00259	NLIPIKAI_01661	HOBONOKF_01655	OABDMMIM_01584	LHPAMPOI_00243	GIJGLBKF_00241	KAIMIDBM_02610	FDFKCBBF_01653	LHLFDLPB_01671	BGHHFJCG_01585
nanA		N-acetylneuraminate lyase	502	504	1.01	1	3372				188	896	878	ACFFKBFK_00265	NOHJFKDB_00326	OFBNHBMK_00306	EJPLOLJM_00305	FONPICIL_00305	PEDFGEPN_00265	FIEBMFEP_00290	KEICANCJ_00303	MLLKJJEH_00287	DKPCGENF_01634	PJELKAHP_00265	JAOCGCJH_01483	JJIMKLAD_00444	BCKBMIBO_00825	KHAOIDCC_01046	IOKMDCDC_01828	OBOHGKPO_00093	GILOPDDF_02058	CAHINAFA_01686	GGFGJCNJ_00949	KIECPMCJ_00303	LCOMAEID_02332	DONDBDJC_00332	EFKFBAFC_00313	FJFCBENI_00277	IMLICOML_00281	AKNKGCOC_00267	NLIPIKAI_01653	HOBONOKF_01647	OABDMMIM_01576	LHPAMPOI_00251	GIJGLBKF_00249	KAIMIDBM_02618	FDFKCBBF_01645	LHLFDLPB_01663	BGHHFJCG_01576
group_1454		hypothetical protein	502	504	1.01	1	3421				239	752	748	ACFFKBFK_00317	NOHJFKDB_00434	OFBNHBMK_00345	EJPLOLJM_00345	FONPICIL_00345	PEDFGEPN_00373	FIEBMFEP_00329	KEICANCJ_00343	MLLKJJEH_00326	DKPCGENF_01595	PJELKAHP_00304	JAOCGCJH_01522	JJIMKLAD_00405	BCKBMIBO_00784	KHAOIDCC_01007	IOKMDCDC_01791	OBOHGKPO_00054	GILOPDDF_02020	CAHINAFA_01646	GGFGJCNJ_00910	KIECPMCJ_00344	LCOMAEID_02293	DONDBDJC_00371	EFKFBAFC_00352	FJFCBENI_00316	IMLICOML_00319	AKNKGCOC_00306	NLIPIKAI_01613	HOBONOKF_01608	OABDMMIM_01537	LHPAMPOI_00358	GIJGLBKF_00287	KAIMIDBM_00054	FDFKCBBF_01606	LHLFDLPB_01624	BGHHFJCG_01538
yitJ		Bifunctional homocysteine S-methyltransferase/5,10-methylenetetrahydrofolate reductase	502	503	1.01	1	3424				215	1841	1833	ACFFKBFK_00319	NOHJFKDB_00436	OFBNHBMK_00347	EJPLOLJM_00347	FONPICIL_00347	PEDFGEPN_00375	FIEBMFEP_00331	KEICANCJ_00345	MLLKJJEH_00328	DKPCGENF_01593	PJELKAHP_00306	JAOCGCJH_01524	JJIMKLAD_00403	BCKBMIBO_00782	KHAOIDCC_01005	IOKMDCDC_01789	OBOHGKPO_00052	GILOPDDF_02018	CAHINAFA_01644	GGFGJCNJ_00908	KIECPMCJ_00346	LCOMAEID_02291	DONDBDJC_00373	EFKFBAFC_00354	FJFCBENI_00318	IMLICOML_00321	AKNKGCOC_00308	NLIPIKAI_01611	HOBONOKF_01606	OABDMMIM_01535	LHPAMPOI_00360	GIJGLBKF_00289	KAIMIDBM_00056	FDFKCBBF_01604	LHLFDLPB_01622	BGHHFJCG_01536
guaA		GMP synthase [glutamine-hydrolyzing]	502	505	1.01	1	3508				179	1541	1529	ACFFKBFK_00351	NOHJFKDB_00466	OFBNHBMK_00380	EJPLOLJM_00380	FONPICIL_00380	PEDFGEPN_00407	FIEBMFEP_00362	KEICANCJ_00397	MLLKJJEH_00359	DKPCGENF_01560	PJELKAHP_00338	JAOCGCJH_01556	JJIMKLAD_00371	BCKBMIBO_00751	KHAOIDCC_00972	IOKMDCDC_01759	OBOHGKPO_00019	GILOPDDF_01985	CAHINAFA_01612	GGFGJCNJ_00876	KIECPMCJ_00398	LCOMAEID_02259	DONDBDJC_00405	EFKFBAFC_00386	FJFCBENI_00352	IMLICOML_00354	AKNKGCOC_00340	NLIPIKAI_01579	HOBONOKF_01574	OABDMMIM_01504	LHPAMPOI_00416	GIJGLBKF_00322	KAIMIDBM_00088	FDFKCBBF_01573	LHLFDLPB_01590	BGHHFJCG_01503
group_1459		hypothetical protein	502	502	1	1	6489				194	194	194	ACFFKBFK_00408	NOHJFKDB_00513	OFBNHBMK_00414	EJPLOLJM_00436	FONPICIL_00438	PEDFGEPN_00442	FIEBMFEP_00400	KEICANCJ_00428	MLLKJJEH_00397	DKPCGENF_01521	PJELKAHP_00366	JAOCGCJH_01590	JJIMKLAD_00337	BCKBMIBO_00719	KHAOIDCC_00938	IOKMDCDC_01734	OBOHGKPO_02526	GILOPDDF_01947	CAHINAFA_01578	GGFGJCNJ_00841	KIECPMCJ_00429	LCOMAEID_02224	DONDBDJC_00458	EFKFBAFC_00422	FJFCBENI_00381	IMLICOML_00392	AKNKGCOC_00374	NLIPIKAI_01545	HOBONOKF_01539	OABDMMIM_01445	LHPAMPOI_00450	GIJGLBKF_00363	KAIMIDBM_00123	FDFKCBBF_01514	LHLFDLPB_01555	BGHHFJCG_01464
sle1_1		N-acetylmuramoyl-L-alanine amidase sle1	502	503	1.01	1	6511				203	1025	1005	ACFFKBFK_00421	NOHJFKDB_00526	OFBNHBMK_00427	EJPLOLJM_00449	FONPICIL_00451	PEDFGEPN_00456	FIEBMFEP_00413	KEICANCJ_00442	MLLKJJEH_00410	DKPCGENF_01508	PJELKAHP_00380	JAOCGCJH_01603	JJIMKLAD_00324	BCKBMIBO_00705	KHAOIDCC_00924	IOKMDCDC_01721	OBOHGKPO_02513	GILOPDDF_01934	CAHINAFA_01564	GGFGJCNJ_00827	KIECPMCJ_00443	LCOMAEID_02210	DONDBDJC_00471	EFKFBAFC_00435	FJFCBENI_00394	IMLICOML_00405	AKNKGCOC_00388	NLIPIKAI_01532	HOBONOKF_01525	OABDMMIM_01432	LHPAMPOI_00463	GIJGLBKF_00376	KAIMIDBM_00138	FDFKCBBF_01501	LHLFDLPB_01541	BGHHFJCG_01451
hdfR_1		HTH-type transcriptional regulator HdfR	502	502	1	1	6517				635	884	882	ACFFKBFK_00427	NOHJFKDB_00532	OFBNHBMK_00433	EJPLOLJM_00455	FONPICIL_00457	PEDFGEPN_00462	FIEBMFEP_00419	KEICANCJ_00448	MLLKJJEH_00416	DKPCGENF_01502	PJELKAHP_00386	JAOCGCJH_01609	JJIMKLAD_00318	BCKBMIBO_00699	KHAOIDCC_00918	IOKMDCDC_01715	OBOHGKPO_02507	GILOPDDF_01928	CAHINAFA_01558	GGFGJCNJ_00821	KIECPMCJ_00449	LCOMAEID_02204	DONDBDJC_00477	EFKFBAFC_00441	FJFCBENI_00400	IMLICOML_00411	AKNKGCOC_00394	NLIPIKAI_01526	HOBONOKF_01519	OABDMMIM_01426	LHPAMPOI_00469	GIJGLBKF_00382	KAIMIDBM_00144	FDFKCBBF_01495	LHLFDLPB_01535	BGHHFJCG_01445
treA		Trehalose-6-phosphate hydrolase	502	503	1.01	1	6522				509	1640	1636	ACFFKBFK_00432	NOHJFKDB_00537	OFBNHBMK_00438	EJPLOLJM_00460	FONPICIL_00462	PEDFGEPN_00467	FIEBMFEP_00424	KEICANCJ_00453	MLLKJJEH_00421	DKPCGENF_01497	PJELKAHP_00391	JAOCGCJH_01614	JJIMKLAD_00313	BCKBMIBO_00694	KHAOIDCC_00913	IOKMDCDC_01710	OBOHGKPO_02502	GILOPDDF_01923	CAHINAFA_01553	GGFGJCNJ_00816	KIECPMCJ_00454	LCOMAEID_02199	DONDBDJC_00482	EFKFBAFC_00446	FJFCBENI_00405	IMLICOML_00416	AKNKGCOC_00399	NLIPIKAI_01521	HOBONOKF_01514	OABDMMIM_01421	LHPAMPOI_00474	GIJGLBKF_00387	KAIMIDBM_00149	FDFKCBBF_01490	LHLFDLPB_01530	BGHHFJCG_01439
pdxS		Pyridoxal 5'-phosphate synthase subunit PdxS	502	505	1.01	1	6572				227	887	880	ACFFKBFK_00487	NOHJFKDB_00590	OFBNHBMK_00493	EJPLOLJM_00513	FONPICIL_00515	PEDFGEPN_00520	FIEBMFEP_00477	KEICANCJ_00510	MLLKJJEH_00474	DKPCGENF_01444	PJELKAHP_00444	JAOCGCJH_01667	JJIMKLAD_00260	BCKBMIBO_00639	KHAOIDCC_00860	IOKMDCDC_01654	OBOHGKPO_02448	GILOPDDF_01870	CAHINAFA_01500	GGFGJCNJ_00763	KIECPMCJ_00507	LCOMAEID_02146	DONDBDJC_00535	EFKFBAFC_00499	FJFCBENI_00458	IMLICOML_00469	AKNKGCOC_00452	NLIPIKAI_01470	HOBONOKF_01461	OABDMMIM_01369	LHPAMPOI_00527	GIJGLBKF_00441	KAIMIDBM_00202	FDFKCBBF_01438	LHLFDLPB_01477	BGHHFJCG_01386
radA		DNA repair protein RadA	502	505	1.01	1	6581				176	1364	1355	ACFFKBFK_00494	NOHJFKDB_00597	OFBNHBMK_00500	EJPLOLJM_00520	FONPICIL_00522	PEDFGEPN_00527	FIEBMFEP_00484	KEICANCJ_00518	MLLKJJEH_00481	DKPCGENF_01437	PJELKAHP_00451	JAOCGCJH_01674	JJIMKLAD_00253	BCKBMIBO_00632	KHAOIDCC_00853	IOKMDCDC_01647	OBOHGKPO_02440	GILOPDDF_01863	CAHINAFA_01493	GGFGJCNJ_00756	KIECPMCJ_00514	LCOMAEID_02139	DONDBDJC_00542	EFKFBAFC_00506	FJFCBENI_00465	IMLICOML_00476	AKNKGCOC_00459	NLIPIKAI_01463	HOBONOKF_01454	OABDMMIM_01362	LHPAMPOI_00534	GIJGLBKF_00448	KAIMIDBM_00209	FDFKCBBF_01431	LHLFDLPB_01470	BGHHFJCG_01379
yacL		putative PIN and TRAM-domain containing protein YacL	502	505	1.01	1	6582				212	1136	1066	ACFFKBFK_00495	NOHJFKDB_00598	OFBNHBMK_00501	EJPLOLJM_00521	FONPICIL_00523	PEDFGEPN_00528	FIEBMFEP_00485	KEICANCJ_00519	MLLKJJEH_00482	DKPCGENF_01436	PJELKAHP_00452	JAOCGCJH_01675	JJIMKLAD_00252	BCKBMIBO_00631	KHAOIDCC_00852	IOKMDCDC_01646	OBOHGKPO_02439	GILOPDDF_01862	CAHINAFA_01492	GGFGJCNJ_00755	KIECPMCJ_00515	LCOMAEID_02138	DONDBDJC_00543	EFKFBAFC_00507	FJFCBENI_00466	IMLICOML_00477	AKNKGCOC_00460	NLIPIKAI_01462	HOBONOKF_01453	OABDMMIM_01361	LHPAMPOI_00535	GIJGLBKF_00449	KAIMIDBM_00210	FDFKCBBF_01430	LHLFDLPB_01469	BGHHFJCG_01378
group_1469		putative epimerase/dehydratase	502	504	1.01	1	6610				338	983	960	ACFFKBFK_00521	NOHJFKDB_00624	OFBNHBMK_00527	EJPLOLJM_00547	FONPICIL_00549	PEDFGEPN_00554	FIEBMFEP_00511	KEICANCJ_00545	MLLKJJEH_00508	DKPCGENF_01410	PJELKAHP_00478	JAOCGCJH_01701	JJIMKLAD_00226	BCKBMIBO_00605	KHAOIDCC_00826	IOKMDCDC_01620	OBOHGKPO_02413	GILOPDDF_01836	CAHINAFA_01466	GGFGJCNJ_00729	KIECPMCJ_00541	LCOMAEID_02112	DONDBDJC_00569	EFKFBAFC_00533	FJFCBENI_00492	IMLICOML_00503	AKNKGCOC_00486	NLIPIKAI_01436	HOBONOKF_01427	OABDMMIM_01335	LHPAMPOI_00562	GIJGLBKF_00474	KAIMIDBM_00236	FDFKCBBF_01404	LHLFDLPB_01443	BGHHFJCG_01352
hutH		Histidine ammonia-lyase	502	519	1.04	1	7928				122	1514	1462	ACFFKBFK_00008	NOHJFKDB_00008	OFBNHBMK_00008	EJPLOLJM_00008	FONPICIL_00008	PEDFGEPN_00008	FIEBMFEP_00008	KEICANCJ_00008	MLLKJJEH_00008	DKPCGENF_01913	PJELKAHP_00008	JAOCGCJH_01231	JJIMKLAD_00696	BCKBMIBO_01072	KHAOIDCC_01266	IOKMDCDC_02062	OBOHGKPO_00332	GILOPDDF_02330	CAHINAFA_01985	GGFGJCNJ_01259	KIECPMCJ_00057	LCOMAEID_02589	DONDBDJC_00008	EFKFBAFC_00008	FJFCBENI_00008	IMLICOML_00008	AKNKGCOC_00008	NLIPIKAI_01911	HOBONOKF_01956	OABDMMIM_01826	LHPAMPOI_00008	GIJGLBKF_00050	KAIMIDBM_02359 KAIMIDBM_02358	FDFKCBBF_01898	LHLFDLPB_01974	BGHHFJCG_01848
group_1473		hypothetical protein	502	504	1.01	1	6730				134	923	918	ACFFKBFK_00629	NOHJFKDB_00733	OFBNHBMK_00629	EJPLOLJM_00649	FONPICIL_00651	PEDFGEPN_00664	FIEBMFEP_00622	KEICANCJ_00650	MLLKJJEH_00618	DKPCGENF_01301	PJELKAHP_00588	JAOCGCJH_01802	JJIMKLAD_00125	BCKBMIBO_00500	KHAOIDCC_00707	IOKMDCDC_01519	OBOHGKPO_02308	GILOPDDF_01734	CAHINAFA_01364	GGFGJCNJ_00601	KIECPMCJ_00647	LCOMAEID_02001	DONDBDJC_00672	EFKFBAFC_00636	FJFCBENI_00603	IMLICOML_00604	AKNKGCOC_00612	NLIPIKAI_01321	HOBONOKF_01300	OABDMMIM_01224	LHPAMPOI_00664	GIJGLBKF_00579	KAIMIDBM_00363	FDFKCBBF_01292	LHLFDLPB_01316	BGHHFJCG_01250
group_1474		hypothetical protein	502	503	1.01	1	6748				95	488	485	ACFFKBFK_00645	NOHJFKDB_00749	OFBNHBMK_00645	EJPLOLJM_00665	FONPICIL_00667	PEDFGEPN_00680	FIEBMFEP_00638	KEICANCJ_00667	MLLKJJEH_00634	DKPCGENF_01285	PJELKAHP_00604	JAOCGCJH_01818	JJIMKLAD_00109	BCKBMIBO_00484	KHAOIDCC_00691	IOKMDCDC_01503	OBOHGKPO_02292	GILOPDDF_01717	CAHINAFA_01347	GGFGJCNJ_00584	KIECPMCJ_00664	LCOMAEID_01985	DONDBDJC_00689	EFKFBAFC_00652	FJFCBENI_00619	IMLICOML_00620	AKNKGCOC_00629	NLIPIKAI_01304	HOBONOKF_01283	OABDMMIM_01208	LHPAMPOI_00680	GIJGLBKF_00595	KAIMIDBM_00380	FDFKCBBF_01276	LHLFDLPB_01299	BGHHFJCG_01234
group_1475		hypothetical protein	502	502	1	1	6755				215	458	457	ACFFKBFK_00652	NOHJFKDB_00756	OFBNHBMK_00652	EJPLOLJM_00672	FONPICIL_00674	PEDFGEPN_00687	FIEBMFEP_00645	KEICANCJ_00709	MLLKJJEH_00641	DKPCGENF_01278	PJELKAHP_00611	JAOCGCJH_01825	JJIMKLAD_00102	BCKBMIBO_00476	KHAOIDCC_00684	IOKMDCDC_01496	OBOHGKPO_02285	GILOPDDF_01710	CAHINAFA_01340	GGFGJCNJ_00577	KIECPMCJ_00704	LCOMAEID_01978	DONDBDJC_00696	EFKFBAFC_00659	FJFCBENI_00626	IMLICOML_00627	AKNKGCOC_00636	NLIPIKAI_01297	HOBONOKF_01276	OABDMMIM_01201	LHPAMPOI_00687	GIJGLBKF_00602	KAIMIDBM_00387	FDFKCBBF_01269	LHLFDLPB_01292	BGHHFJCG_01227
mgrA		HTH-type transcriptional regulator MgrA	502	505	1.01	1	6760				143	443	439	ACFFKBFK_00657	NOHJFKDB_00761	OFBNHBMK_00657	EJPLOLJM_00677	FONPICIL_00679	PEDFGEPN_00692	FIEBMFEP_00650	KEICANCJ_00714	MLLKJJEH_00646	DKPCGENF_01273	PJELKAHP_00616	JAOCGCJH_01830	JJIMKLAD_00097	BCKBMIBO_00471	KHAOIDCC_00679	IOKMDCDC_01491	OBOHGKPO_02280	GILOPDDF_01705	CAHINAFA_01335	GGFGJCNJ_00572	KIECPMCJ_00709	LCOMAEID_01973	DONDBDJC_00701	EFKFBAFC_00664	FJFCBENI_00631	IMLICOML_00632	AKNKGCOC_00641	NLIPIKAI_01292	HOBONOKF_01271	OABDMMIM_01196	LHPAMPOI_00692	GIJGLBKF_00607	KAIMIDBM_00392	FDFKCBBF_01264	LHLFDLPB_01287	BGHHFJCG_01222
ydhF		Oxidoreductase YdhF	502	505	1.01	1	6762				305	908	902	ACFFKBFK_00659	NOHJFKDB_00763	OFBNHBMK_00659	EJPLOLJM_00679	FONPICIL_00681	PEDFGEPN_00694	FIEBMFEP_00652	KEICANCJ_00716	MLLKJJEH_00648	DKPCGENF_01271	PJELKAHP_00618	JAOCGCJH_01832	JJIMKLAD_00095	BCKBMIBO_00469	KHAOIDCC_00677	IOKMDCDC_01489	OBOHGKPO_02278	GILOPDDF_01703	CAHINAFA_01333	GGFGJCNJ_00570	KIECPMCJ_00711	LCOMAEID_01971	DONDBDJC_00703	EFKFBAFC_00666	FJFCBENI_00633	IMLICOML_00634	AKNKGCOC_00643	NLIPIKAI_01290	HOBONOKF_01269	OABDMMIM_01194	LHPAMPOI_00694	GIJGLBKF_00609	KAIMIDBM_00394	FDFKCBBF_01262	LHLFDLPB_01285	BGHHFJCG_01220
trpG_1		Anthranilate synthase component 2	502	503	1.01	1	6790				191	593	591	ACFFKBFK_00684	NOHJFKDB_00788	OFBNHBMK_00684	EJPLOLJM_00704	FONPICIL_00706	PEDFGEPN_00719	FIEBMFEP_00677	KEICANCJ_00741	MLLKJJEH_00673	DKPCGENF_01246	PJELKAHP_00643	JAOCGCJH_01857	JJIMKLAD_00070	BCKBMIBO_00444	KHAOIDCC_00652	IOKMDCDC_01464	OBOHGKPO_02253	GILOPDDF_01678	CAHINAFA_01308	GGFGJCNJ_00545	KIECPMCJ_00738	LCOMAEID_01946	DONDBDJC_00728	EFKFBAFC_00691	FJFCBENI_00661	IMLICOML_00659	AKNKGCOC_00668	NLIPIKAI_01265	HOBONOKF_01244	OABDMMIM_01169	LHPAMPOI_00719	GIJGLBKF_00634	KAIMIDBM_00419	FDFKCBBF_01237	LHLFDLPB_01260	BGHHFJCG_01195
group_1480		Nucleotide-binding protein	502	505	1.01	1	6849				239	911	906	ACFFKBFK_00738	NOHJFKDB_00840	OFBNHBMK_00736	EJPLOLJM_00756	FONPICIL_00758	PEDFGEPN_00770	FIEBMFEP_00729	KEICANCJ_00793	MLLKJJEH_00724	DKPCGENF_01195	PJELKAHP_00694	JAOCGCJH_01908	JJIMKLAD_00019	BCKBMIBO_00392	KHAOIDCC_00601	IOKMDCDC_01413	OBOHGKPO_02202	GILOPDDF_01627	CAHINAFA_01257	GGFGJCNJ_00494	KIECPMCJ_00791	LCOMAEID_01895	DONDBDJC_00779	EFKFBAFC_00742	FJFCBENI_00713	IMLICOML_00710	AKNKGCOC_00719	NLIPIKAI_01212	HOBONOKF_01193	OABDMMIM_01117	LHPAMPOI_00771	GIJGLBKF_00685	KAIMIDBM_00470	FDFKCBBF_01186	LHLFDLPB_01209	BGHHFJCG_01144
group_1482		hypothetical protein	502	502	1	1	6973				194	194	194	ACFFKBFK_00794	NOHJFKDB_00893	OFBNHBMK_00795	EJPLOLJM_00830	FONPICIL_00832	PEDFGEPN_00822	FIEBMFEP_00798	KEICANCJ_00846	MLLKJJEH_00775	DKPCGENF_01120	PJELKAHP_00746	JAOCGCJH_02024	JJIMKLAD_02516	BCKBMIBO_00318	KHAOIDCC_00547	IOKMDCDC_01359	OBOHGKPO_02148	GILOPDDF_01575	CAHINAFA_01205	GGFGJCNJ_00442	KIECPMCJ_00845	LCOMAEID_01821	DONDBDJC_00830	EFKFBAFC_00794	FJFCBENI_00781	IMLICOML_00762	AKNKGCOC_00771	NLIPIKAI_01137	HOBONOKF_01141	OABDMMIM_01065	LHPAMPOI_00823	GIJGLBKF_00741	KAIMIDBM_00540	FDFKCBBF_01134	LHLFDLPB_01138	BGHHFJCG_01068
group_1483		hypothetical protein	502	503	1.01	1	7043				467	1154	1151	ACFFKBFK_00835	NOHJFKDB_00926	OFBNHBMK_00829	EJPLOLJM_00937	FONPICIL_00940	PEDFGEPN_00854	FIEBMFEP_00831	KEICANCJ_00879	MLLKJJEH_00808	DKPCGENF_01087	PJELKAHP_00779	JAOCGCJH_02057	JJIMKLAD_02483	BCKBMIBO_00222	KHAOIDCC_00451	IOKMDCDC_01327	OBOHGKPO_02114	GILOPDDF_01542	CAHINAFA_01171	GGFGJCNJ_00409	KIECPMCJ_00880	LCOMAEID_01788	DONDBDJC_00929	EFKFBAFC_00894	FJFCBENI_00814	IMLICOML_00795	AKNKGCOC_00804	NLIPIKAI_01104	HOBONOKF_01108	OABDMMIM_01032	LHPAMPOI_00856	GIJGLBKF_00774	KAIMIDBM_00573	FDFKCBBF_01037	LHLFDLPB_01105	BGHHFJCG_01035
glpQ_1		Glycerophosphodiester phosphodiesterase	502	506	1.01	1	7057				119	929	920	ACFFKBFK_00849	NOHJFKDB_00940	OFBNHBMK_00843	EJPLOLJM_00951	FONPICIL_00954	PEDFGEPN_00868	FIEBMFEP_00845	KEICANCJ_00893	MLLKJJEH_00822	DKPCGENF_01073	PJELKAHP_00793	JAOCGCJH_02071	JJIMKLAD_02469	BCKBMIBO_00208	KHAOIDCC_00437	IOKMDCDC_01313	OBOHGKPO_02100	GILOPDDF_01528	CAHINAFA_01157	GGFGJCNJ_00395	KIECPMCJ_00894	LCOMAEID_01774	DONDBDJC_00943	EFKFBAFC_00908	FJFCBENI_00828	IMLICOML_00809	AKNKGCOC_00818	NLIPIKAI_01090	HOBONOKF_01094	OABDMMIM_01018	LHPAMPOI_00870	GIJGLBKF_00788	KAIMIDBM_00587	FDFKCBBF_01023	LHLFDLPB_01091	BGHHFJCG_01021
ydjZ		TVP38/TMEM64 family inner membrane protein YdjZ	502	502	1	1	7061				338	575	574	ACFFKBFK_00853	NOHJFKDB_00944	OFBNHBMK_00847	EJPLOLJM_00955	FONPICIL_00958	PEDFGEPN_00872	FIEBMFEP_00849	KEICANCJ_00897	MLLKJJEH_00826	DKPCGENF_01069	PJELKAHP_00797	JAOCGCJH_02075	JJIMKLAD_02465	BCKBMIBO_00204	KHAOIDCC_00433	IOKMDCDC_01308	OBOHGKPO_02096	GILOPDDF_01524	CAHINAFA_01153	GGFGJCNJ_00391	KIECPMCJ_00898	LCOMAEID_01770	DONDBDJC_00947	EFKFBAFC_00912	FJFCBENI_00832	IMLICOML_00813	AKNKGCOC_00822	NLIPIKAI_01086	HOBONOKF_01090	OABDMMIM_01014	LHPAMPOI_00874	GIJGLBKF_00792	KAIMIDBM_00591	FDFKCBBF_01019	LHLFDLPB_01087	BGHHFJCG_01017
spsB_1		Signal peptidase IB	502	503	1.01	1	7062				272	524	522	ACFFKBFK_00854	NOHJFKDB_00945	OFBNHBMK_00848	EJPLOLJM_00956	FONPICIL_00959	PEDFGEPN_00873	FIEBMFEP_00850	KEICANCJ_00898	MLLKJJEH_00827	DKPCGENF_01068	PJELKAHP_00798	JAOCGCJH_02076	JJIMKLAD_02464	BCKBMIBO_00203	KHAOIDCC_00432	IOKMDCDC_01307	OBOHGKPO_02095	GILOPDDF_01523	CAHINAFA_01152	GGFGJCNJ_00390	KIECPMCJ_00899	LCOMAEID_01769	DONDBDJC_00948	EFKFBAFC_00913	FJFCBENI_00833	IMLICOML_00814	AKNKGCOC_00823	NLIPIKAI_01085	HOBONOKF_01089	OABDMMIM_01013	LHPAMPOI_00875	GIJGLBKF_00793	KAIMIDBM_00592	FDFKCBBF_01018	LHLFDLPB_01086	BGHHFJCG_01016
yjbK		Putative triphosphatase YjbK	502	502	1	1	6253				593	593	593	ACFFKBFK_00893	NOHJFKDB_00998	OFBNHBMK_00886	EJPLOLJM_00994	FONPICIL_00997	PEDFGEPN_00911	FIEBMFEP_00888	KEICANCJ_00943	MLLKJJEH_00865	DKPCGENF_01030	PJELKAHP_00836	JAOCGCJH_02116	JJIMKLAD_02424	BCKBMIBO_00159	KHAOIDCC_00390	IOKMDCDC_01271	OBOHGKPO_02054	GILOPDDF_01488	CAHINAFA_01113	GGFGJCNJ_00351	KIECPMCJ_00943	LCOMAEID_01730	DONDBDJC_00986	EFKFBAFC_00953	FJFCBENI_00868	IMLICOML_00848	AKNKGCOC_00862	NLIPIKAI_01046	HOBONOKF_01050	OABDMMIM_00973	LHPAMPOI_00914	GIJGLBKF_00834	KAIMIDBM_00632	FDFKCBBF_00978	LHLFDLPB_01047	BGHHFJCG_00980
prfC		Peptide chain release factor 3	502	505	1.01	1	6234				218	1562	1551	ACFFKBFK_00909	NOHJFKDB_01014	OFBNHBMK_00902	EJPLOLJM_01011 EJPLOLJM_01010	FONPICIL_01014 FONPICIL_01013	PEDFGEPN_00927	FIEBMFEP_00904	KEICANCJ_00961	MLLKJJEH_00881	DKPCGENF_01014	PJELKAHP_00852	JAOCGCJH_02132	JJIMKLAD_02408	BCKBMIBO_00141	KHAOIDCC_00374	IOKMDCDC_01255	OBOHGKPO_02036	GILOPDDF_01472	CAHINAFA_01097	GGFGJCNJ_00335	KIECPMCJ_00961	LCOMAEID_01714	DONDBDJC_01002	EFKFBAFC_00969	FJFCBENI_00884	IMLICOML_00864	AKNKGCOC_00878	NLIPIKAI_01027	HOBONOKF_01034	OABDMMIM_00957	LHPAMPOI_00930	GIJGLBKF_00852	KAIMIDBM_00648	FDFKCBBF_00962	LHLFDLPB_01031	BGHHFJCG_00964
ythA		Putative cytochrome bd menaquinol oxidase subunit I	502	504	1.01	1	6152			Hypothetical protein with no hits to refseq/uniprot/clusters/cdd/tigrfams/pfam overlapping another protein with hits	314	1361	1355	ACFFKBFK_00978	NOHJFKDB_01080	OFBNHBMK_00967	EJPLOLJM_01076	FONPICIL_01079	PEDFGEPN_00993	FIEBMFEP_00971	KEICANCJ_01030	MLLKJJEH_01012	DKPCGENF_00950	PJELKAHP_00918	JAOCGCJH_02197	JJIMKLAD_02342	BCKBMIBO_00074	KHAOIDCC_00307	IOKMDCDC_01189	OBOHGKPO_01970	GILOPDDF_01407	CAHINAFA_01031	GGFGJCNJ_00269	KIECPMCJ_01029	LCOMAEID_01648	DONDBDJC_01070	EFKFBAFC_01055	FJFCBENI_00949	IMLICOML_00928	AKNKGCOC_00944	NLIPIKAI_00963	HOBONOKF_00968	OABDMMIM_00893	LHPAMPOI_00995	GIJGLBKF_00918	KAIMIDBM_00714	FDFKCBBF_00898	LHLFDLPB_00965	BGHHFJCG_00898
ythB		Putative cytochrome bd menaquinol oxidase subunit II	502	508	1.02	1	6151				308	1019	1006	ACFFKBFK_00979	NOHJFKDB_01081	OFBNHBMK_00968	EJPLOLJM_01077	FONPICIL_01080	PEDFGEPN_00994	FIEBMFEP_00972	KEICANCJ_01031	MLLKJJEH_01013	DKPCGENF_00949	PJELKAHP_00919	JAOCGCJH_02198	JJIMKLAD_02341	BCKBMIBO_00073	KHAOIDCC_00306	IOKMDCDC_01188	OBOHGKPO_01969	GILOPDDF_01406	CAHINAFA_01030	GGFGJCNJ_00268	KIECPMCJ_01030	LCOMAEID_01647	DONDBDJC_01071	EFKFBAFC_01056	FJFCBENI_00950	IMLICOML_00929	AKNKGCOC_00945	NLIPIKAI_00962	HOBONOKF_00967	OABDMMIM_00892	LHPAMPOI_00996	GIJGLBKF_00919	KAIMIDBM_00715	FDFKCBBF_00897	LHLFDLPB_00964	BGHHFJCG_00897
rlmB		Putative TrmH family tRNA/rRNA methyltransferase	502	503	1.01	1	6096			Hypothetical protein with no hits to refseq/uniprot/clusters/cdd/tigrfams/pfam overlapping another protein with hits	356	740	738	ACFFKBFK_01028	NOHJFKDB_01129	OFBNHBMK_01016	EJPLOLJM_01125	FONPICIL_01128	PEDFGEPN_01109	FIEBMFEP_01020	KEICANCJ_01079	MLLKJJEH_01061	DKPCGENF_00901	PJELKAHP_01031	JAOCGCJH_02246	JJIMKLAD_02293	BCKBMIBO_00025	KHAOIDCC_00258	IOKMDCDC_01140	OBOHGKPO_01921	GILOPDDF_01358	CAHINAFA_00918	GGFGJCNJ_00220	KIECPMCJ_01078	LCOMAEID_01599	DONDBDJC_01119	EFKFBAFC_01175	FJFCBENI_00998	IMLICOML_00977	AKNKGCOC_00993	NLIPIKAI_00915	HOBONOKF_00919	OABDMMIM_00844	LHPAMPOI_01045	GIJGLBKF_00967	KAIMIDBM_00763	FDFKCBBF_00849	LHLFDLPB_00916	BGHHFJCG_00849
group_1496		hypothetical protein	502	502	1	1	6091				521	521	521	ACFFKBFK_01033	NOHJFKDB_01134	OFBNHBMK_01021	EJPLOLJM_01130	FONPICIL_01133	PEDFGEPN_01114	FIEBMFEP_01025	KEICANCJ_01084	MLLKJJEH_01066	DKPCGENF_00896	PJELKAHP_01036	JAOCGCJH_02251	JJIMKLAD_02288	BCKBMIBO_00020	KHAOIDCC_00253	IOKMDCDC_01135	OBOHGKPO_01916	GILOPDDF_01353	CAHINAFA_00913	GGFGJCNJ_00215	KIECPMCJ_01083	LCOMAEID_01594	DONDBDJC_01124	EFKFBAFC_01180	FJFCBENI_01003	IMLICOML_00982	AKNKGCOC_00998	NLIPIKAI_00910	HOBONOKF_00914	OABDMMIM_00839	LHPAMPOI_01050	GIJGLBKF_00972	KAIMIDBM_00768	FDFKCBBF_00844	LHLFDLPB_00911	BGHHFJCG_00844
pbpB		Penicillin-binding protein 2B	502	504	1.01	1	4200				239	2234	2224	ACFFKBFK_01071	NOHJFKDB_01173	OFBNHBMK_01062	EJPLOLJM_01171	FONPICIL_01174	PEDFGEPN_01153	FIEBMFEP_01064	KEICANCJ_01122	MLLKJJEH_01105	DKPCGENF_00858	PJELKAHP_01076	JAOCGCJH_02290	JJIMKLAD_02250	BCKBMIBO_02654	KHAOIDCC_00214	IOKMDCDC_01099	OBOHGKPO_01878	GILOPDDF_01312	CAHINAFA_00872	GGFGJCNJ_00176	KIECPMCJ_01121	LCOMAEID_01556	DONDBDJC_01165	EFKFBAFC_01221	FJFCBENI_01043	IMLICOML_01021	AKNKGCOC_01038	NLIPIKAI_00872	HOBONOKF_00875	OABDMMIM_00799	LHPAMPOI_01091	GIJGLBKF_01011	KAIMIDBM_00808	FDFKCBBF_00804	LHLFDLPB_00872	BGHHFJCG_00806
group_1501		hypothetical protein	502	502	1	1	4207				590	674	667	ACFFKBFK_01078	NOHJFKDB_01180	OFBNHBMK_01069	EJPLOLJM_01178	FONPICIL_01181	PEDFGEPN_01160	FIEBMFEP_01071	KEICANCJ_01129	MLLKJJEH_01112	DKPCGENF_00851	PJELKAHP_01083	JAOCGCJH_02297	JJIMKLAD_02243	BCKBMIBO_02647	KHAOIDCC_00207	IOKMDCDC_01092	OBOHGKPO_01871	GILOPDDF_01305	CAHINAFA_00865	GGFGJCNJ_00169	KIECPMCJ_01128	LCOMAEID_01549	DONDBDJC_01172	EFKFBAFC_01228	FJFCBENI_01050	IMLICOML_01028	AKNKGCOC_01045	NLIPIKAI_00865	HOBONOKF_00868	OABDMMIM_00792	LHPAMPOI_01098	GIJGLBKF_01018	KAIMIDBM_00815	FDFKCBBF_00797	LHLFDLPB_00865	BGHHFJCG_00799
catE_1		Catechol-2,3-dioxygenase	502	511	1.02	1	4213				155	797	781	ACFFKBFK_01084	NOHJFKDB_01186	OFBNHBMK_01075	EJPLOLJM_01184	FONPICIL_01187	PEDFGEPN_01166	FIEBMFEP_01077	KEICANCJ_01136	MLLKJJEH_01118	DKPCGENF_00845	PJELKAHP_01089	JAOCGCJH_02303	JJIMKLAD_02237	BCKBMIBO_02640	KHAOIDCC_00201	IOKMDCDC_01086	OBOHGKPO_01865	GILOPDDF_01299	CAHINAFA_00859	GGFGJCNJ_00163	KIECPMCJ_01135	LCOMAEID_01543	DONDBDJC_01178	EFKFBAFC_01234	FJFCBENI_01056	IMLICOML_01034	AKNKGCOC_01051	NLIPIKAI_00859	HOBONOKF_00862	OABDMMIM_00786	LHPAMPOI_01104	GIJGLBKF_01024	KAIMIDBM_00821	FDFKCBBF_00791	LHLFDLPB_00859	BGHHFJCG_00793
group_1503		hypothetical protein	502	502	1	1	5945				212	212	212	ACFFKBFK_01097	NOHJFKDB_01197	OFBNHBMK_01087	EJPLOLJM_01196	FONPICIL_01199	PEDFGEPN_01178	FIEBMFEP_01088	KEICANCJ_01147	MLLKJJEH_01129	DKPCGENF_00833	PJELKAHP_01101	JAOCGCJH_02315	JJIMKLAD_02225	BCKBMIBO_02629	KHAOIDCC_00189	IOKMDCDC_01075	OBOHGKPO_01852	GILOPDDF_01288	CAHINAFA_00847	GGFGJCNJ_00151	KIECPMCJ_01146	LCOMAEID_01531	DONDBDJC_01190	EFKFBAFC_01246	FJFCBENI_01068	IMLICOML_01045	AKNKGCOC_01063	NLIPIKAI_00847	HOBONOKF_00850	OABDMMIM_00774	LHPAMPOI_01116	GIJGLBKF_01037	KAIMIDBM_00833	FDFKCBBF_00779	LHLFDLPB_00847	BGHHFJCG_00782
rlmN		putative dual-specificity RNA methyltransferase RlmN	502	505	1.01	1	5930				164	1094	1087	ACFFKBFK_01110	NOHJFKDB_01210	OFBNHBMK_01099	EJPLOLJM_01208	FONPICIL_01211	PEDFGEPN_01190	FIEBMFEP_01100	KEICANCJ_01159	MLLKJJEH_01141	DKPCGENF_00821	PJELKAHP_01113	JAOCGCJH_02327	JJIMKLAD_02213	BCKBMIBO_02617	KHAOIDCC_00176	IOKMDCDC_01063	OBOHGKPO_01840	GILOPDDF_01276	CAHINAFA_00835	GGFGJCNJ_00139	KIECPMCJ_01158	LCOMAEID_01519	DONDBDJC_01202	EFKFBAFC_01258	FJFCBENI_01080	IMLICOML_01057	AKNKGCOC_01075	NLIPIKAI_00835	HOBONOKF_00838	OABDMMIM_00762	LHPAMPOI_01128	GIJGLBKF_01049	KAIMIDBM_00845	FDFKCBBF_00767	LHLFDLPB_00835	BGHHFJCG_00769
ftsY		Signal recognition particle receptor FtsY	502	504	1.01	1	5912				497	1250	1243	ACFFKBFK_01127	NOHJFKDB_01227	OFBNHBMK_01116	EJPLOLJM_01225	FONPICIL_01228	PEDFGEPN_01207	FIEBMFEP_01117	KEICANCJ_01176	MLLKJJEH_01158	DKPCGENF_00804	PJELKAHP_01130	JAOCGCJH_02344	JJIMKLAD_02196	BCKBMIBO_02600	KHAOIDCC_00159	IOKMDCDC_01046	OBOHGKPO_01823	GILOPDDF_01259	CAHINAFA_00818	GGFGJCNJ_00122	KIECPMCJ_01175	LCOMAEID_01502	DONDBDJC_01219	EFKFBAFC_01275	FJFCBENI_01097	IMLICOML_01074	AKNKGCOC_01092	NLIPIKAI_00818	HOBONOKF_00821	OABDMMIM_00745	LHPAMPOI_01145	GIJGLBKF_01066	KAIMIDBM_00862	FDFKCBBF_00750	LHLFDLPB_00818	BGHHFJCG_00752
rnj2		Ribonuclease J 2	502	503	1.01	1	5861				455	1724	1669	ACFFKBFK_01166	NOHJFKDB_01269	OFBNHBMK_01156	EJPLOLJM_01265	FONPICIL_01268	PEDFGEPN_01247	FIEBMFEP_01157	KEICANCJ_01216	MLLKJJEH_01198	DKPCGENF_00764	PJELKAHP_01170	JAOCGCJH_02384	JJIMKLAD_02156	BCKBMIBO_02560	KHAOIDCC_00118	IOKMDCDC_01007	OBOHGKPO_01783	GILOPDDF_01219	CAHINAFA_00777	GGFGJCNJ_00082	KIECPMCJ_01215	LCOMAEID_01462	DONDBDJC_01257	EFKFBAFC_01315	FJFCBENI_01137	IMLICOML_01115	AKNKGCOC_01132	NLIPIKAI_00780	HOBONOKF_00781	OABDMMIM_00705	LHPAMPOI_01185	GIJGLBKF_01106	KAIMIDBM_00902	FDFKCBBF_00710	LHLFDLPB_00778	BGHHFJCG_00711
group_1507		hypothetical protein	502	503	1.01	1	5840				188	293	292	ACFFKBFK_01183	NOHJFKDB_01286	OFBNHBMK_01172	EJPLOLJM_01281	FONPICIL_01284	PEDFGEPN_01263	FIEBMFEP_01173	KEICANCJ_01232	MLLKJJEH_01214	DKPCGENF_00748	PJELKAHP_01186	JAOCGCJH_02400	JJIMKLAD_02140	BCKBMIBO_02544	KHAOIDCC_00102	IOKMDCDC_00991	OBOHGKPO_01767	GILOPDDF_01203	CAHINAFA_00761	GGFGJCNJ_00066	KIECPMCJ_01231	LCOMAEID_01446	DONDBDJC_01274	EFKFBAFC_01331	FJFCBENI_01153	IMLICOML_01131	AKNKGCOC_01148	NLIPIKAI_00764	HOBONOKF_00765	OABDMMIM_00689	LHPAMPOI_01201	GIJGLBKF_01122	KAIMIDBM_00918	FDFKCBBF_00694	LHLFDLPB_00762	BGHHFJCG_00695
miaA		tRNA dimethylallyltransferase	502	504	1.01	1	5829				392	980	933	ACFFKBFK_01195	NOHJFKDB_01297	OFBNHBMK_01183	EJPLOLJM_01292	FONPICIL_01295	PEDFGEPN_01274	FIEBMFEP_01184	KEICANCJ_01243	MLLKJJEH_01225	DKPCGENF_00737	PJELKAHP_01197	JAOCGCJH_02411	JJIMKLAD_02129	BCKBMIBO_02533	KHAOIDCC_00091	IOKMDCDC_00980	OBOHGKPO_01756	GILOPDDF_01192	CAHINAFA_00750	GGFGJCNJ_00055	KIECPMCJ_01242	LCOMAEID_01435	DONDBDJC_01285	EFKFBAFC_01342	FJFCBENI_01164	IMLICOML_01142	AKNKGCOC_01159	NLIPIKAI_00753	HOBONOKF_00754	OABDMMIM_00678	LHPAMPOI_01212	GIJGLBKF_01133	KAIMIDBM_00929	FDFKCBBF_00683	LHLFDLPB_00751	BGHHFJCG_00684
group_1510		hypothetical protein	502	502	1	1	7349				227	287	286	ACFFKBFK_01235	NOHJFKDB_01337	OFBNHBMK_01226	EJPLOLJM_01336	FONPICIL_01339	PEDFGEPN_01323	FIEBMFEP_01230	KEICANCJ_01314	MLLKJJEH_01271	DKPCGENF_00688	PJELKAHP_01246	JAOCGCJH_02454	JJIMKLAD_02086	BCKBMIBO_02489	KHAOIDCC_00044	IOKMDCDC_00933	OBOHGKPO_01708	GILOPDDF_01128	CAHINAFA_00707	GGFGJCNJ_00006	KIECPMCJ_01311	LCOMAEID_01387	DONDBDJC_01349	EFKFBAFC_01385	FJFCBENI_01213	IMLICOML_01206	AKNKGCOC_01208	NLIPIKAI_00710	HOBONOKF_00705	OABDMMIM_00629	LHPAMPOI_01256	GIJGLBKF_01181	KAIMIDBM_00978	FDFKCBBF_00634	LHLFDLPB_00706	BGHHFJCG_00621
ybiT		putative ABC transporter ATP-binding protein YbiT	502	504	1.01	1	7398				464	1646	1594	ACFFKBFK_01281	NOHJFKDB_01386	OFBNHBMK_01272	EJPLOLJM_01382	FONPICIL_01385	PEDFGEPN_01368	FIEBMFEP_01276	KEICANCJ_01363	MLLKJJEH_01317	DKPCGENF_00643	PJELKAHP_01291	JAOCGCJH_02500	JJIMKLAD_02040	BCKBMIBO_02443	KHAOIDCC_02647	IOKMDCDC_00886	OBOHGKPO_01663	GILOPDDF_01083	CAHINAFA_00661	GGFGJCNJ_02660	KIECPMCJ_01358	LCOMAEID_01342	DONDBDJC_01396	EFKFBAFC_01453	FJFCBENI_01258	IMLICOML_01251	AKNKGCOC_01253	NLIPIKAI_00657	HOBONOKF_00660	OABDMMIM_00584	LHPAMPOI_01302	GIJGLBKF_01226	KAIMIDBM_01023	FDFKCBBF_00589	LHLFDLPB_00661	BGHHFJCG_00574
group_1512		hypothetical protein	502	504	1.01	1	7434				266	638	612	ACFFKBFK_01306	NOHJFKDB_01412	OFBNHBMK_01298	EJPLOLJM_01407	FONPICIL_01410	PEDFGEPN_01394	FIEBMFEP_01301	KEICANCJ_01387	MLLKJJEH_01342	DKPCGENF_00618	PJELKAHP_01317	JAOCGCJH_02525	JJIMKLAD_02015	BCKBMIBO_02419	KHAOIDCC_02622	IOKMDCDC_00860	OBOHGKPO_01638	GILOPDDF_01055	CAHINAFA_00636	GGFGJCNJ_02633	KIECPMCJ_01382	LCOMAEID_01315	DONDBDJC_01421	EFKFBAFC_01477	FJFCBENI_01282	IMLICOML_01279	AKNKGCOC_01280	NLIPIKAI_00632	HOBONOKF_00633	OABDMMIM_00560	LHPAMPOI_01327	GIJGLBKF_01251	KAIMIDBM_01050	FDFKCBBF_00564	LHLFDLPB_00634	BGHHFJCG_00546
group_1513		hypothetical protein	502	503	1.01	1	7422				344	437	436	ACFFKBFK_01317	NOHJFKDB_01423	OFBNHBMK_01309	EJPLOLJM_01418	FONPICIL_01421	PEDFGEPN_01405	FIEBMFEP_01313	KEICANCJ_01399	MLLKJJEH_01354	DKPCGENF_00607	PJELKAHP_01328	JAOCGCJH_02536	JJIMKLAD_02004	BCKBMIBO_02407	KHAOIDCC_02611	IOKMDCDC_00849	OBOHGKPO_01627	GILOPDDF_01044	CAHINAFA_00625	GGFGJCNJ_02622	KIECPMCJ_01394	LCOMAEID_01304	DONDBDJC_01432	EFKFBAFC_01488	FJFCBENI_01293	IMLICOML_01290	AKNKGCOC_01291	NLIPIKAI_00621	HOBONOKF_00622	OABDMMIM_00548	LHPAMPOI_01338	GIJGLBKF_01262	KAIMIDBM_01061	FDFKCBBF_00552	LHLFDLPB_00623	BGHHFJCG_00535
group_1514		hypothetical protein	502	504	1.01	1	7419				263	704	701	ACFFKBFK_01320	NOHJFKDB_01426	OFBNHBMK_01312	EJPLOLJM_01421	FONPICIL_01424	PEDFGEPN_01408	FIEBMFEP_01316	KEICANCJ_01402	MLLKJJEH_01357	DKPCGENF_00604	PJELKAHP_01331	JAOCGCJH_02539	JJIMKLAD_02001	BCKBMIBO_02404	KHAOIDCC_02608	IOKMDCDC_00846	OBOHGKPO_01624	GILOPDDF_01041	CAHINAFA_00622	GGFGJCNJ_02619	KIECPMCJ_01397	LCOMAEID_01301	DONDBDJC_01435	EFKFBAFC_01491	FJFCBENI_01296	IMLICOML_01293	AKNKGCOC_01294	NLIPIKAI_00618	HOBONOKF_00619	OABDMMIM_00545	LHPAMPOI_01341	GIJGLBKF_01265	KAIMIDBM_01064	FDFKCBBF_00549	LHLFDLPB_00620	BGHHFJCG_00532
cca		CCA-adding enzyme	502	502	1	1	5310				1100	1202	1201	ACFFKBFK_01355	NOHJFKDB_01450	OFBNHBMK_01337	EJPLOLJM_01446	FONPICIL_01449	PEDFGEPN_01434	FIEBMFEP_01341	KEICANCJ_01426	MLLKJJEH_01383	DKPCGENF_00578	PJELKAHP_01356	JAOCGCJH_02563	JJIMKLAD_01977	BCKBMIBO_02380	KHAOIDCC_02584	IOKMDCDC_00821	OBOHGKPO_01598	GILOPDDF_01016	CAHINAFA_00597	GGFGJCNJ_02594	KIECPMCJ_01422	LCOMAEID_01275	DONDBDJC_01460	EFKFBAFC_01516	FJFCBENI_01320	IMLICOML_01321	AKNKGCOC_01319	NLIPIKAI_00593	HOBONOKF_00594	OABDMMIM_00520	LHPAMPOI_01365	GIJGLBKF_01290	KAIMIDBM_01089	FDFKCBBF_00524	LHLFDLPB_00595	BGHHFJCG_00508
aroC		Chorismate synthase	502	503	1.01	1	5319				494	1166	1163	ACFFKBFK_01364	NOHJFKDB_01459	OFBNHBMK_01346	EJPLOLJM_01455	FONPICIL_01458	PEDFGEPN_01443	FIEBMFEP_01350	KEICANCJ_01435	MLLKJJEH_01392	DKPCGENF_00569	PJELKAHP_01365	JAOCGCJH_02572	JJIMKLAD_01968	BCKBMIBO_02371	KHAOIDCC_02575	IOKMDCDC_00812	OBOHGKPO_01589	GILOPDDF_01007	CAHINAFA_00588	GGFGJCNJ_02585	KIECPMCJ_01431	LCOMAEID_01266	DONDBDJC_01469	EFKFBAFC_01525	FJFCBENI_01329	IMLICOML_01330	AKNKGCOC_01328	NLIPIKAI_00584	HOBONOKF_00585	OABDMMIM_00511	LHPAMPOI_01374	GIJGLBKF_01299	KAIMIDBM_01098	FDFKCBBF_00515	LHLFDLPB_00586	BGHHFJCG_00499
recQ_2		ATP-dependent DNA helicase RecQ	502	503	1.01	1	5333				647	1379	1376	ACFFKBFK_01378	NOHJFKDB_01473	OFBNHBMK_01360	EJPLOLJM_01469	FONPICIL_01472	PEDFGEPN_01457	FIEBMFEP_01364	KEICANCJ_01448	MLLKJJEH_01406	DKPCGENF_00555	PJELKAHP_01379	JAOCGCJH_02586	JJIMKLAD_01954	BCKBMIBO_02358	KHAOIDCC_02561	IOKMDCDC_00799	OBOHGKPO_01575	GILOPDDF_00993	CAHINAFA_00574	GGFGJCNJ_02571	KIECPMCJ_01444	LCOMAEID_01252	DONDBDJC_01483	EFKFBAFC_01539	FJFCBENI_01343	IMLICOML_01344	AKNKGCOC_01342	NLIPIKAI_00570	HOBONOKF_00571	OABDMMIM_00497	LHPAMPOI_01388	GIJGLBKF_01313	KAIMIDBM_01112	FDFKCBBF_00501	LHLFDLPB_00572	BGHHFJCG_00485
group_1519		hypothetical protein	502	503	1.01	1	5431				194	698	695	ACFFKBFK_01477	NOHJFKDB_01629	OFBNHBMK_01451	EJPLOLJM_01560	FONPICIL_01563	PEDFGEPN_01546	FIEBMFEP_01516	KEICANCJ_01606	MLLKJJEH_01494	DKPCGENF_00465	PJELKAHP_01468	JAOCGCJH_00064	JJIMKLAD_01863	BCKBMIBO_02196	KHAOIDCC_02406	IOKMDCDC_00712	OBOHGKPO_01488	GILOPDDF_00907	CAHINAFA_00420	GGFGJCNJ_02416	KIECPMCJ_01598	LCOMAEID_01163	DONDBDJC_01648	EFKFBAFC_01630	FJFCBENI_01498	IMLICOML_01430	AKNKGCOC_01496	NLIPIKAI_00415	HOBONOKF_00416	OABDMMIM_00407	LHPAMPOI_01487	GIJGLBKF_01400	KAIMIDBM_01202	FDFKCBBF_00411	LHLFDLPB_00486	BGHHFJCG_00399
group_1520		hypothetical protein	502	506	1.01	1	5433				221	737	701	ACFFKBFK_01479	NOHJFKDB_01631	OFBNHBMK_01453	EJPLOLJM_01562	FONPICIL_01565	PEDFGEPN_01548	FIEBMFEP_01518	KEICANCJ_01608	MLLKJJEH_01496	DKPCGENF_00463	PJELKAHP_01470	JAOCGCJH_00066	JJIMKLAD_01861	BCKBMIBO_02194	KHAOIDCC_02404	IOKMDCDC_00710	OBOHGKPO_01486	GILOPDDF_00905	CAHINAFA_00418	GGFGJCNJ_02414	KIECPMCJ_01600	LCOMAEID_01161	DONDBDJC_01650	EFKFBAFC_01632	FJFCBENI_01500	IMLICOML_01432	AKNKGCOC_01498	NLIPIKAI_00413	HOBONOKF_00414	OABDMMIM_00405	LHPAMPOI_01489	GIJGLBKF_01402	KAIMIDBM_01204	FDFKCBBF_00409	LHLFDLPB_00484	BGHHFJCG_00397
udk		Uridine kinase	502	504	1.01	1	5474				200	623	620	ACFFKBFK_01515	NOHJFKDB_01666	OFBNHBMK_01489	EJPLOLJM_01598	FONPICIL_01601	PEDFGEPN_01583	FIEBMFEP_01553	KEICANCJ_01645	MLLKJJEH_01531	DKPCGENF_00429	PJELKAHP_01505	JAOCGCJH_00102	JJIMKLAD_01825	BCKBMIBO_02158	KHAOIDCC_02370	IOKMDCDC_00673	OBOHGKPO_01450	GILOPDDF_00870	CAHINAFA_00381	GGFGJCNJ_02379	KIECPMCJ_01637	LCOMAEID_01126	DONDBDJC_01690	EFKFBAFC_01669	FJFCBENI_01535	IMLICOML_01467	AKNKGCOC_01533	NLIPIKAI_00378	HOBONOKF_00379	OABDMMIM_00368	LHPAMPOI_01525	GIJGLBKF_01438	KAIMIDBM_01239	FDFKCBBF_00372	LHLFDLPB_00449	BGHHFJCG_00362
lytC		hypothetical protein	502	504	1.01	1	5500				311	923	872	ACFFKBFK_01535	NOHJFKDB_01686	OFBNHBMK_01509	EJPLOLJM_01618	FONPICIL_01621	PEDFGEPN_01603	FIEBMFEP_01573	KEICANCJ_01665	MLLKJJEH_01551	DKPCGENF_00409	PJELKAHP_01525	JAOCGCJH_00122	JJIMKLAD_01805	BCKBMIBO_02138	KHAOIDCC_02349	IOKMDCDC_00653	OBOHGKPO_01430	GILOPDDF_00850	CAHINAFA_00360	GGFGJCNJ_02359	KIECPMCJ_01657	LCOMAEID_01106	DONDBDJC_01710	EFKFBAFC_01689	FJFCBENI_01555	IMLICOML_01487	AKNKGCOC_01553	NLIPIKAI_00358	HOBONOKF_00359	OABDMMIM_00348	LHPAMPOI_01545	GIJGLBKF_01458	KAIMIDBM_01259	FDFKCBBF_00352	LHLFDLPB_00429	BGHHFJCG_00342
recJ		hypothetical protein	502	506	1.01	1	5505				104	2273	2259	ACFFKBFK_01539	NOHJFKDB_01690	OFBNHBMK_01513	EJPLOLJM_01622	FONPICIL_01625	PEDFGEPN_01607	FIEBMFEP_01577	KEICANCJ_01669	MLLKJJEH_01555	DKPCGENF_00405	PJELKAHP_01529	JAOCGCJH_00126	JJIMKLAD_01801	BCKBMIBO_02134	KHAOIDCC_02345	IOKMDCDC_00649	OBOHGKPO_01426	GILOPDDF_00846	CAHINAFA_00356	GGFGJCNJ_02355	KIECPMCJ_01661	LCOMAEID_01102	DONDBDJC_01714	EFKFBAFC_01693	FJFCBENI_01559	IMLICOML_01491	AKNKGCOC_01557	NLIPIKAI_00354	HOBONOKF_00355	OABDMMIM_00344	LHPAMPOI_01549	GIJGLBKF_01463	KAIMIDBM_01263	FDFKCBBF_00348	LHLFDLPB_00425	BGHHFJCG_00338
group_1524		hypothetical protein	502	504	1.01	1	5522				152	473	471	ACFFKBFK_01553	NOHJFKDB_01704	OFBNHBMK_01527	EJPLOLJM_01636	FONPICIL_01639	PEDFGEPN_01621	FIEBMFEP_01591	KEICANCJ_01683	MLLKJJEH_01569	DKPCGENF_00391	PJELKAHP_01543	JAOCGCJH_00140	JJIMKLAD_01787	BCKBMIBO_02120	KHAOIDCC_02331	IOKMDCDC_00635	OBOHGKPO_01412	GILOPDDF_00832	CAHINAFA_00342	GGFGJCNJ_02341	KIECPMCJ_01675	LCOMAEID_01088	DONDBDJC_01728	EFKFBAFC_01707	FJFCBENI_01573	IMLICOML_01505	AKNKGCOC_01571	NLIPIKAI_00340	HOBONOKF_00341	OABDMMIM_00330	LHPAMPOI_01563	GIJGLBKF_01477	KAIMIDBM_01277	FDFKCBBF_00334	LHLFDLPB_00411	BGHHFJCG_00324
valS		Valine--tRNA ligase	502	504	1.01	1	5542				521	2630	2616	ACFFKBFK_01558	NOHJFKDB_01709	OFBNHBMK_01538	EJPLOLJM_01647	FONPICIL_01650	PEDFGEPN_01626	FIEBMFEP_01596	KEICANCJ_01694	MLLKJJEH_01574	DKPCGENF_00386	PJELKAHP_01549	JAOCGCJH_00145	JJIMKLAD_01782	BCKBMIBO_02115	KHAOIDCC_02326	IOKMDCDC_00630	OBOHGKPO_01407	GILOPDDF_00818	CAHINAFA_00331	GGFGJCNJ_02336	KIECPMCJ_01680	LCOMAEID_01083	DONDBDJC_01739	EFKFBAFC_01718	FJFCBENI_01578	IMLICOML_01511	AKNKGCOC_01576	NLIPIKAI_00335	HOBONOKF_00336	OABDMMIM_00325	LHPAMPOI_01568	GIJGLBKF_01482	KAIMIDBM_01282	FDFKCBBF_00329	LHLFDLPB_00406	BGHHFJCG_00318
citZ		Citrate synthase 2	502	504	1.01	1	5591				230	1121	1115	ACFFKBFK_01588	NOHJFKDB_01739	OFBNHBMK_01568	EJPLOLJM_01677	FONPICIL_01680	PEDFGEPN_01656	FIEBMFEP_01627	KEICANCJ_01724	MLLKJJEH_01604	DKPCGENF_00355	PJELKAHP_01579	JAOCGCJH_00175	JJIMKLAD_01752	BCKBMIBO_02085	KHAOIDCC_02296	IOKMDCDC_00600	OBOHGKPO_01377	GILOPDDF_00788	CAHINAFA_00301	GGFGJCNJ_02306	KIECPMCJ_01710	LCOMAEID_01053	DONDBDJC_01769	EFKFBAFC_01749	FJFCBENI_01608	IMLICOML_01541	AKNKGCOC_01606	NLIPIKAI_00305	HOBONOKF_00306	OABDMMIM_00292	LHPAMPOI_01598	GIJGLBKF_01512	KAIMIDBM_01312	FDFKCBBF_00296	LHLFDLPB_00376	BGHHFJCG_00288
cycA_1		D-serine/D-alanine/glycine transporter	502	504	1.01	1	5592				158	1361	1355	ACFFKBFK_01589	NOHJFKDB_01740	OFBNHBMK_01569	EJPLOLJM_01678	FONPICIL_01681	PEDFGEPN_01657	FIEBMFEP_01628	KEICANCJ_01725	MLLKJJEH_01605	DKPCGENF_00354	PJELKAHP_01580	JAOCGCJH_00176	JJIMKLAD_01751	BCKBMIBO_02084	KHAOIDCC_02295	IOKMDCDC_00599	OBOHGKPO_01376	GILOPDDF_00787	CAHINAFA_00300	GGFGJCNJ_02305	KIECPMCJ_01711	LCOMAEID_01052	DONDBDJC_01770	EFKFBAFC_01750	FJFCBENI_01609	IMLICOML_01542	AKNKGCOC_01607	NLIPIKAI_00304	HOBONOKF_00305	OABDMMIM_00291	LHPAMPOI_01599	GIJGLBKF_01513	KAIMIDBM_01313	FDFKCBBF_00295	LHLFDLPB_00375	BGHHFJCG_00287
guaB_2		Inosine-5'-monophosphate dehydrogenase	502	505	1.01	1	4680				332	1298	1289	ACFFKBFK_01597	NOHJFKDB_01748	OFBNHBMK_01577	EJPLOLJM_01687	FONPICIL_01690	PEDFGEPN_01667	FIEBMFEP_01636	KEICANCJ_01734	MLLKJJEH_01613	DKPCGENF_00346	PJELKAHP_01590	JAOCGCJH_00184	JJIMKLAD_01743	BCKBMIBO_02075	KHAOIDCC_02287	IOKMDCDC_00591	OBOHGKPO_01368	GILOPDDF_00779	CAHINAFA_00292	GGFGJCNJ_02295	KIECPMCJ_01720	LCOMAEID_01042	DONDBDJC_01780	EFKFBAFC_01758	FJFCBENI_01617	IMLICOML_01550	AKNKGCOC_01617	NLIPIKAI_00296	HOBONOKF_00295	OABDMMIM_00283	LHPAMPOI_01607	GIJGLBKF_01521	KAIMIDBM_01323	FDFKCBBF_00287	LHLFDLPB_00365	BGHHFJCG_00279
bioD		L-Lysine--8-amino-7-oxononanoate transaminase	502	1003	2	1	4308				299	2021	1022	ACFFKBFK_02371 ACFFKBFK_02372	NOHJFKDB_02463 NOHJFKDB_02464	OFBNHBMK_02332 OFBNHBMK_02333	EJPLOLJM_02435 EJPLOLJM_02436	FONPICIL_02439 FONPICIL_02440	PEDFGEPN_02475 PEDFGEPN_02476	FIEBMFEP_02346 FIEBMFEP_02347	KEICANCJ_02488 KEICANCJ_02489	MLLKJJEH_02325 MLLKJJEH_02326	DKPCGENF_02200 DKPCGENF_02199	PJELKAHP_02269 PJELKAHP_02270	JAOCGCJH_00936 JAOCGCJH_00937	JJIMKLAD_00991 JJIMKLAD_00990	BCKBMIBO_01356 BCKBMIBO_01355	KHAOIDCC_01558 KHAOIDCC_01557	IOKMDCDC_02345 IOKMDCDC_02344	OBOHGKPO_00639 OBOHGKPO_00638	GILOPDDF_00065 GILOPDDF_00064	CAHINAFA_02277 CAHINAFA_02276	GGFGJCNJ_01554 GGFGJCNJ_01553	KIECPMCJ_02565 KIECPMCJ_02566	LCOMAEID_00285 LCOMAEID_00284	DONDBDJC_02441 DONDBDJC_02442	EFKFBAFC_02533 EFKFBAFC_02534	FJFCBENI_02336 FJFCBENI_02337	IMLICOML_02264 IMLICOML_02265	AKNKGCOC_02358 AKNKGCOC_02359	NLIPIKAI_02201 NLIPIKAI_02200	HOBONOKF_02251 HOBONOKF_02250	OABDMMIM_02116 OABDMMIM_02115	LHPAMPOI_02360 LHPAMPOI_02361	GIJGLBKF_02198 GIJGLBKF_02199	KAIMIDBM_02064 KAIMIDBM_02065	FDFKCBBF_02188 FDFKCBBF_02187	LHLFDLPB_02268 LHLFDLPB_02267	BGHHFJCG_02130 BGHHFJCG_02129
group_1530		hypothetical protein	502	505	1.01	1	4686				137	689	684	ACFFKBFK_01600	NOHJFKDB_01750	OFBNHBMK_01579	EJPLOLJM_01689	FONPICIL_01692	PEDFGEPN_01669	FIEBMFEP_01638	KEICANCJ_01736	MLLKJJEH_01615	DKPCGENF_00344	PJELKAHP_01592	JAOCGCJH_00186	JJIMKLAD_01741	BCKBMIBO_02073	KHAOIDCC_02285	IOKMDCDC_00588	OBOHGKPO_01366	GILOPDDF_00776	CAHINAFA_00290	GGFGJCNJ_02293	KIECPMCJ_01722	LCOMAEID_01040	DONDBDJC_01783	EFKFBAFC_01760	FJFCBENI_01619	IMLICOML_01552	AKNKGCOC_01619	NLIPIKAI_00294	HOBONOKF_00293	OABDMMIM_00281	LHPAMPOI_01609	GIJGLBKF_01523	KAIMIDBM_01325	FDFKCBBF_00285	LHLFDLPB_00363	BGHHFJCG_00276
group_1531		putative peptidase	502	506	1.01	1	4687				155	1055	1048	ACFFKBFK_01601	NOHJFKDB_01751	OFBNHBMK_01580	EJPLOLJM_01690	FONPICIL_01693	PEDFGEPN_01670	FIEBMFEP_01639	KEICANCJ_01737	MLLKJJEH_01616	DKPCGENF_00343	PJELKAHP_01593	JAOCGCJH_00187	JJIMKLAD_01740	BCKBMIBO_02072	KHAOIDCC_02284	IOKMDCDC_00587	OBOHGKPO_01365	GILOPDDF_00775	CAHINAFA_00289	GGFGJCNJ_02292	KIECPMCJ_01723	LCOMAEID_01039	DONDBDJC_01784	EFKFBAFC_01761	FJFCBENI_01620	IMLICOML_01553	AKNKGCOC_01620	NLIPIKAI_00293	HOBONOKF_00292	OABDMMIM_00280	LHPAMPOI_01610	GIJGLBKF_01524	KAIMIDBM_01326	FDFKCBBF_00284	LHLFDLPB_00362	BGHHFJCG_00275
group_1532		hypothetical protein	502	504	1.01	1	4693				209	947	944	ACFFKBFK_01605	NOHJFKDB_01755	OFBNHBMK_01584	EJPLOLJM_01694	FONPICIL_01697	PEDFGEPN_01674	FIEBMFEP_01643	KEICANCJ_01741	MLLKJJEH_01620	DKPCGENF_00339	PJELKAHP_01597	JAOCGCJH_00191	JJIMKLAD_01736	BCKBMIBO_02068	KHAOIDCC_02280	IOKMDCDC_00583	OBOHGKPO_01361	GILOPDDF_00771	CAHINAFA_00285	GGFGJCNJ_02288	KIECPMCJ_01727	LCOMAEID_01035	DONDBDJC_01788	EFKFBAFC_01765	FJFCBENI_01624	IMLICOML_01557	AKNKGCOC_01624	NLIPIKAI_00289	HOBONOKF_00288	OABDMMIM_00276	LHPAMPOI_01614	GIJGLBKF_01528	KAIMIDBM_01330	FDFKCBBF_00280	LHLFDLPB_00358	BGHHFJCG_00271
group_1533		Soluble hydrogenase 42 kDa subunit	502	504	1.01	1	4706				113	1160	1153	ACFFKBFK_01615	NOHJFKDB_01765	OFBNHBMK_01595	EJPLOLJM_01705	FONPICIL_01708	PEDFGEPN_01684	FIEBMFEP_01653	KEICANCJ_01751	MLLKJJEH_01630	DKPCGENF_00329	PJELKAHP_01607	JAOCGCJH_00201	JJIMKLAD_01726	BCKBMIBO_02058	KHAOIDCC_02270	IOKMDCDC_00573	OBOHGKPO_01351	GILOPDDF_00761	CAHINAFA_00275 CAHINAFA_00274	GGFGJCNJ_02278	KIECPMCJ_01737	LCOMAEID_01025	DONDBDJC_01798	EFKFBAFC_01775	FJFCBENI_01634	IMLICOML_01567	AKNKGCOC_01634	NLIPIKAI_00279	HOBONOKF_00278	OABDMMIM_00266	LHPAMPOI_01624	GIJGLBKF_01538	KAIMIDBM_01340	FDFKCBBF_00270	LHLFDLPB_00348	BGHHFJCG_00261
nagE		PTS system N-acetylglucosamine-specific EIICBA component	502	506	1.01	1	4709				311	1466	1454	ACFFKBFK_01618	NOHJFKDB_01768	OFBNHBMK_01598	EJPLOLJM_01708	FONPICIL_01711	PEDFGEPN_01687	FIEBMFEP_01656	KEICANCJ_01754	MLLKJJEH_01633	DKPCGENF_00326	PJELKAHP_01610	JAOCGCJH_00205	JJIMKLAD_01722	BCKBMIBO_02055	KHAOIDCC_02267	IOKMDCDC_00570	OBOHGKPO_01346	GILOPDDF_00758	CAHINAFA_00271	GGFGJCNJ_02275	KIECPMCJ_01740	LCOMAEID_01022	DONDBDJC_01801	EFKFBAFC_01779	FJFCBENI_01637	IMLICOML_01570	AKNKGCOC_01637	NLIPIKAI_00276	HOBONOKF_00275	OABDMMIM_00263	LHPAMPOI_01628	GIJGLBKF_01543	KAIMIDBM_01343	FDFKCBBF_00267	LHLFDLPB_00345	BGHHFJCG_00258
pheT_2		Phenylalanine--tRNA ligase beta subunit	502	502	1	1	4726				161	638	597	ACFFKBFK_01637	NOHJFKDB_01784	OFBNHBMK_01614	EJPLOLJM_01724	FONPICIL_01727	PEDFGEPN_01703	FIEBMFEP_01672	KEICANCJ_01771	MLLKJJEH_01649	DKPCGENF_00310	PJELKAHP_01626	JAOCGCJH_00221	JJIMKLAD_01706	BCKBMIBO_02038	KHAOIDCC_02251	IOKMDCDC_00554	OBOHGKPO_01330	GILOPDDF_00742	CAHINAFA_00255	GGFGJCNJ_02259	KIECPMCJ_01757	LCOMAEID_01006	DONDBDJC_01817	EFKFBAFC_01795	FJFCBENI_01653	IMLICOML_01587	AKNKGCOC_01653	NLIPIKAI_00260	HOBONOKF_00259	OABDMMIM_00247	LHPAMPOI_01644	GIJGLBKF_01559	KAIMIDBM_01359	FDFKCBBF_00251	LHLFDLPB_00329	BGHHFJCG_00242
group_1536		Putative dipeptidase	502	504	1.01	1	4736				191	1409	1403	ACFFKBFK_01646	NOHJFKDB_01793	OFBNHBMK_01623	EJPLOLJM_01733	FONPICIL_01736	PEDFGEPN_01712	FIEBMFEP_01681	KEICANCJ_01786	MLLKJJEH_01658	DKPCGENF_00301	PJELKAHP_01635	JAOCGCJH_00230	JJIMKLAD_01697	BCKBMIBO_02029	KHAOIDCC_02242	IOKMDCDC_00545	OBOHGKPO_01321	GILOPDDF_00733	CAHINAFA_00246	GGFGJCNJ_02250	KIECPMCJ_01773	LCOMAEID_00997	DONDBDJC_01826	EFKFBAFC_01804	FJFCBENI_01662	IMLICOML_01596	AKNKGCOC_01662	NLIPIKAI_00251	HOBONOKF_00250	OABDMMIM_00238	LHPAMPOI_01653	GIJGLBKF_01568	KAIMIDBM_01368	FDFKCBBF_00242	LHLFDLPB_00320	BGHHFJCG_00233
group_1537		hypothetical protein	502	504	1.01	1	4749				368	953	949	ACFFKBFK_01657	NOHJFKDB_01802	OFBNHBMK_01632	EJPLOLJM_01744	FONPICIL_01747	PEDFGEPN_01721	FIEBMFEP_01690	KEICANCJ_01795	MLLKJJEH_01667	DKPCGENF_00292	PJELKAHP_01644	JAOCGCJH_00239	JJIMKLAD_01688	BCKBMIBO_02019	KHAOIDCC_02233	IOKMDCDC_00536	OBOHGKPO_01312	GILOPDDF_00724	CAHINAFA_00237	GGFGJCNJ_02241	KIECPMCJ_01782	LCOMAEID_00988	DONDBDJC_01836	EFKFBAFC_01814	FJFCBENI_01671	IMLICOML_01605	AKNKGCOC_01671	NLIPIKAI_00242	HOBONOKF_00241	OABDMMIM_00229	LHPAMPOI_01662	GIJGLBKF_01577	KAIMIDBM_01377	FDFKCBBF_00233	LHLFDLPB_00311	BGHHFJCG_00224
ribBA		Riboflavin synthase	502	1005	2.01	1	4769				359	1352	906	ACFFKBFK_01663 ACFFKBFK_01664	NOHJFKDB_01808 NOHJFKDB_01809	OFBNHBMK_01638 OFBNHBMK_01639	EJPLOLJM_01750 EJPLOLJM_01751	FONPICIL_01753 FONPICIL_01754	PEDFGEPN_01729 PEDFGEPN_01730	FIEBMFEP_01696 FIEBMFEP_01697	KEICANCJ_01801 KEICANCJ_01802	MLLKJJEH_01673 MLLKJJEH_01674	DKPCGENF_00284 DKPCGENF_00283	PJELKAHP_01652 PJELKAHP_01653	JAOCGCJH_00245 JAOCGCJH_00246	JJIMKLAD_01682 JJIMKLAD_01681	BCKBMIBO_02013 BCKBMIBO_02012	KHAOIDCC_02227 KHAOIDCC_02226	IOKMDCDC_00529 IOKMDCDC_00528	OBOHGKPO_01306 OBOHGKPO_01305	GILOPDDF_00718 GILOPDDF_00717	CAHINAFA_00231 CAHINAFA_00230	GGFGJCNJ_02233 GGFGJCNJ_02232	KIECPMCJ_01788 KIECPMCJ_01789	LCOMAEID_00980 LCOMAEID_00979	DONDBDJC_01843 DONDBDJC_01844	EFKFBAFC_01820 EFKFBAFC_01821	FJFCBENI_01678 FJFCBENI_01679	IMLICOML_01611 IMLICOML_01612	AKNKGCOC_01679 AKNKGCOC_01680	NLIPIKAI_00236 NLIPIKAI_00235	HOBONOKF_00233 HOBONOKF_00232	OABDMMIM_00223 OABDMMIM_00222	LHPAMPOI_01668 LHPAMPOI_01669	GIJGLBKF_01583 GIJGLBKF_01584	KAIMIDBM_01385 KAIMIDBM_01386	FDFKCBBF_00227 FDFKCBBF_00226	LHLFDLPB_00303 LHLFDLPB_00302	BGHHFJCG_00218 BGHHFJCG_00217
hemH		Ferrochelatase	502	503	1.01	1	3673				239	923	920	ACFFKBFK_01811	NOHJFKDB_01889	OFBNHBMK_01709	EJPLOLJM_01820	FONPICIL_01824	PEDFGEPN_01803	FIEBMFEP_01762	KEICANCJ_01878	MLLKJJEH_01741	DKPCGENF_00220	PJELKAHP_01724	JAOCGCJH_00316	JJIMKLAD_01611	BCKBMIBO_01938	KHAOIDCC_02095	IOKMDCDC_00396	OBOHGKPO_01236	GILOPDDF_00659	CAHINAFA_00160	GGFGJCNJ_02160	KIECPMCJ_01866	LCOMAEID_00907	DONDBDJC_01908	EFKFBAFC_01891	FJFCBENI_01747	IMLICOML_01670	AKNKGCOC_01752	NLIPIKAI_00160	HOBONOKF_00160	OABDMMIM_00158	LHPAMPOI_01739	GIJGLBKF_01638	KAIMIDBM_01458	FDFKCBBF_00160	LHLFDLPB_00230	BGHHFJCG_00160
group_1546		hypothetical protein	502	503	1.01	1	3683				254	683	555	ACFFKBFK_01818	NOHJFKDB_01897	OFBNHBMK_01716	EJPLOLJM_01827	FONPICIL_01831	PEDFGEPN_01810	FIEBMFEP_01769	KEICANCJ_01886	MLLKJJEH_01748	DKPCGENF_00213	PJELKAHP_01731	JAOCGCJH_00323	JJIMKLAD_01604	BCKBMIBO_01930	KHAOIDCC_02088	IOKMDCDC_00389	OBOHGKPO_01229	GILOPDDF_00652	CAHINAFA_00153	GGFGJCNJ_02153	KIECPMCJ_01874	LCOMAEID_00900	DONDBDJC_01915	EFKFBAFC_01898	FJFCBENI_01754	IMLICOML_01677	AKNKGCOC_01759	NLIPIKAI_00153	HOBONOKF_00153	OABDMMIM_00151	LHPAMPOI_01746	GIJGLBKF_01645	KAIMIDBM_01465	FDFKCBBF_00153	LHLFDLPB_00223	BGHHFJCG_00153
group_1547		hypothetical protein	502	504	1.01	1	3714				134	1067	1056	ACFFKBFK_01837	NOHJFKDB_01916	OFBNHBMK_01735	EJPLOLJM_01846	FONPICIL_01850	PEDFGEPN_01829	FIEBMFEP_01788	KEICANCJ_01905	MLLKJJEH_01767	DKPCGENF_00194	PJELKAHP_01750	JAOCGCJH_00342	JJIMKLAD_01585	BCKBMIBO_01911	KHAOIDCC_02068	IOKMDCDC_00370	OBOHGKPO_01210	GILOPDDF_00633	CAHINAFA_00134	GGFGJCNJ_02134	KIECPMCJ_01893	LCOMAEID_00881	DONDBDJC_01934	EFKFBAFC_01917	FJFCBENI_01773	IMLICOML_01697	AKNKGCOC_01778	NLIPIKAI_00133	HOBONOKF_00134	OABDMMIM_00132	LHPAMPOI_01768	GIJGLBKF_01664	KAIMIDBM_01484	FDFKCBBF_00134	LHLFDLPB_00204	BGHHFJCG_00134
murF_2		UDP-N-acetylmuramoyl-tripeptide--D-alanyl-D-alanine ligase	502	504	1.01	1	3936				410	1358	1352	ACFFKBFK_02033	NOHJFKDB_02111	OFBNHBMK_01989	EJPLOLJM_02097	FONPICIL_02101	PEDFGEPN_02131	FIEBMFEP_02016	KEICANCJ_02139	MLLKJJEH_01995	DKPCGENF_02527	PJELKAHP_01924	JAOCGCJH_00601	JJIMKLAD_01326	BCKBMIBO_01696	KHAOIDCC_01895	IOKMDCDC_00131	OBOHGKPO_01041	GILOPDDF_00401	CAHINAFA_02614	GGFGJCNJ_01898	KIECPMCJ_02218	LCOMAEID_00644	DONDBDJC_02107	EFKFBAFC_02175	FJFCBENI_02004	IMLICOML_01926	AKNKGCOC_02014	NLIPIKAI_02535	HOBONOKF_02598	OABDMMIM_02447	LHPAMPOI_02023	GIJGLBKF_01852	KAIMIDBM_01720	FDFKCBBF_02519	LHLFDLPB_02613	BGHHFJCG_02466
yidC		Membrane protein insertase YidC	502	504	1.01	1	3944				290	872	868	ACFFKBFK_02041	NOHJFKDB_02121	OFBNHBMK_01997	EJPLOLJM_02105	FONPICIL_02109	PEDFGEPN_02139	FIEBMFEP_02024	KEICANCJ_02147	MLLKJJEH_02003	DKPCGENF_02519	PJELKAHP_01932	JAOCGCJH_00609	JJIMKLAD_01318	BCKBMIBO_01688	KHAOIDCC_01887	IOKMDCDC_00123	OBOHGKPO_01033	GILOPDDF_00393	CAHINAFA_02606	GGFGJCNJ_01890	KIECPMCJ_02226	LCOMAEID_00636	DONDBDJC_02115	EFKFBAFC_02183	FJFCBENI_02012	IMLICOML_01935	AKNKGCOC_02022	NLIPIKAI_02527	HOBONOKF_02590	OABDMMIM_02439	LHPAMPOI_02031	GIJGLBKF_01860	KAIMIDBM_01728	FDFKCBBF_02511	LHLFDLPB_02605	BGHHFJCG_02458
thiE		Thiamine-phosphate synthase	502	502	1	1	3945				524	653	640	ACFFKBFK_02042	NOHJFKDB_02122	OFBNHBMK_01998	EJPLOLJM_02106	FONPICIL_02110	PEDFGEPN_02140	FIEBMFEP_02025	KEICANCJ_02148	MLLKJJEH_02004	DKPCGENF_02518	PJELKAHP_01933	JAOCGCJH_00610	JJIMKLAD_01317	BCKBMIBO_01687	KHAOIDCC_01886	IOKMDCDC_00122	OBOHGKPO_01032	GILOPDDF_00392	CAHINAFA_02605	GGFGJCNJ_01889	KIECPMCJ_02227	LCOMAEID_00635	DONDBDJC_02116	EFKFBAFC_02184	FJFCBENI_02013	IMLICOML_01936	AKNKGCOC_02023	NLIPIKAI_02526	HOBONOKF_02589	OABDMMIM_02438	LHPAMPOI_02032	GIJGLBKF_01861	KAIMIDBM_01729	FDFKCBBF_02510	LHLFDLPB_02604	BGHHFJCG_02457
rpoE		putative DNA-directed RNA polymerase subunit delta	502	502	1	1	7879				509	551	529	ACFFKBFK_02079	NOHJFKDB_02158	OFBNHBMK_02034	EJPLOLJM_02142	FONPICIL_02146	PEDFGEPN_02176	FIEBMFEP_02061	KEICANCJ_02185	MLLKJJEH_02040	DKPCGENF_02481	PJELKAHP_01969	JAOCGCJH_00646	JJIMKLAD_01281	BCKBMIBO_01650	KHAOIDCC_01850	IOKMDCDC_00086	OBOHGKPO_00994	GILOPDDF_00356	CAHINAFA_02569	GGFGJCNJ_01853	KIECPMCJ_02264	LCOMAEID_00599	DONDBDJC_02152	EFKFBAFC_02220	FJFCBENI_02049	IMLICOML_01972	AKNKGCOC_02059	NLIPIKAI_02490	HOBONOKF_02553	OABDMMIM_02402	LHPAMPOI_02068	GIJGLBKF_01899	KAIMIDBM_01765	FDFKCBBF_02474	LHLFDLPB_02568	BGHHFJCG_02421
group_1562		hypothetical protein	502	503	1.01	1	7878				299	860	858	ACFFKBFK_02080	NOHJFKDB_02159	OFBNHBMK_02035	EJPLOLJM_02143	FONPICIL_02147	PEDFGEPN_02177	FIEBMFEP_02062	KEICANCJ_02186	MLLKJJEH_02041	DKPCGENF_02480	PJELKAHP_01970	JAOCGCJH_00647	JJIMKLAD_01280	BCKBMIBO_01649	KHAOIDCC_01849	IOKMDCDC_00085	OBOHGKPO_00993	GILOPDDF_00355	CAHINAFA_02568	GGFGJCNJ_01852	KIECPMCJ_02265	LCOMAEID_00598	DONDBDJC_02153	EFKFBAFC_02221	FJFCBENI_02050	IMLICOML_01973	AKNKGCOC_02060	NLIPIKAI_02489	HOBONOKF_02552	OABDMMIM_02401	LHPAMPOI_02069	GIJGLBKF_01900	KAIMIDBM_01766	FDFKCBBF_02473	LHLFDLPB_02567	BGHHFJCG_02420
dps		General stress protein 20U	502	503	1.01	1	7516				89	443	442	ACFFKBFK_02090	NOHJFKDB_02169	OFBNHBMK_02045	EJPLOLJM_02153	FONPICIL_02157	PEDFGEPN_02187	FIEBMFEP_02072	KEICANCJ_02196	MLLKJJEH_02051	DKPCGENF_02470	PJELKAHP_01980	JAOCGCJH_00657	JJIMKLAD_01270	BCKBMIBO_01639	KHAOIDCC_01839	IOKMDCDC_00075	OBOHGKPO_00983	GILOPDDF_00345	CAHINAFA_02558	GGFGJCNJ_01842	KIECPMCJ_02275	LCOMAEID_00588	DONDBDJC_02163	EFKFBAFC_02232	FJFCBENI_02060	IMLICOML_01983	AKNKGCOC_02070	NLIPIKAI_02479	HOBONOKF_02542	OABDMMIM_02391	LHPAMPOI_02079	GIJGLBKF_01910	KAIMIDBM_01776	FDFKCBBF_02463	LHLFDLPB_02557	BGHHFJCG_02410
gmuF		putative mannose-6-phosphate isomerase GmuF	502	509	1.02	1	7512				146	938	924	ACFFKBFK_02094	NOHJFKDB_02173	OFBNHBMK_02049	EJPLOLJM_02157	FONPICIL_02161	PEDFGEPN_02191	FIEBMFEP_02076	KEICANCJ_02200	MLLKJJEH_02055	DKPCGENF_02466	PJELKAHP_01984 PJELKAHP_01985	JAOCGCJH_00661	JJIMKLAD_01266	BCKBMIBO_01635	KHAOIDCC_01835	IOKMDCDC_00071	OBOHGKPO_00979	GILOPDDF_00341	CAHINAFA_02554	GGFGJCNJ_01838	KIECPMCJ_02279	LCOMAEID_00584	DONDBDJC_02167	EFKFBAFC_02236	FJFCBENI_02064	IMLICOML_01987	AKNKGCOC_02074	NLIPIKAI_02475	HOBONOKF_02538	OABDMMIM_02387	LHPAMPOI_02083	GIJGLBKF_01914	KAIMIDBM_01780	FDFKCBBF_02459	LHLFDLPB_02553	BGHHFJCG_02406
yhfK		putative sugar epimerase YhfK	502	503	1.01	1	7511				134	665	663	ACFFKBFK_02095	NOHJFKDB_02174	OFBNHBMK_02050	EJPLOLJM_02158	FONPICIL_02162	PEDFGEPN_02192	FIEBMFEP_02077	KEICANCJ_02201	MLLKJJEH_02056	DKPCGENF_02465	PJELKAHP_01986	JAOCGCJH_00662	JJIMKLAD_01265	BCKBMIBO_01634	KHAOIDCC_01834	IOKMDCDC_00070	OBOHGKPO_00978	GILOPDDF_00340	CAHINAFA_02553	GGFGJCNJ_01837	KIECPMCJ_02280	LCOMAEID_00583	DONDBDJC_02168	EFKFBAFC_02237	FJFCBENI_02065	IMLICOML_01988	AKNKGCOC_02075	NLIPIKAI_02474	HOBONOKF_02537	OABDMMIM_02386	LHPAMPOI_02084	GIJGLBKF_01915	KAIMIDBM_01781	FDFKCBBF_02458	LHLFDLPB_02552	BGHHFJCG_02405
lacG		6-phospho-beta-galactosidase	502	507	1.01	1	4085				332	1412	1397	ACFFKBFK_02142	NOHJFKDB_02233	OFBNHBMK_02102	EJPLOLJM_02204	FONPICIL_02208	PEDFGEPN_02243	FIEBMFEP_02123	KEICANCJ_02251	MLLKJJEH_02102	DKPCGENF_02420	PJELKAHP_02037	JAOCGCJH_00707	JJIMKLAD_01220	BCKBMIBO_01588	KHAOIDCC_01788	IOKMDCDC_00023	OBOHGKPO_00929 OBOHGKPO_00867	GILOPDDF_00293	CAHINAFA_02508	GGFGJCNJ_01785	KIECPMCJ_02328	LCOMAEID_00517	DONDBDJC_02214	EFKFBAFC_02283	FJFCBENI_02110	IMLICOML_02035	AKNKGCOC_02127	NLIPIKAI_02429	HOBONOKF_02484	OABDMMIM_02340	LHPAMPOI_02130	GIJGLBKF_01965	KAIMIDBM_01833	FDFKCBBF_02412	LHLFDLPB_02500	BGHHFJCG_02358
femX		Lipid II:glycine glycyltransferase	502	505	1.01	1	4546				236	1265	1256	ACFFKBFK_02206	NOHJFKDB_02299	OFBNHBMK_02171	EJPLOLJM_02273	FONPICIL_02277	PEDFGEPN_02312	FIEBMFEP_02184	KEICANCJ_02318	MLLKJJEH_02163	DKPCGENF_02359	PJELKAHP_02105	JAOCGCJH_00775	JJIMKLAD_01152	BCKBMIBO_01523	KHAOIDCC_01724	IOKMDCDC_02508	OBOHGKPO_00803	GILOPDDF_00227	CAHINAFA_02439	GGFGJCNJ_01717	KIECPMCJ_02395	LCOMAEID_00448	DONDBDJC_02275	EFKFBAFC_02353	FJFCBENI_02174	IMLICOML_02101	AKNKGCOC_02195	NLIPIKAI_02360	HOBONOKF_02415	OABDMMIM_02277	LHPAMPOI_02199	GIJGLBKF_02031	KAIMIDBM_01901	FDFKCBBF_02349	LHLFDLPB_02431	BGHHFJCG_02292
group_157		hypothetical protein	502	503	1.01	1	3413				173	413	388	ACFFKBFK_00310	NOHJFKDB_00427	OFBNHBMK_00338	EJPLOLJM_00338	FONPICIL_00338	PEDFGEPN_00366	FIEBMFEP_00322	KEICANCJ_00336	MLLKJJEH_00319	DKPCGENF_01602	PJELKAHP_00297	JAOCGCJH_01515	JJIMKLAD_00412	BCKBMIBO_00791	KHAOIDCC_01014	IOKMDCDC_01797	OBOHGKPO_00061	GILOPDDF_02027	CAHINAFA_01654	GGFGJCNJ_00917	KIECPMCJ_00337	LCOMAEID_02300	DONDBDJC_00364	EFKFBAFC_00345	FJFCBENI_00309	IMLICOML_00312	AKNKGCOC_00299	NLIPIKAI_01620	HOBONOKF_01615	OABDMMIM_01544	LHPAMPOI_00351	GIJGLBKF_00280	KAIMIDBM_00047	FDFKCBBF_01613	LHLFDLPB_01631	BGHHFJCG_01545
group_1570		putative HTH-type transcriptional regulator	502	502	1	1	4550				293	440	439	ACFFKBFK_02209	NOHJFKDB_02302	OFBNHBMK_02174	EJPLOLJM_02276	FONPICIL_02280	PEDFGEPN_02315	FIEBMFEP_02187	KEICANCJ_02321	MLLKJJEH_02166	DKPCGENF_02356	PJELKAHP_02108	JAOCGCJH_00778	JJIMKLAD_01149	BCKBMIBO_01520	KHAOIDCC_01721	IOKMDCDC_02505	OBOHGKPO_00800	GILOPDDF_00224	CAHINAFA_02436	GGFGJCNJ_01714	KIECPMCJ_02398	LCOMAEID_00445	DONDBDJC_02278	EFKFBAFC_02356	FJFCBENI_02177	IMLICOML_02104	AKNKGCOC_02198	NLIPIKAI_02357	HOBONOKF_02412	OABDMMIM_02274	LHPAMPOI_02202	GIJGLBKF_02034	KAIMIDBM_01904	FDFKCBBF_02346	LHLFDLPB_02428	BGHHFJCG_02289
mdtG_2		Multidrug resistance protein MdtG	502	502	1	1	4551				1013	1211	1208	ACFFKBFK_02210	NOHJFKDB_02303	OFBNHBMK_02175	EJPLOLJM_02277	FONPICIL_02281	PEDFGEPN_02316	FIEBMFEP_02188	KEICANCJ_02322	MLLKJJEH_02167	DKPCGENF_02355	PJELKAHP_02109	JAOCGCJH_00779	JJIMKLAD_01148	BCKBMIBO_01519	KHAOIDCC_01720	IOKMDCDC_02504	OBOHGKPO_00799	GILOPDDF_00223	CAHINAFA_02435	GGFGJCNJ_01713	KIECPMCJ_02399	LCOMAEID_00444	DONDBDJC_02279	EFKFBAFC_02357	FJFCBENI_02178	IMLICOML_02105	AKNKGCOC_02199	NLIPIKAI_02356	HOBONOKF_02411	OABDMMIM_02273	LHPAMPOI_02203	GIJGLBKF_02035	KAIMIDBM_01905	FDFKCBBF_02345	LHLFDLPB_02427	BGHHFJCG_02288
moaA		GTP 3',8-cyclase	502	505	1.01	1	4554				227	1022	1015	ACFFKBFK_02212	NOHJFKDB_02305	OFBNHBMK_02177	EJPLOLJM_02279	FONPICIL_02283	PEDFGEPN_02318	FIEBMFEP_02190	KEICANCJ_02324	MLLKJJEH_02169	DKPCGENF_02353	PJELKAHP_02111	JAOCGCJH_00781	JJIMKLAD_01146	BCKBMIBO_01517	KHAOIDCC_01718	IOKMDCDC_02502	OBOHGKPO_00797	GILOPDDF_00221	CAHINAFA_02433	GGFGJCNJ_01711	KIECPMCJ_02401	LCOMAEID_00442	DONDBDJC_02281	EFKFBAFC_02359	FJFCBENI_02180	IMLICOML_02108	AKNKGCOC_02201	NLIPIKAI_02354	HOBONOKF_02409	OABDMMIM_02271	LHPAMPOI_02205	GIJGLBKF_02037	KAIMIDBM_01907	FDFKCBBF_02343	LHLFDLPB_02425	BGHHFJCG_02286
moeB		hypothetical protein	502	504	1.01	1	4562				200	1004	999	ACFFKBFK_02220	NOHJFKDB_02313	OFBNHBMK_02185	EJPLOLJM_02287	FONPICIL_02291	PEDFGEPN_02326	FIEBMFEP_02198	KEICANCJ_02332	MLLKJJEH_02177	DKPCGENF_02345	PJELKAHP_02119	JAOCGCJH_00789	JJIMKLAD_01138	BCKBMIBO_01509	KHAOIDCC_01710	IOKMDCDC_02494	OBOHGKPO_00789	GILOPDDF_00213	CAHINAFA_02425	GGFGJCNJ_01703	KIECPMCJ_02409	LCOMAEID_00434	DONDBDJC_02289	EFKFBAFC_02367	FJFCBENI_02188	IMLICOML_02116	AKNKGCOC_02209	NLIPIKAI_02346	HOBONOKF_02401	OABDMMIM_02263	LHPAMPOI_02213	GIJGLBKF_02045	KAIMIDBM_01915	FDFKCBBF_02335	LHLFDLPB_02417	BGHHFJCG_02278
cysA		Sulfate/thiosulfate import ATP-binding protein CysA	502	503	1.01	1	4563				215	605	603	ACFFKBFK_02221	NOHJFKDB_02314	OFBNHBMK_02186	EJPLOLJM_02288	FONPICIL_02292	PEDFGEPN_02327	FIEBMFEP_02199	KEICANCJ_02333	MLLKJJEH_02178	DKPCGENF_02344	PJELKAHP_02120	JAOCGCJH_00790	JJIMKLAD_01137	BCKBMIBO_01508	KHAOIDCC_01709	IOKMDCDC_02493	OBOHGKPO_00788	GILOPDDF_00212	CAHINAFA_02424	GGFGJCNJ_01702	KIECPMCJ_02410	LCOMAEID_00433	DONDBDJC_02290	EFKFBAFC_02368	FJFCBENI_02189	IMLICOML_02117	AKNKGCOC_02210	NLIPIKAI_02345	HOBONOKF_02400	OABDMMIM_02262	LHPAMPOI_02214	GIJGLBKF_02046	KAIMIDBM_01916	FDFKCBBF_02334	LHLFDLPB_02416	BGHHFJCG_02277
lytR_3		Transcriptional regulator LytR	502	504	1.01	1	4599				284	947	942	ACFFKBFK_02255	NOHJFKDB_02348	OFBNHBMK_02218	EJPLOLJM_02320	FONPICIL_02324	PEDFGEPN_02359	FIEBMFEP_02231	KEICANCJ_02365	MLLKJJEH_02210	DKPCGENF_02312	PJELKAHP_02152	JAOCGCJH_00822	JJIMKLAD_01105	BCKBMIBO_01476	KHAOIDCC_01677	IOKMDCDC_02461	OBOHGKPO_00756	GILOPDDF_00180	CAHINAFA_02392	GGFGJCNJ_01670	KIECPMCJ_02442	LCOMAEID_00401	DONDBDJC_02323	EFKFBAFC_02400	FJFCBENI_02221	IMLICOML_02149	AKNKGCOC_02242	NLIPIKAI_02313	HOBONOKF_02368	OABDMMIM_02230	LHPAMPOI_02246	GIJGLBKF_02080	KAIMIDBM_01948	FDFKCBBF_02302	LHLFDLPB_02384	BGHHFJCG_02245
narG		Respiratory nitrate reductase 1 alpha chain	502	504	1.01	1	4347				299	3689	3673	ACFFKBFK_02340	NOHJFKDB_02434	OFBNHBMK_02302	EJPLOLJM_02405	FONPICIL_02409	PEDFGEPN_02445	FIEBMFEP_02316	KEICANCJ_02458	MLLKJJEH_02295	DKPCGENF_02230	PJELKAHP_02239	JAOCGCJH_00906	JJIMKLAD_01021	BCKBMIBO_01386	KHAOIDCC_01588	IOKMDCDC_02375	OBOHGKPO_00669	GILOPDDF_00093	CAHINAFA_02307	GGFGJCNJ_01584	KIECPMCJ_02535	LCOMAEID_00315	DONDBDJC_02411	EFKFBAFC_02503	FJFCBENI_02306	IMLICOML_02236	AKNKGCOC_02328	NLIPIKAI_02231	HOBONOKF_02281	OABDMMIM_02146	LHPAMPOI_02330	GIJGLBKF_02167	KAIMIDBM_02034	FDFKCBBF_02218	LHLFDLPB_02298	BGHHFJCG_02158
dapF		Diaminopimelate epimerase	502	503	1.01	1	4252				287	821	819	ACFFKBFK_02415	NOHJFKDB_02503	OFBNHBMK_02375	EJPLOLJM_02477	FONPICIL_02481	PEDFGEPN_02517	FIEBMFEP_02388	KEICANCJ_02528	MLLKJJEH_02367	DKPCGENF_02158	PJELKAHP_02311	JAOCGCJH_00978	JJIMKLAD_00949	BCKBMIBO_01314	KHAOIDCC_01516	IOKMDCDC_02305	OBOHGKPO_00599	GILOPDDF_00024	CAHINAFA_02235	GGFGJCNJ_01512	KIECPMCJ_02605	LCOMAEID_00243	DONDBDJC_02483	EFKFBAFC_02576	FJFCBENI_02378	IMLICOML_02304	AKNKGCOC_02400	NLIPIKAI_02159	HOBONOKF_02209	OABDMMIM_02074	LHPAMPOI_02402	GIJGLBKF_02239	KAIMIDBM_02106	FDFKCBBF_02146	LHLFDLPB_02226	BGHHFJCG_02090
gtaB		UTP--glucose-1-phosphate uridylyltransferase	502	504	1.01	1	652				188	866	861	ACFFKBFK_02436	NOHJFKDB_02532	OFBNHBMK_02407	EJPLOLJM_02511	FONPICIL_02511	PEDFGEPN_02544	FIEBMFEP_02414	KEICANCJ_02551	MLLKJJEH_02393	DKPCGENF_02130	PJELKAHP_02338	JAOCGCJH_01008	JJIMKLAD_00919	BCKBMIBO_01291	KHAOIDCC_01487	IOKMDCDC_02282	OBOHGKPO_00566	GILOPDDF_02561	CAHINAFA_02206	GGFGJCNJ_01482	KIECPMCJ_02628	LCOMAEID_00216	DONDBDJC_02502	EFKFBAFC_02606	FJFCBENI_02406	IMLICOML_02331	AKNKGCOC_02429	NLIPIKAI_02136	HOBONOKF_02178	OABDMMIM_02049	LHPAMPOI_02431	GIJGLBKF_02271	KAIMIDBM_02135	FDFKCBBF_02121	LHLFDLPB_02196	BGHHFJCG_02064
lipR		Putative acetyl-hydrolase LipR	502	505	1.01	1	699				197	968	963	ACFFKBFK_02469	NOHJFKDB_02568	OFBNHBMK_02443	EJPLOLJM_02547	FONPICIL_02547	PEDFGEPN_02582	FIEBMFEP_02450	KEICANCJ_02586	MLLKJJEH_02430	DKPCGENF_02095	PJELKAHP_02374	JAOCGCJH_01043	JJIMKLAD_00884	BCKBMIBO_01256	KHAOIDCC_01451	IOKMDCDC_02244	OBOHGKPO_00524	GILOPDDF_02511	CAHINAFA_02171	GGFGJCNJ_01445	KIECPMCJ_02662	LCOMAEID_00180	DONDBDJC_02539	EFKFBAFC_02641	FJFCBENI_02440	IMLICOML_02366	AKNKGCOC_02465	NLIPIKAI_02101	HOBONOKF_02142	OABDMMIM_02014	LHPAMPOI_02466	GIJGLBKF_02313	KAIMIDBM_02171	FDFKCBBF_02086	LHLFDLPB_02160	BGHHFJCG_02028
group_1585		hypothetical protein	502	503	1.01	1	700				344	356	347	ACFFKBFK_02470	NOHJFKDB_02569	OFBNHBMK_02444	EJPLOLJM_02548	FONPICIL_02548	PEDFGEPN_02583	FIEBMFEP_02451	KEICANCJ_02587	MLLKJJEH_02431	DKPCGENF_02094	PJELKAHP_02375	JAOCGCJH_01044	JJIMKLAD_00883	BCKBMIBO_01255	KHAOIDCC_01450	IOKMDCDC_02243	OBOHGKPO_00523	GILOPDDF_02510	CAHINAFA_02170	GGFGJCNJ_01444	KIECPMCJ_02663	LCOMAEID_00179	DONDBDJC_02540	EFKFBAFC_02642	FJFCBENI_02441	IMLICOML_02367	AKNKGCOC_02466	NLIPIKAI_02100	HOBONOKF_02141	OABDMMIM_02013	LHPAMPOI_02467	GIJGLBKF_02314	KAIMIDBM_02172	FDFKCBBF_02085	LHLFDLPB_02159	BGHHFJCG_02027
group_1586		hypothetical protein	502	504	1.01	1	701				143	410	408	ACFFKBFK_02471	NOHJFKDB_02570	OFBNHBMK_02445	EJPLOLJM_02549	FONPICIL_02549	PEDFGEPN_02584	FIEBMFEP_02452	KEICANCJ_02588	MLLKJJEH_02432	DKPCGENF_02093	PJELKAHP_02376	JAOCGCJH_01045	JJIMKLAD_00882	BCKBMIBO_01254	KHAOIDCC_01449	IOKMDCDC_02242	OBOHGKPO_00522	GILOPDDF_02509	CAHINAFA_02169	GGFGJCNJ_01443	KIECPMCJ_02664	LCOMAEID_00178	DONDBDJC_02541	EFKFBAFC_02643	FJFCBENI_02442	IMLICOML_02368	AKNKGCOC_02467	NLIPIKAI_02099	HOBONOKF_02140	OABDMMIM_02012	LHPAMPOI_02468	GIJGLBKF_02315	KAIMIDBM_02173	FDFKCBBF_02084	LHLFDLPB_02158	BGHHFJCG_02026
mvaA		3-hydroxy-3-methylglutaryl-coenzyme A reductase	502	502	1	1	717				1277	1280	1278	ACFFKBFK_02479	NOHJFKDB_02578	OFBNHBMK_02453	EJPLOLJM_02557	FONPICIL_02557	PEDFGEPN_02593	FIEBMFEP_02460	KEICANCJ_02596	MLLKJJEH_02440	DKPCGENF_02085	PJELKAHP_02385	JAOCGCJH_01053	JJIMKLAD_00874	BCKBMIBO_01246	KHAOIDCC_01441	IOKMDCDC_02234	OBOHGKPO_00514	GILOPDDF_02501	CAHINAFA_02161	GGFGJCNJ_01434	KIECPMCJ_02672	LCOMAEID_00169	DONDBDJC_02549	EFKFBAFC_02651	FJFCBENI_02450	IMLICOML_02376	AKNKGCOC_02476	NLIPIKAI_02084	HOBONOKF_02131	OABDMMIM_02004	LHPAMPOI_02476	GIJGLBKF_02323	KAIMIDBM_02182	FDFKCBBF_02076	LHLFDLPB_02149	BGHHFJCG_02018
group_1588		hypothetical protein	502	503	1.01	1	755				164	428	376	ACFFKBFK_02509	NOHJFKDB_02606	OFBNHBMK_02482	EJPLOLJM_02586	FONPICIL_02586	PEDFGEPN_02622	FIEBMFEP_02489	KEICANCJ_02625	MLLKJJEH_02469	DKPCGENF_02056	PJELKAHP_02414	JAOCGCJH_01083	JJIMKLAD_00844	BCKBMIBO_01219	KHAOIDCC_01412	IOKMDCDC_02210	OBOHGKPO_00484	GILOPDDF_02471	CAHINAFA_02131	GGFGJCNJ_01405	KIECPMCJ_02700	LCOMAEID_00140	DONDBDJC_02580	EFKFBAFC_02680	FJFCBENI_02479	IMLICOML_02406	AKNKGCOC_02505	NLIPIKAI_02055	HOBONOKF_02102	OABDMMIM_01975	LHPAMPOI_02505	GIJGLBKF_02353	KAIMIDBM_02211	FDFKCBBF_02047	LHLFDLPB_02120	BGHHFJCG_01988
mhqD		Putative hydrolase MhqD	502	504	1.01	1	680			Hypothetical protein with no hits to refseq/uniprot/clusters/cdd/tigrfams/pfam overlapping another protein with hits	230	593	590	ACFFKBFK_02452	NOHJFKDB_02552	OFBNHBMK_02425	EJPLOLJM_02529	FONPICIL_02529	PEDFGEPN_02564	FIEBMFEP_02432	KEICANCJ_02569	MLLKJJEH_02411	DKPCGENF_02113	PJELKAHP_02356	JAOCGCJH_01025	JJIMKLAD_00902	BCKBMIBO_01272	KHAOIDCC_01469	IOKMDCDC_02262	OBOHGKPO_00543	GILOPDDF_02529	CAHINAFA_02189	GGFGJCNJ_01463	KIECPMCJ_02646	LCOMAEID_00198	DONDBDJC_02521	EFKFBAFC_02623	FJFCBENI_02422	IMLICOML_02348	AKNKGCOC_02447	NLIPIKAI_02119	HOBONOKF_02160	OABDMMIM_02032	LHPAMPOI_02448	GIJGLBKF_02294	KAIMIDBM_02153	FDFKCBBF_02104	LHLFDLPB_02178	BGHHFJCG_02046
aur		Zinc metalloproteinase aureolysin	502	506	1.01	1	824				551	1529	1516	ACFFKBFK_02574	NOHJFKDB_02667	OFBNHBMK_02553	EJPLOLJM_02650	FONPICIL_02650	PEDFGEPN_02683	FIEBMFEP_02552	KEICANCJ_02687	MLLKJJEH_02531	DKPCGENF_01994	PJELKAHP_02476	JAOCGCJH_01147	JJIMKLAD_00780	BCKBMIBO_01158	KHAOIDCC_01351	IOKMDCDC_02146	OBOHGKPO_00421	GILOPDDF_02408	CAHINAFA_02067	GGFGJCNJ_01344	KIECPMCJ_02761	LCOMAEID_00079	DONDBDJC_02649	EFKFBAFC_02744	FJFCBENI_02541	IMLICOML_02469	AKNKGCOC_02566	NLIPIKAI_01989	HOBONOKF_02041	OABDMMIM_01914	LHPAMPOI_02569	GIJGLBKF_02445	KAIMIDBM_02273	FDFKCBBF_01986	LHLFDLPB_02059	BGHHFJCG_01927
group_1591		N-acetylmuramoyl-L-alanine amidase domain-containing protein	502	505	1.01	1	836				242	1859	1847	ACFFKBFK_02581	NOHJFKDB_02674	OFBNHBMK_02560	EJPLOLJM_02657	FONPICIL_02657	PEDFGEPN_02690	FIEBMFEP_02559	KEICANCJ_02694	MLLKJJEH_02538	DKPCGENF_01987	PJELKAHP_02483	JAOCGCJH_01154	JJIMKLAD_00773	BCKBMIBO_01151	KHAOIDCC_01344	IOKMDCDC_02139	OBOHGKPO_00414	GILOPDDF_02401	CAHINAFA_02060	GGFGJCNJ_01337	KIECPMCJ_02768	LCOMAEID_00072	DONDBDJC_02656	EFKFBAFC_02751	FJFCBENI_02548	IMLICOML_02476	AKNKGCOC_02573	NLIPIKAI_01982	HOBONOKF_02034	OABDMMIM_01907	LHPAMPOI_02576	GIJGLBKF_02452	KAIMIDBM_02280	FDFKCBBF_01979	LHLFDLPB_02052	BGHHFJCG_01920
asp3		hypothetical protein	502	518	1.04	1	843			Hypothetical protein with no hits to refseq/uniprot/clusters/cdd/tigrfams/pfam overlapping another protein with hits	143	959	928	ACFFKBFK_02589	NOHJFKDB_02680	OFBNHBMK_02566	EJPLOLJM_02663	FONPICIL_02663	PEDFGEPN_02696	FIEBMFEP_02565	KEICANCJ_02700	MLLKJJEH_02544	DKPCGENF_01981	PJELKAHP_02489	JAOCGCJH_01160	JJIMKLAD_00767	BCKBMIBO_01145	KHAOIDCC_01338	IOKMDCDC_02133	OBOHGKPO_00408	GILOPDDF_02395	CAHINAFA_02054	GGFGJCNJ_01331	KIECPMCJ_02774	LCOMAEID_00066	DONDBDJC_02662	EFKFBAFC_02757	FJFCBENI_02554	IMLICOML_02482	AKNKGCOC_02579	NLIPIKAI_01976	HOBONOKF_02028	OABDMMIM_01901	LHPAMPOI_02582	GIJGLBKF_02458	KAIMIDBM_02286	FDFKCBBF_01973	LHLFDLPB_02046	BGHHFJCG_01914
group_1603		hypothetical protein	502	505	1.01	1	7179				170	1055	1050	ACFFKBFK_00137	NOHJFKDB_00211	OFBNHBMK_00182	EJPLOLJM_00181	FONPICIL_00181	PEDFGEPN_00138	FIEBMFEP_00164	KEICANCJ_00188	MLLKJJEH_00162	DKPCGENF_01753	PJELKAHP_00138	JAOCGCJH_01359	JJIMKLAD_00568	BCKBMIBO_00943	KHAOIDCC_01148	IOKMDCDC_01950	OBOHGKPO_00208	GILOPDDF_02185	CAHINAFA_01810	GGFGJCNJ_01074	KIECPMCJ_00187	LCOMAEID_02457	DONDBDJC_00207	EFKFBAFC_00188	FJFCBENI_00146	IMLICOML_00153	AKNKGCOC_00142	NLIPIKAI_01777	HOBONOKF_01772	OABDMMIM_01688	LHPAMPOI_00130	GIJGLBKF_00134	KAIMIDBM_02493	FDFKCBBF_01761	LHLFDLPB_01788	BGHHFJCG_01703
group_161		hypothetical protein	502	509	1.02	1	846				101	1553	1523	ACFFKBFK_02591	NOHJFKDB_02682	OFBNHBMK_02568	EJPLOLJM_02665	FONPICIL_02665	PEDFGEPN_02698	FIEBMFEP_02567	KEICANCJ_02702	MLLKJJEH_02546	DKPCGENF_01979	PJELKAHP_02491	JAOCGCJH_01162	JJIMKLAD_00765	BCKBMIBO_01143	KHAOIDCC_01336	IOKMDCDC_02131	OBOHGKPO_00406	GILOPDDF_02393	CAHINAFA_02052	GGFGJCNJ_01329	KIECPMCJ_02776	LCOMAEID_00064	DONDBDJC_02664	EFKFBAFC_02759	FJFCBENI_02556	IMLICOML_02484	AKNKGCOC_02581	NLIPIKAI_01974	HOBONOKF_02026	OABDMMIM_01899	LHPAMPOI_02584	GIJGLBKF_02460	KAIMIDBM_02288	FDFKCBBF_01971	LHLFDLPB_02044	BGHHFJCG_01912
group_1615		hypothetical protein	502	503	1.01	1	7017				428	1319	1315	ACFFKBFK_00812	NOHJFKDB_00905	OFBNHBMK_00807	EJPLOLJM_00915	FONPICIL_00918	PEDFGEPN_00834	FIEBMFEP_00810	KEICANCJ_00858	MLLKJJEH_00787	DKPCGENF_01108	PJELKAHP_00758	JAOCGCJH_02036	JJIMKLAD_02504	BCKBMIBO_00243	KHAOIDCC_00472	IOKMDCDC_01348	OBOHGKPO_02136	GILOPDDF_01563	CAHINAFA_01193	GGFGJCNJ_00430	KIECPMCJ_00859	LCOMAEID_01809	DONDBDJC_00908	EFKFBAFC_00873	FJFCBENI_00793	IMLICOML_00774	AKNKGCOC_00783	NLIPIKAI_01125	HOBONOKF_01129	OABDMMIM_01053	LHPAMPOI_00835	GIJGLBKF_00753	KAIMIDBM_00552	FDFKCBBF_01058	LHLFDLPB_01126	BGHHFJCG_01056
grsB		Gramicidin S synthase 2	502	514	1.03	1	5991				203	7175	7007	ACFFKBFK_00124	NOHJFKDB_00196	OFBNHBMK_00171	EJPLOLJM_00170	FONPICIL_00170	PEDFGEPN_00127	FIEBMFEP_00153	KEICANCJ_00176	MLLKJJEH_00151	DKPCGENF_01764	PJELKAHP_00127	JAOCGCJH_01348	JJIMKLAD_00579	BCKBMIBO_00955	KHAOIDCC_01159	IOKMDCDC_01961	OBOHGKPO_00220	GILOPDDF_02197	CAHINAFA_01821	GGFGJCNJ_01085	KIECPMCJ_00175	LCOMAEID_02468	DONDBDJC_00196	EFKFBAFC_00177	FJFCBENI_00135	IMLICOML_00140	AKNKGCOC_00131	NLIPIKAI_01788	HOBONOKF_01783	OABDMMIM_01699	LHPAMPOI_00119	GIJGLBKF_00122	KAIMIDBM_02482	FDFKCBBF_01772	LHLFDLPB_01799	BGHHFJCG_01715
group_1621		Urea transporter	502	502	1	1	4573				899	938	906	ACFFKBFK_02230	NOHJFKDB_02323	OFBNHBMK_02195	EJPLOLJM_02297	FONPICIL_02301	PEDFGEPN_02336	FIEBMFEP_02208	KEICANCJ_02342	MLLKJJEH_02187	DKPCGENF_02335	PJELKAHP_02129	JAOCGCJH_00799	JJIMKLAD_01128	BCKBMIBO_01499	KHAOIDCC_01700	IOKMDCDC_02484	OBOHGKPO_00779	GILOPDDF_00203	CAHINAFA_02415	GGFGJCNJ_01693	KIECPMCJ_02419	LCOMAEID_00424	DONDBDJC_02300	EFKFBAFC_02377	FJFCBENI_02198	IMLICOML_02126	AKNKGCOC_02219	NLIPIKAI_02336	HOBONOKF_02391	OABDMMIM_02253	LHPAMPOI_02223	GIJGLBKF_02055	KAIMIDBM_01925	FDFKCBBF_02325	LHLFDLPB_02407	BGHHFJCG_02268
group_1625		Epimerase family protein	502	503	1.01	1	6855				803	908	876	ACFFKBFK_00744	NOHJFKDB_00846	OFBNHBMK_00741	EJPLOLJM_00761	FONPICIL_00763	PEDFGEPN_00775	FIEBMFEP_00734	KEICANCJ_00799	MLLKJJEH_00729	DKPCGENF_01190	PJELKAHP_00699	JAOCGCJH_01913	JJIMKLAD_00014	BCKBMIBO_00386	KHAOIDCC_00596	IOKMDCDC_01407	OBOHGKPO_02196	GILOPDDF_01621	CAHINAFA_01252	GGFGJCNJ_00489	KIECPMCJ_00798	LCOMAEID_01890	DONDBDJC_00784	EFKFBAFC_00747	FJFCBENI_00718	IMLICOML_00716	AKNKGCOC_00724	NLIPIKAI_01207	HOBONOKF_01188	OABDMMIM_01112	LHPAMPOI_00776	GIJGLBKF_00691	KAIMIDBM_00475	FDFKCBBF_01181	LHLFDLPB_01204	BGHHFJCG_01138
sbcC		Nuclease SbcCD subunit C	502	509	1.02	1	7352				197	3032	2984	ACFFKBFK_01238	NOHJFKDB_01340	OFBNHBMK_01229	EJPLOLJM_01339	FONPICIL_01342	PEDFGEPN_01326	FIEBMFEP_01233	KEICANCJ_01317	MLLKJJEH_01274	DKPCGENF_00685	PJELKAHP_01249	JAOCGCJH_02457	JJIMKLAD_02083	BCKBMIBO_02486	KHAOIDCC_00041	IOKMDCDC_00930	OBOHGKPO_01705	GILOPDDF_01125	CAHINAFA_00704	GGFGJCNJ_00003	KIECPMCJ_01314	LCOMAEID_01384	DONDBDJC_01352	EFKFBAFC_01388	FJFCBENI_01216	IMLICOML_01209	AKNKGCOC_01211	NLIPIKAI_00707	HOBONOKF_00702	OABDMMIM_00626	LHPAMPOI_01259	GIJGLBKF_01184	KAIMIDBM_00981	FDFKCBBF_00631	LHLFDLPB_00703	BGHHFJCG_00618
znuA		hypothetical protein	502	504	1.01	1	4335				275	1595	1541	ACFFKBFK_02349	NOHJFKDB_02443	OFBNHBMK_02311	EJPLOLJM_02414	FONPICIL_02418	PEDFGEPN_02454	FIEBMFEP_02325	KEICANCJ_02467	MLLKJJEH_02304	DKPCGENF_02221	PJELKAHP_02248	JAOCGCJH_00915	JJIMKLAD_01012	BCKBMIBO_01377	KHAOIDCC_01579	IOKMDCDC_02366	OBOHGKPO_00660	GILOPDDF_00084	CAHINAFA_02298	GGFGJCNJ_01575	KIECPMCJ_02544	LCOMAEID_00306	DONDBDJC_02420	EFKFBAFC_02512	FJFCBENI_02316	IMLICOML_02245	AKNKGCOC_02337	NLIPIKAI_02222	HOBONOKF_02272	OABDMMIM_02137	LHPAMPOI_02339	GIJGLBKF_02177	KAIMIDBM_02043	FDFKCBBF_02209	LHLFDLPB_02289	BGHHFJCG_02149
argF		Ornithine carbamoyltransferase	502	504	1.01	1	4182				128	1010	996	ACFFKBFK_01056	NOHJFKDB_01158	OFBNHBMK_01047	EJPLOLJM_01156	FONPICIL_01159	PEDFGEPN_01138	FIEBMFEP_01049	KEICANCJ_01108	MLLKJJEH_01090	DKPCGENF_00873	PJELKAHP_01060	JAOCGCJH_02275	JJIMKLAD_02265	BCKBMIBO_02668	KHAOIDCC_00229	IOKMDCDC_01113	OBOHGKPO_01893	GILOPDDF_01329	CAHINAFA_00887	GGFGJCNJ_00191	KIECPMCJ_01107	LCOMAEID_01571	DONDBDJC_01150	EFKFBAFC_01206	FJFCBENI_01028 FJFCBENI_01027	IMLICOML_01006	AKNKGCOC_01023	NLIPIKAI_00887	HOBONOKF_00890	OABDMMIM_00816	LHPAMPOI_01076	GIJGLBKF_00996	KAIMIDBM_00793	FDFKCBBF_00821	LHLFDLPB_00887	BGHHFJCG_00821
group_1668		hypothetical protein	502	504	1.01	1	835				791	3011	2968	ACFFKBFK_02580	NOHJFKDB_02673	OFBNHBMK_02559	EJPLOLJM_02656	FONPICIL_02656	PEDFGEPN_02689	FIEBMFEP_02558	KEICANCJ_02693	MLLKJJEH_02537	DKPCGENF_01988	PJELKAHP_02482	JAOCGCJH_01153	JJIMKLAD_00774	BCKBMIBO_01152	KHAOIDCC_01345	IOKMDCDC_02140	OBOHGKPO_00415	GILOPDDF_02402	CAHINAFA_02061	GGFGJCNJ_01338	KIECPMCJ_02767	LCOMAEID_00073	DONDBDJC_02655	EFKFBAFC_02750	FJFCBENI_02547	IMLICOML_02475	AKNKGCOC_02572	NLIPIKAI_01983	HOBONOKF_02035	OABDMMIM_01908	LHPAMPOI_02575	GIJGLBKF_02451	KAIMIDBM_02279	FDFKCBBF_01980	LHLFDLPB_02053	BGHHFJCG_01921
purM		Phosphoribosylformylglycinamidine cyclo-ligase	502	505	1.01	1	6170				299	1037	1021	ACFFKBFK_00964	NOHJFKDB_01066	OFBNHBMK_00952	EJPLOLJM_01061	FONPICIL_01064	PEDFGEPN_00979	FIEBMFEP_00957	KEICANCJ_01016	MLLKJJEH_00997	DKPCGENF_00964	PJELKAHP_00904	JAOCGCJH_02182	JJIMKLAD_02357	BCKBMIBO_00088	KHAOIDCC_00322	IOKMDCDC_01203	OBOHGKPO_01984	GILOPDDF_01421	CAHINAFA_01046	GGFGJCNJ_00283	KIECPMCJ_01015	LCOMAEID_01662	DONDBDJC_01055	EFKFBAFC_01040	FJFCBENI_00934	IMLICOML_00914	AKNKGCOC_00930	NLIPIKAI_00977	HOBONOKF_00982	OABDMMIM_00907	LHPAMPOI_00980	GIJGLBKF_00904	KAIMIDBM_00700	FDFKCBBF_00912	LHLFDLPB_00979	BGHHFJCG_00912
group_1682		hypothetical protein	502	505	1.01	1	4540				317	890	881	ACFFKBFK_02200	NOHJFKDB_02293	OFBNHBMK_02165	EJPLOLJM_02267	FONPICIL_02271	PEDFGEPN_02306	FIEBMFEP_02178	KEICANCJ_02312	MLLKJJEH_02157	DKPCGENF_02365	PJELKAHP_02099	JAOCGCJH_00769	JJIMKLAD_01158	BCKBMIBO_01529	KHAOIDCC_01730	IOKMDCDC_02514	OBOHGKPO_00809	GILOPDDF_00233	CAHINAFA_02445	GGFGJCNJ_01723	KIECPMCJ_02389	LCOMAEID_00454	DONDBDJC_02269	EFKFBAFC_02345	FJFCBENI_02166	IMLICOML_02095	AKNKGCOC_02189	NLIPIKAI_02366	HOBONOKF_02421	OABDMMIM_02285	LHPAMPOI_02193	GIJGLBKF_02024	KAIMIDBM_01895	FDFKCBBF_02357	LHLFDLPB_02437	BGHHFJCG_02298
acsA_2		Acetyl-coenzyme A synthetase	502	504	1.01	1	792				578	1625	1606	ACFFKBFK_02544	NOHJFKDB_02637	OFBNHBMK_02523	EJPLOLJM_02620	FONPICIL_02620	PEDFGEPN_02653	FIEBMFEP_02521	KEICANCJ_02656	MLLKJJEH_02501	DKPCGENF_02023	PJELKAHP_02446	JAOCGCJH_01117	JJIMKLAD_00810	BCKBMIBO_01188	KHAOIDCC_01381	IOKMDCDC_02176	OBOHGKPO_00450	GILOPDDF_02437	CAHINAFA_02097	GGFGJCNJ_01374	KIECPMCJ_02731	LCOMAEID_00109	DONDBDJC_02612	EFKFBAFC_02714	FJFCBENI_02512	IMLICOML_02440	AKNKGCOC_02536	NLIPIKAI_02020	HOBONOKF_02071	OABDMMIM_01943	LHPAMPOI_02539	GIJGLBKF_02415	KAIMIDBM_02242	FDFKCBBF_02015	LHLFDLPB_02089	BGHHFJCG_01956
frdB		Fumarate reductase iron-sulfur subunit	502	503	1.01	1	6084				233	818	813	ACFFKBFK_01040	NOHJFKDB_01141	OFBNHBMK_01028	EJPLOLJM_01137	FONPICIL_01140	PEDFGEPN_01121	FIEBMFEP_01032	KEICANCJ_01091	MLLKJJEH_01073	DKPCGENF_00889	PJELKAHP_01043	JAOCGCJH_02258	JJIMKLAD_02281	BCKBMIBO_00013	KHAOIDCC_00246	IOKMDCDC_01128	OBOHGKPO_01909	GILOPDDF_01346	CAHINAFA_00906	GGFGJCNJ_00208	KIECPMCJ_01090	LCOMAEID_01587	DONDBDJC_01131	EFKFBAFC_01187	FJFCBENI_01010	IMLICOML_00989	AKNKGCOC_01005	NLIPIKAI_00903	HOBONOKF_00907	OABDMMIM_00832	LHPAMPOI_01057	GIJGLBKF_00979	KAIMIDBM_00775	FDFKCBBF_00837	LHLFDLPB_00904	BGHHFJCG_00837
group_1694		hypothetical protein	502	502	1	1	6116				254	299	254	ACFFKBFK_01013	NOHJFKDB_01114	OFBNHBMK_01001	EJPLOLJM_01110	FONPICIL_01113	PEDFGEPN_01027	FIEBMFEP_01005	KEICANCJ_01064	MLLKJJEH_01046	DKPCGENF_00916	PJELKAHP_00953	JAOCGCJH_02231	JJIMKLAD_02308	BCKBMIBO_00040	KHAOIDCC_00273	IOKMDCDC_01155	OBOHGKPO_01936	GILOPDDF_01373	CAHINAFA_00997	GGFGJCNJ_00235	KIECPMCJ_01063	LCOMAEID_01614	DONDBDJC_01104	EFKFBAFC_01090	FJFCBENI_00983	IMLICOML_00962	AKNKGCOC_00978	NLIPIKAI_00930	HOBONOKF_00934	OABDMMIM_00859	LHPAMPOI_01030	GIJGLBKF_00952	KAIMIDBM_00748	FDFKCBBF_00864	LHLFDLPB_00931	BGHHFJCG_00864
deoD1		Purine nucleoside phosphorylase DeoD-type 1	502	506	1.01	1	7517				164	719	703	ACFFKBFK_02089	NOHJFKDB_02168	OFBNHBMK_02044	EJPLOLJM_02152	FONPICIL_02156	PEDFGEPN_02186	FIEBMFEP_02071	KEICANCJ_02195	MLLKJJEH_02050	DKPCGENF_02471	PJELKAHP_01979	JAOCGCJH_00656	JJIMKLAD_01271	BCKBMIBO_01640	KHAOIDCC_01840	IOKMDCDC_00076	OBOHGKPO_00984	GILOPDDF_00346	CAHINAFA_02559	GGFGJCNJ_01843	KIECPMCJ_02274	LCOMAEID_00589	DONDBDJC_02162	EFKFBAFC_02231	FJFCBENI_02059	IMLICOML_01982	AKNKGCOC_02069	NLIPIKAI_02480	HOBONOKF_02543	OABDMMIM_02392	LHPAMPOI_02078	GIJGLBKF_01909	KAIMIDBM_01775	FDFKCBBF_02464	LHLFDLPB_02558	BGHHFJCG_02411
ypdF		Aminopeptidase YpdF	502	504	1.01	1	5386				401	1064	1056	ACFFKBFK_01435	NOHJFKDB_01588	OFBNHBMK_01410	EJPLOLJM_01519	FONPICIL_01522	PEDFGEPN_01505	FIEBMFEP_01475	KEICANCJ_01565	MLLKJJEH_01453	DKPCGENF_00507	PJELKAHP_01427	JAOCGCJH_00023	JJIMKLAD_01904	BCKBMIBO_02240	KHAOIDCC_02448	IOKMDCDC_00753	OBOHGKPO_01529	GILOPDDF_00948	CAHINAFA_00462	GGFGJCNJ_02457	KIECPMCJ_01557	LCOMAEID_01204	DONDBDJC_01607	EFKFBAFC_01589	FJFCBENI_01457	IMLICOML_01389	AKNKGCOC_01455	NLIPIKAI_00456	HOBONOKF_00457	OABDMMIM_00448	LHPAMPOI_01446	GIJGLBKF_01359	KAIMIDBM_01161	FDFKCBBF_00452	LHLFDLPB_00527	BGHHFJCG_00440
oatA_2		O-acetyltransferase OatA	502	504	1.01	1	748				167	1829	1800	ACFFKBFK_02502	NOHJFKDB_02600	OFBNHBMK_02475	EJPLOLJM_02579	FONPICIL_02579	PEDFGEPN_02615	FIEBMFEP_02482	KEICANCJ_02619	MLLKJJEH_02462	DKPCGENF_02063	PJELKAHP_02407	JAOCGCJH_01076	JJIMKLAD_00851	BCKBMIBO_01225	KHAOIDCC_01419	IOKMDCDC_02216	OBOHGKPO_00491	GILOPDDF_02478	CAHINAFA_02139	GGFGJCNJ_01412	KIECPMCJ_02694	LCOMAEID_00147	DONDBDJC_02572	EFKFBAFC_02673	FJFCBENI_02472	IMLICOML_02399	AKNKGCOC_02498	NLIPIKAI_02062	HOBONOKF_02109	OABDMMIM_01982	LHPAMPOI_02498	GIJGLBKF_02346	KAIMIDBM_02204	FDFKCBBF_02054	LHLFDLPB_02127	BGHHFJCG_01995
prfB		Peptide chain release factor 2	502	504	1.01	1	6833				248	995	987	ACFFKBFK_00725	NOHJFKDB_00828	OFBNHBMK_00724	EJPLOLJM_00744	FONPICIL_00746	PEDFGEPN_00759	FIEBMFEP_00718	KEICANCJ_00782	MLLKJJEH_00713	DKPCGENF_01206	PJELKAHP_00683	JAOCGCJH_01897	JJIMKLAD_00030	BCKBMIBO_00403	KHAOIDCC_00612	IOKMDCDC_01424	OBOHGKPO_02213	GILOPDDF_01638	CAHINAFA_01268	GGFGJCNJ_00505	KIECPMCJ_00780	LCOMAEID_01906	DONDBDJC_00768	EFKFBAFC_00731	FJFCBENI_00702	IMLICOML_00699	AKNKGCOC_00708	NLIPIKAI_01224	HOBONOKF_01204	OABDMMIM_01129	LHPAMPOI_00760	GIJGLBKF_00674	KAIMIDBM_00459	FDFKCBBF_01197	LHLFDLPB_01220	BGHHFJCG_01155
ktrB_1		Ktr system potassium uptake protein B	502	504	1.01	1	6230				383	1367	1351	ACFFKBFK_00912	NOHJFKDB_01017	OFBNHBMK_00905	EJPLOLJM_01014	FONPICIL_01017	PEDFGEPN_00930	FIEBMFEP_00907	KEICANCJ_00964	MLLKJJEH_00947	DKPCGENF_01011	PJELKAHP_00855	JAOCGCJH_02135	JJIMKLAD_02405	BCKBMIBO_00138	KHAOIDCC_00371	IOKMDCDC_01252	OBOHGKPO_02033	GILOPDDF_01469	CAHINAFA_01094	GGFGJCNJ_00332	KIECPMCJ_00964	LCOMAEID_01711	DONDBDJC_01006	EFKFBAFC_00972	FJFCBENI_00887	IMLICOML_00867	AKNKGCOC_00881	NLIPIKAI_01024	HOBONOKF_01031	OABDMMIM_00954	LHPAMPOI_00933	GIJGLBKF_00855	KAIMIDBM_00651	FDFKCBBF_00959	LHLFDLPB_01028	BGHHFJCG_00961
ruvB_1		Holliday junction ATP-dependent DNA helicase RuvB	502	504	1.01	1	6525				194	1706	1690	ACFFKBFK_00435	NOHJFKDB_00540	OFBNHBMK_00441	EJPLOLJM_00463	FONPICIL_00465	PEDFGEPN_00470	FIEBMFEP_00427	KEICANCJ_00456	MLLKJJEH_00424	DKPCGENF_01494	PJELKAHP_00394	JAOCGCJH_01617	JJIMKLAD_00310	BCKBMIBO_00691	KHAOIDCC_00910	IOKMDCDC_01707	OBOHGKPO_02499	GILOPDDF_01920	CAHINAFA_01550	GGFGJCNJ_00813	KIECPMCJ_00457	LCOMAEID_02196	DONDBDJC_00485	EFKFBAFC_00449	FJFCBENI_00408	IMLICOML_00419	AKNKGCOC_00402	NLIPIKAI_01518	HOBONOKF_01511	OABDMMIM_01418	LHPAMPOI_00477	GIJGLBKF_00390	KAIMIDBM_00152	FDFKCBBF_01487	LHLFDLPB_01527	BGHHFJCG_01436
group_1706		hypothetical protein	502	504	1.01	1	4549				203	770	759	ACFFKBFK_02208	NOHJFKDB_02301	OFBNHBMK_02173	EJPLOLJM_02275	FONPICIL_02279	PEDFGEPN_02314	FIEBMFEP_02186	KEICANCJ_02320	MLLKJJEH_02165	DKPCGENF_02357	PJELKAHP_02107	JAOCGCJH_00777	JJIMKLAD_01150	BCKBMIBO_01521	KHAOIDCC_01722	IOKMDCDC_02506	OBOHGKPO_00801	GILOPDDF_00225	CAHINAFA_02437	GGFGJCNJ_01715	KIECPMCJ_02397	LCOMAEID_00446	DONDBDJC_02277	EFKFBAFC_02355	FJFCBENI_02176	IMLICOML_02103	AKNKGCOC_02197	NLIPIKAI_02358	HOBONOKF_02413	OABDMMIM_02275	LHPAMPOI_02201	GIJGLBKF_02033	KAIMIDBM_01903	FDFKCBBF_02347	LHLFDLPB_02429	BGHHFJCG_02290
dnaA		Chromosomal replication initiator protein DnaA	502	504	1.01	1	7921				176	1361	1355	ACFFKBFK_00001	NOHJFKDB_00001	OFBNHBMK_00001	EJPLOLJM_00001	FONPICIL_00001	PEDFGEPN_00001	FIEBMFEP_00001	KEICANCJ_00001	MLLKJJEH_00001	DKPCGENF_01920	PJELKAHP_00001	JAOCGCJH_01224	JJIMKLAD_00703	BCKBMIBO_01079	KHAOIDCC_01274	IOKMDCDC_02069	OBOHGKPO_00339	GILOPDDF_02337	CAHINAFA_01992	GGFGJCNJ_01266	KIECPMCJ_00050	LCOMAEID_00001	DONDBDJC_00001	EFKFBAFC_00001	FJFCBENI_00001	IMLICOML_00001	AKNKGCOC_00001	NLIPIKAI_01918	HOBONOKF_01963	OABDMMIM_01833	LHPAMPOI_00001	GIJGLBKF_00001	KAIMIDBM_02351	FDFKCBBF_01905	LHLFDLPB_01981	BGHHFJCG_01855
group_1709		hypothetical protein	502	502	1	1	7933				923	1013	924	ACFFKBFK_00013	NOHJFKDB_00014	OFBNHBMK_00013	EJPLOLJM_00013	FONPICIL_00013	PEDFGEPN_00013	FIEBMFEP_00013	KEICANCJ_00013	MLLKJJEH_00013	DKPCGENF_01908	PJELKAHP_00013	JAOCGCJH_01236	JJIMKLAD_00691	BCKBMIBO_01067	KHAOIDCC_01261	IOKMDCDC_02057	OBOHGKPO_00327	GILOPDDF_02325	CAHINAFA_01980	GGFGJCNJ_01254	KIECPMCJ_00062	LCOMAEID_02584	DONDBDJC_00013	EFKFBAFC_00013	FJFCBENI_00013	IMLICOML_00013	AKNKGCOC_00013	NLIPIKAI_01906	HOBONOKF_01951	OABDMMIM_01821	LHPAMPOI_00013	GIJGLBKF_00045	KAIMIDBM_02364	FDFKCBBF_01893	LHLFDLPB_01969	BGHHFJCG_01843
efeU		hypothetical protein	502	507	1.01	1	3410				152	1712	1694	ACFFKBFK_00307	NOHJFKDB_00425	OFBNHBMK_00335	EJPLOLJM_00335	FONPICIL_00335	PEDFGEPN_00363	FIEBMFEP_00319	KEICANCJ_00333	MLLKJJEH_00316	DKPCGENF_01605	PJELKAHP_00294	JAOCGCJH_01512	JJIMKLAD_00415	BCKBMIBO_00794	KHAOIDCC_01017	IOKMDCDC_01800	OBOHGKPO_00064	GILOPDDF_02030	CAHINAFA_01657	GGFGJCNJ_00920	KIECPMCJ_00334	LCOMAEID_02303	DONDBDJC_00361	EFKFBAFC_00342	FJFCBENI_00306	IMLICOML_00309	AKNKGCOC_00296	NLIPIKAI_01623	HOBONOKF_01618	OABDMMIM_01547	LHPAMPOI_00348	GIJGLBKF_00277	KAIMIDBM_00044	FDFKCBBF_01616	LHLFDLPB_01634	BGHHFJCG_01548
norB_2		Quinolone resistance protein NorB	502	503	1.01	1	7870				209	1358	1354	ACFFKBFK_00080	NOHJFKDB_00155	OFBNHBMK_00130	EJPLOLJM_00129	FONPICIL_00129	PEDFGEPN_00084	FIEBMFEP_00109	KEICANCJ_00135	MLLKJJEH_00108	DKPCGENF_01806	PJELKAHP_00084	JAOCGCJH_01307	JJIMKLAD_00620	BCKBMIBO_00996	KHAOIDCC_01200	IOKMDCDC_01998	OBOHGKPO_00259	GILOPDDF_02235	CAHINAFA_01862	GGFGJCNJ_01129	KIECPMCJ_00134	LCOMAEID_02512	DONDBDJC_00154	EFKFBAFC_00135	FJFCBENI_00094	IMLICOML_00102	AKNKGCOC_00087	NLIPIKAI_01831	HOBONOKF_01828	OABDMMIM_01740	LHPAMPOI_00078	GIJGLBKF_00083	KAIMIDBM_02437	FDFKCBBF_01813	LHLFDLPB_01844	BGHHFJCG_01753
phnD		hypothetical protein	502	504	1.01	1	4035				173	956	952	ACFFKBFK_00089	NOHJFKDB_00161	OFBNHBMK_00136	EJPLOLJM_00135	FONPICIL_00135	PEDFGEPN_00090	FIEBMFEP_00115	KEICANCJ_00141	MLLKJJEH_00114	DKPCGENF_01800	PJELKAHP_00090	JAOCGCJH_01313	JJIMKLAD_00614	BCKBMIBO_00990	KHAOIDCC_01194	IOKMDCDC_01992	OBOHGKPO_00253	GILOPDDF_02229	CAHINAFA_01856	GGFGJCNJ_01123	KIECPMCJ_00140	LCOMAEID_02506	DONDBDJC_00160	EFKFBAFC_00141	FJFCBENI_00100	IMLICOML_00108	AKNKGCOC_00093	NLIPIKAI_01825	HOBONOKF_01822	OABDMMIM_01734	LHPAMPOI_00084	GIJGLBKF_00089	KAIMIDBM_02443	FDFKCBBF_01807	LHLFDLPB_01838	BGHHFJCG_01747
ybaN		Inner membrane protein YbaN	502	502	1	1	5978				371	383	382	ACFFKBFK_00113	NOHJFKDB_00184	OFBNHBMK_00159	EJPLOLJM_00158	FONPICIL_00158	PEDFGEPN_00115	FIEBMFEP_00141	KEICANCJ_00164	MLLKJJEH_00139	DKPCGENF_01776	PJELKAHP_00115	JAOCGCJH_01336	JJIMKLAD_00591	BCKBMIBO_00967	KHAOIDCC_01171	IOKMDCDC_01971	OBOHGKPO_00230	GILOPDDF_02208	CAHINAFA_01833	GGFGJCNJ_01097	KIECPMCJ_00163	LCOMAEID_02480	DONDBDJC_00183	EFKFBAFC_00164	FJFCBENI_00123	IMLICOML_00129	AKNKGCOC_00119	NLIPIKAI_01800	HOBONOKF_01795	OABDMMIM_01711	LHPAMPOI_00107	GIJGLBKF_00112	KAIMIDBM_02470	FDFKCBBF_01784	LHLFDLPB_01811	BGHHFJCG_01726
gfo		Glucose--fructose oxidoreductase	502	503	1.01	1	7209				257	1079	1072	ACFFKBFK_00166	NOHJFKDB_00230	OFBNHBMK_00210	EJPLOLJM_00209	FONPICIL_00209	PEDFGEPN_00159	FIEBMFEP_00193	KEICANCJ_00206	MLLKJJEH_00190	DKPCGENF_01732	PJELKAHP_00159	JAOCGCJH_01389	JJIMKLAD_00538	BCKBMIBO_00925	KHAOIDCC_01127	IOKMDCDC_01929	OBOHGKPO_00189	GILOPDDF_02166	CAHINAFA_01781	GGFGJCNJ_01053	KIECPMCJ_00205	LCOMAEID_02436	DONDBDJC_00235	EFKFBAFC_00216	FJFCBENI_00167	IMLICOML_00172	AKNKGCOC_00163	NLIPIKAI_01750	HOBONOKF_01751	OABDMMIM_01667	LHPAMPOI_00158	GIJGLBKF_00153	KAIMIDBM_02514	FDFKCBBF_01740	LHLFDLPB_01767	BGHHFJCG_01684
group_1723		putative sensor-like histidine kinase	502	504	1.01	1	7215				284	1556	1549	ACFFKBFK_00172	NOHJFKDB_00236	OFBNHBMK_00216	EJPLOLJM_00216	FONPICIL_00216	PEDFGEPN_00165	FIEBMFEP_00199	KEICANCJ_00212	MLLKJJEH_00196	DKPCGENF_01726	PJELKAHP_00165	JAOCGCJH_01395	JJIMKLAD_00532	BCKBMIBO_00919	KHAOIDCC_01121	IOKMDCDC_01923	OBOHGKPO_00183	GILOPDDF_02160	CAHINAFA_01775	GGFGJCNJ_01047	KIECPMCJ_00211	LCOMAEID_02430	DONDBDJC_00241	EFKFBAFC_00223	FJFCBENI_00173	IMLICOML_00178	AKNKGCOC_00169	NLIPIKAI_01744	HOBONOKF_01745	OABDMMIM_01661	LHPAMPOI_00164	GIJGLBKF_00159	KAIMIDBM_02520	FDFKCBBF_01734	LHLFDLPB_01761	BGHHFJCG_01678
fadA		3-ketoacyl-CoA thiolase	502	504	1.01	1	7231				251	1184	1179	ACFFKBFK_00179	NOHJFKDB_00243	OFBNHBMK_00223	EJPLOLJM_00223	FONPICIL_00223	PEDFGEPN_00172	FIEBMFEP_00206	KEICANCJ_00219	MLLKJJEH_00203	DKPCGENF_01718	PJELKAHP_00172	JAOCGCJH_01402	JJIMKLAD_00525	BCKBMIBO_00912	KHAOIDCC_01114	IOKMDCDC_01916	OBOHGKPO_00176	GILOPDDF_02153	CAHINAFA_01768	GGFGJCNJ_01040	KIECPMCJ_00218	LCOMAEID_02423	DONDBDJC_00249	EFKFBAFC_00230	FJFCBENI_00180	IMLICOML_00185	AKNKGCOC_00176	NLIPIKAI_01737	HOBONOKF_01738	OABDMMIM_01654	LHPAMPOI_00171	GIJGLBKF_00166	KAIMIDBM_02527	FDFKCBBF_01727	LHLFDLPB_01754	BGHHFJCG_01671
group_1727		hypothetical protein	502	504	1.01	1	3368				350	1073	1029	ACFFKBFK_00260	NOHJFKDB_00321	OFBNHBMK_00300	EJPLOLJM_00300	FONPICIL_00300	PEDFGEPN_00260	FIEBMFEP_00285	KEICANCJ_00298	MLLKJJEH_00282	DKPCGENF_01639	PJELKAHP_00260	JAOCGCJH_01478	JJIMKLAD_00449	BCKBMIBO_00830	KHAOIDCC_01051	IOKMDCDC_01833	OBOHGKPO_00098	GILOPDDF_02064	CAHINAFA_01691	GGFGJCNJ_00954	KIECPMCJ_00298	LCOMAEID_02337	DONDBDJC_00327	EFKFBAFC_00308	FJFCBENI_00272	IMLICOML_00275	AKNKGCOC_00262	NLIPIKAI_01658	HOBONOKF_01652	OABDMMIM_01581	LHPAMPOI_00246	GIJGLBKF_00244	KAIMIDBM_02613	FDFKCBBF_01650	LHLFDLPB_01668	BGHHFJCG_01582
ssbA_1		Single-stranded DNA-binding protein A	502	509	1.02	1	3434				353	503	502	ACFFKBFK_00328	NOHJFKDB_00445	OFBNHBMK_00356	EJPLOLJM_00356	FONPICIL_00356	PEDFGEPN_00384	FIEBMFEP_00340	KEICANCJ_00354	MLLKJJEH_00337	DKPCGENF_01584	PJELKAHP_00315	JAOCGCJH_01533	JJIMKLAD_00394	BCKBMIBO_00773	KHAOIDCC_00996	IOKMDCDC_01780	OBOHGKPO_00041	GILOPDDF_02009	CAHINAFA_01635	GGFGJCNJ_00899	KIECPMCJ_00355	LCOMAEID_02282	DONDBDJC_00382 DONDBDJC_00855	EFKFBAFC_00363 EFKFBAFC_01114	FJFCBENI_00327	IMLICOML_00330	AKNKGCOC_00317	NLIPIKAI_01602	HOBONOKF_01597	OABDMMIM_01526	LHPAMPOI_00369	GIJGLBKF_00300	KAIMIDBM_00065	FDFKCBBF_01595	LHLFDLPB_01613	BGHHFJCG_01527
treR_1		HTH-type transcriptional regulator TreR	502	503	1.01	1	6523				290	728	726	ACFFKBFK_00433	NOHJFKDB_00538	OFBNHBMK_00439	EJPLOLJM_00461	FONPICIL_00463	PEDFGEPN_00468	FIEBMFEP_00425	KEICANCJ_00454	MLLKJJEH_00422	DKPCGENF_01496	PJELKAHP_00392	JAOCGCJH_01615	JJIMKLAD_00312	BCKBMIBO_00693	KHAOIDCC_00912	IOKMDCDC_01709	OBOHGKPO_02501	GILOPDDF_01922	CAHINAFA_01552	GGFGJCNJ_00815	KIECPMCJ_00455	LCOMAEID_02198	DONDBDJC_00483	EFKFBAFC_00447	FJFCBENI_00406	IMLICOML_00417	AKNKGCOC_00400	NLIPIKAI_01520	HOBONOKF_01513	OABDMMIM_01420	LHPAMPOI_00475	GIJGLBKF_00388	KAIMIDBM_00150	FDFKCBBF_01489	LHLFDLPB_01529	BGHHFJCG_01438
group_1738		hypothetical protein	502	502	1	1	6524				278	524	521	ACFFKBFK_00434	NOHJFKDB_00539	OFBNHBMK_00440	EJPLOLJM_00462	FONPICIL_00464	PEDFGEPN_00469	FIEBMFEP_00426	KEICANCJ_00455	MLLKJJEH_00423	DKPCGENF_01495	PJELKAHP_00393	JAOCGCJH_01616	JJIMKLAD_00311	BCKBMIBO_00692	KHAOIDCC_00911	IOKMDCDC_01708	OBOHGKPO_02500	GILOPDDF_01921	CAHINAFA_01551	GGFGJCNJ_00814	KIECPMCJ_00456	LCOMAEID_02197	DONDBDJC_00484	EFKFBAFC_00448	FJFCBENI_00407	IMLICOML_00418	AKNKGCOC_00401	NLIPIKAI_01519	HOBONOKF_01512	OABDMMIM_01419	LHPAMPOI_00476	GIJGLBKF_00389	KAIMIDBM_00151	FDFKCBBF_01488	LHLFDLPB_01528	BGHHFJCG_01437
rclA		putative pyridine nucleotide-disulfide oxidoreductase RclA	502	512	1.02	1	6662				158	1322	1295	ACFFKBFK_00564	NOHJFKDB_00664	OFBNHBMK_00567	EJPLOLJM_00587	FONPICIL_00589	PEDFGEPN_00594	FIEBMFEP_00551	KEICANCJ_00584	MLLKJJEH_00548	DKPCGENF_01372	PJELKAHP_00517	JAOCGCJH_01741	JJIMKLAD_00186	BCKBMIBO_00565	KHAOIDCC_00785	IOKMDCDC_01581	OBOHGKPO_02371	GILOPDDF_01796	CAHINAFA_01426	GGFGJCNJ_00688 GGFGJCNJ_00689	KIECPMCJ_00581	LCOMAEID_02072	DONDBDJC_00610	EFKFBAFC_00573 EFKFBAFC_00574	FJFCBENI_00532	IMLICOML_00542	AKNKGCOC_00525	NLIPIKAI_01396	HOBONOKF_01387	OABDMMIM_01295	LHPAMPOI_00602	GIJGLBKF_00516	KAIMIDBM_00276	FDFKCBBF_01364	LHLFDLPB_01403	BGHHFJCG_01312
gltX		Glutamate--tRNA ligase	502	504	1.01	1	6583				284	1454	1448	ACFFKBFK_00496	NOHJFKDB_00599	OFBNHBMK_00502	EJPLOLJM_00522	FONPICIL_00524	PEDFGEPN_00529	FIEBMFEP_00486	KEICANCJ_00520	MLLKJJEH_00483	DKPCGENF_01435	PJELKAHP_00453	JAOCGCJH_01676	JJIMKLAD_00251	BCKBMIBO_00630	KHAOIDCC_00851	IOKMDCDC_01645	OBOHGKPO_02438	GILOPDDF_01861	CAHINAFA_01491	GGFGJCNJ_00754	KIECPMCJ_00516	LCOMAEID_02137	DONDBDJC_00544	EFKFBAFC_00508	FJFCBENI_00467	IMLICOML_00478	AKNKGCOC_00461	NLIPIKAI_01461	HOBONOKF_01452	OABDMMIM_01360	LHPAMPOI_00536	GIJGLBKF_00450	KAIMIDBM_00211	FDFKCBBF_01429	LHLFDLPB_01468	BGHHFJCG_01377
dgk		Deoxyguanosine kinase	502	503	1.01	1	6627				230	617	614	ACFFKBFK_00525	NOHJFKDB_00628	OFBNHBMK_00531	EJPLOLJM_00551	FONPICIL_00553	PEDFGEPN_00558	FIEBMFEP_00515	KEICANCJ_00549	MLLKJJEH_00512	DKPCGENF_01406	PJELKAHP_00482	JAOCGCJH_01705	JJIMKLAD_00222	BCKBMIBO_00601	KHAOIDCC_00821	IOKMDCDC_01616	OBOHGKPO_02409	GILOPDDF_01832	CAHINAFA_01462	GGFGJCNJ_00725	KIECPMCJ_00545	LCOMAEID_02108	DONDBDJC_00573	EFKFBAFC_00537	FJFCBENI_00496	IMLICOML_00507	AKNKGCOC_00490	NLIPIKAI_01432	HOBONOKF_01423	OABDMMIM_01331	LHPAMPOI_00566	GIJGLBKF_00478	KAIMIDBM_00240	FDFKCBBF_01400	LHLFDLPB_01439	BGHHFJCG_01348
ywpJ_1		Phosphatase YwpJ	502	503	1.01	1	6629				188	869	867	ACFFKBFK_00528	NOHJFKDB_00630	OFBNHBMK_00533	EJPLOLJM_00553	FONPICIL_00555	PEDFGEPN_00560	FIEBMFEP_00517	KEICANCJ_00551	MLLKJJEH_00514	DKPCGENF_01404	PJELKAHP_00484	JAOCGCJH_01707	JJIMKLAD_00220	BCKBMIBO_00599	KHAOIDCC_00819	IOKMDCDC_01614	OBOHGKPO_02407	GILOPDDF_01830	CAHINAFA_01460	GGFGJCNJ_00723	KIECPMCJ_00547	LCOMAEID_02106	DONDBDJC_00575	EFKFBAFC_00539	FJFCBENI_00498	IMLICOML_00509	AKNKGCOC_00492	NLIPIKAI_01430	HOBONOKF_01421	OABDMMIM_01329	LHPAMPOI_00568	GIJGLBKF_00480	KAIMIDBM_00242	FDFKCBBF_01398	LHLFDLPB_01437	BGHHFJCG_01346
group_1744		hypothetical protein	502	503	1.01	1	6674				164	476	474	ACFFKBFK_00574	NOHJFKDB_00680	OFBNHBMK_00575	EJPLOLJM_00595	FONPICIL_00597	PEDFGEPN_00610	FIEBMFEP_00568	KEICANCJ_00594	MLLKJJEH_00564	DKPCGENF_01355	PJELKAHP_00534	JAOCGCJH_01749	JJIMKLAD_00178	BCKBMIBO_00555	KHAOIDCC_00760	IOKMDCDC_01572	OBOHGKPO_02361	GILOPDDF_01787	CAHINAFA_01418	GGFGJCNJ_00671	KIECPMCJ_00591	LCOMAEID_02055	DONDBDJC_00619	EFKFBAFC_00582	FJFCBENI_00549	IMLICOML_00551	AKNKGCOC_00542	NLIPIKAI_01375	HOBONOKF_01370	OABDMMIM_01277	LHPAMPOI_00610	GIJGLBKF_00526	KAIMIDBM_00293	FDFKCBBF_01345	LHLFDLPB_01386	BGHHFJCG_01303
ywiB		putative beta-barrel protein YwiB	502	502	1	1	6678				416	428	416	ACFFKBFK_00578	NOHJFKDB_00684	OFBNHBMK_00579	EJPLOLJM_00599	FONPICIL_00601	PEDFGEPN_00615	FIEBMFEP_00573	KEICANCJ_00598	MLLKJJEH_00569	DKPCGENF_01351	PJELKAHP_00539	JAOCGCJH_01753	JJIMKLAD_00174	BCKBMIBO_00551	KHAOIDCC_00756	IOKMDCDC_01568	OBOHGKPO_02357	GILOPDDF_01783	CAHINAFA_01414	GGFGJCNJ_00666	KIECPMCJ_00595	LCOMAEID_02050	DONDBDJC_00623	EFKFBAFC_00586	FJFCBENI_00554	IMLICOML_00555	AKNKGCOC_00547	NLIPIKAI_01370	HOBONOKF_01365	OABDMMIM_01273	LHPAMPOI_00614	GIJGLBKF_00530	KAIMIDBM_00298	FDFKCBBF_01341	LHLFDLPB_01381	BGHHFJCG_01299
group_1746		hypothetical protein	502	504	1.01	1	6685				146	506	503	ACFFKBFK_00587	NOHJFKDB_00691	OFBNHBMK_00586	EJPLOLJM_00606	FONPICIL_00608	PEDFGEPN_00622	FIEBMFEP_00580	KEICANCJ_00605	MLLKJJEH_00576	DKPCGENF_01344	PJELKAHP_00546	JAOCGCJH_01760	JJIMKLAD_00167	BCKBMIBO_00544	KHAOIDCC_00749	IOKMDCDC_01561	OBOHGKPO_02350	GILOPDDF_01776	CAHINAFA_01407	GGFGJCNJ_00659	KIECPMCJ_00602	LCOMAEID_02043	DONDBDJC_00630	EFKFBAFC_00594 EFKFBAFC_00593	FJFCBENI_00561	IMLICOML_00562	AKNKGCOC_00554	NLIPIKAI_01363	HOBONOKF_01358	OABDMMIM_01266	LHPAMPOI_00621	GIJGLBKF_00537	KAIMIDBM_00305	FDFKCBBF_01334	LHLFDLPB_01374	BGHHFJCG_01292
group_1747		hypothetical protein	502	502	1	1	6686				455	716	715	ACFFKBFK_00588	NOHJFKDB_00692	OFBNHBMK_00587	EJPLOLJM_00607	FONPICIL_00609	PEDFGEPN_00623	FIEBMFEP_00581	KEICANCJ_00606	MLLKJJEH_00577	DKPCGENF_01343	PJELKAHP_00547	JAOCGCJH_01761	JJIMKLAD_00166	BCKBMIBO_00543	KHAOIDCC_00748	IOKMDCDC_01560	OBOHGKPO_02349	GILOPDDF_01775	CAHINAFA_01406	GGFGJCNJ_00658	KIECPMCJ_00603	LCOMAEID_02042	DONDBDJC_00631	EFKFBAFC_00595	FJFCBENI_00562	IMLICOML_00563	AKNKGCOC_00555	NLIPIKAI_01362	HOBONOKF_01357	OABDMMIM_01265	LHPAMPOI_00622	GIJGLBKF_00538	KAIMIDBM_00306	FDFKCBBF_01333	LHLFDLPB_01373	BGHHFJCG_01291
pip		Proline iminopeptidase	502	502	1	1	6687				587	788	787	ACFFKBFK_00589	NOHJFKDB_00693	OFBNHBMK_00588	EJPLOLJM_00608	FONPICIL_00610	PEDFGEPN_00624	FIEBMFEP_00582	KEICANCJ_00607	MLLKJJEH_00578	DKPCGENF_01342	PJELKAHP_00548	JAOCGCJH_01762	JJIMKLAD_00165	BCKBMIBO_00542	KHAOIDCC_00747	IOKMDCDC_01559	OBOHGKPO_02348	GILOPDDF_01774	CAHINAFA_01405	GGFGJCNJ_00657	KIECPMCJ_00604	LCOMAEID_02041	DONDBDJC_00632	EFKFBAFC_00596	FJFCBENI_00563	IMLICOML_00564	AKNKGCOC_00556	NLIPIKAI_01361	HOBONOKF_01356	OABDMMIM_01264	LHPAMPOI_00623	GIJGLBKF_00539	KAIMIDBM_00307	FDFKCBBF_01332	LHLFDLPB_01372	BGHHFJCG_01290
group_175		hypothetical protein	502	506	1.01	1	6890				218	551	526	ACFFKBFK_00763	NOHJFKDB_00863	OFBNHBMK_00758	EJPLOLJM_00800	FONPICIL_00802	PEDFGEPN_00792	FIEBMFEP_00767	KEICANCJ_00816	MLLKJJEH_00745	DKPCGENF_01174	PJELKAHP_00716	JAOCGCJH_01994	JJIMKLAD_02546	BCKBMIBO_00347	KHAOIDCC_00578	IOKMDCDC_01389	OBOHGKPO_02178	GILOPDDF_01604	CAHINAFA_01235	GGFGJCNJ_00472	KIECPMCJ_00815	LCOMAEID_01873	DONDBDJC_00800	EFKFBAFC_00764	FJFCBENI_00751	IMLICOML_00733	AKNKGCOC_00741	NLIPIKAI_01167	HOBONOKF_01171	OABDMMIM_01095	LHPAMPOI_00793	GIJGLBKF_00709	KAIMIDBM_00492	FDFKCBBF_01164	LHLFDLPB_01186	BGHHFJCG_01097
group_1750		hypothetical protein	502	503	1.01	1	6708				275	752	749	ACFFKBFK_00607	NOHJFKDB_00711	OFBNHBMK_00607	EJPLOLJM_00627	FONPICIL_00629	PEDFGEPN_00642	FIEBMFEP_00600	KEICANCJ_00628	MLLKJJEH_00596	DKPCGENF_01323	PJELKAHP_00566	JAOCGCJH_01780	JJIMKLAD_00147	BCKBMIBO_00522	KHAOIDCC_00729	IOKMDCDC_01541	OBOHGKPO_02330	GILOPDDF_01756	CAHINAFA_01386	GGFGJCNJ_00623	KIECPMCJ_00625	LCOMAEID_02023	DONDBDJC_00650	EFKFBAFC_00614	FJFCBENI_00581	IMLICOML_00582	AKNKGCOC_00590	NLIPIKAI_01343	HOBONOKF_01322	OABDMMIM_01246	LHPAMPOI_00642	GIJGLBKF_00557	KAIMIDBM_00341	FDFKCBBF_01314	LHLFDLPB_01338	BGHHFJCG_01272
group_1751		hypothetical protein	502	503	1.01	1	6718				287	860	831	ACFFKBFK_00617	NOHJFKDB_00721	OFBNHBMK_00617	EJPLOLJM_00637	FONPICIL_00639	PEDFGEPN_00652	FIEBMFEP_00610	KEICANCJ_00638	MLLKJJEH_00606	DKPCGENF_01313	PJELKAHP_00576	JAOCGCJH_01790	JJIMKLAD_00137	BCKBMIBO_00512	KHAOIDCC_00719	IOKMDCDC_01531	OBOHGKPO_02320	GILOPDDF_01746	CAHINAFA_01376	GGFGJCNJ_00613	KIECPMCJ_00635	LCOMAEID_02013	DONDBDJC_00660	EFKFBAFC_00624	FJFCBENI_00591	IMLICOML_00592	AKNKGCOC_00600	NLIPIKAI_01333	HOBONOKF_01312	OABDMMIM_01236	LHPAMPOI_00652	GIJGLBKF_00567	KAIMIDBM_00351	FDFKCBBF_01304	LHLFDLPB_01328	BGHHFJCG_01262
feuB		Iron-uptake system permease protein FeuB	502	502	1	1	6720				920	1004	1003	ACFFKBFK_00619	NOHJFKDB_00723	OFBNHBMK_00619	EJPLOLJM_00639	FONPICIL_00641	PEDFGEPN_00654	FIEBMFEP_00612	KEICANCJ_00640	MLLKJJEH_00608	DKPCGENF_01311	PJELKAHP_00578	JAOCGCJH_01792	JJIMKLAD_00135	BCKBMIBO_00510	KHAOIDCC_00717	IOKMDCDC_01529	OBOHGKPO_02318	GILOPDDF_01744	CAHINAFA_01374	GGFGJCNJ_00611	KIECPMCJ_00637	LCOMAEID_02011	DONDBDJC_00662	EFKFBAFC_00626	FJFCBENI_00593	IMLICOML_00594	AKNKGCOC_00602	NLIPIKAI_01331	HOBONOKF_01310	OABDMMIM_01234	LHPAMPOI_00654	GIJGLBKF_00569	KAIMIDBM_00353	FDFKCBBF_01302	LHLFDLPB_01326	BGHHFJCG_01260
group_1754		hypothetical protein	502	504	1.01	1	6737				113	617	614	ACFFKBFK_00634	NOHJFKDB_00738	OFBNHBMK_00634	EJPLOLJM_00654	FONPICIL_00656	PEDFGEPN_00669	FIEBMFEP_00627	KEICANCJ_00655	MLLKJJEH_00623	DKPCGENF_01296	PJELKAHP_00593	JAOCGCJH_01807	JJIMKLAD_00120	BCKBMIBO_00495	KHAOIDCC_00702	IOKMDCDC_01514	OBOHGKPO_02303	GILOPDDF_01729	CAHINAFA_01358	GGFGJCNJ_00596	KIECPMCJ_00652	LCOMAEID_01996	DONDBDJC_00677	EFKFBAFC_00641	FJFCBENI_00608	IMLICOML_00609	AKNKGCOC_00617	NLIPIKAI_01316	HOBONOKF_01295	OABDMMIM_01219	LHPAMPOI_00669	GIJGLBKF_00584	KAIMIDBM_00368	FDFKCBBF_01287	LHLFDLPB_01311	BGHHFJCG_01245
group_1755		hypothetical protein	502	502	1	1	6740				389	704	643	ACFFKBFK_00637	NOHJFKDB_00741	OFBNHBMK_00637	EJPLOLJM_00657	FONPICIL_00659	PEDFGEPN_00672	FIEBMFEP_00630	KEICANCJ_00658	MLLKJJEH_00626	DKPCGENF_01293	PJELKAHP_00596	JAOCGCJH_01810	JJIMKLAD_00117	BCKBMIBO_00492	KHAOIDCC_00699	IOKMDCDC_01511	OBOHGKPO_02300	GILOPDDF_01726	CAHINAFA_01355	GGFGJCNJ_00593	KIECPMCJ_00655	LCOMAEID_01993	DONDBDJC_00680	EFKFBAFC_00644	FJFCBENI_00611	IMLICOML_00612	AKNKGCOC_00620	NLIPIKAI_01313	HOBONOKF_01292	OABDMMIM_01216	LHPAMPOI_00672	GIJGLBKF_00587	KAIMIDBM_00371	FDFKCBBF_01284	LHLFDLPB_01308	BGHHFJCG_01242
group_1756		hypothetical protein	502	502	1	1	6752				299	311	299	ACFFKBFK_00649	NOHJFKDB_00753	OFBNHBMK_00649	EJPLOLJM_00669	FONPICIL_00671	PEDFGEPN_00684	FIEBMFEP_00642	KEICANCJ_00706	MLLKJJEH_00638	DKPCGENF_01281	PJELKAHP_00608	JAOCGCJH_01822	JJIMKLAD_00105	BCKBMIBO_00479	KHAOIDCC_00687	IOKMDCDC_01499	OBOHGKPO_02288	GILOPDDF_01713	CAHINAFA_01343	GGFGJCNJ_00580	KIECPMCJ_00701	LCOMAEID_01981	DONDBDJC_00693	EFKFBAFC_00656	FJFCBENI_00623	IMLICOML_00624	AKNKGCOC_00633	NLIPIKAI_01300	HOBONOKF_01279	OABDMMIM_01204	LHPAMPOI_00684	GIJGLBKF_00599	KAIMIDBM_00384	FDFKCBBF_01272	LHLFDLPB_01295	BGHHFJCG_01230
yciC_2		Putative metal chaperone YciC	502	503	1.01	1	6761				443	926	923	ACFFKBFK_00658	NOHJFKDB_00762	OFBNHBMK_00658	EJPLOLJM_00678	FONPICIL_00680	PEDFGEPN_00693	FIEBMFEP_00651	KEICANCJ_00715	MLLKJJEH_00647	DKPCGENF_01272	PJELKAHP_00617	JAOCGCJH_01831	JJIMKLAD_00096	BCKBMIBO_00470	KHAOIDCC_00678	IOKMDCDC_01490	OBOHGKPO_02279	GILOPDDF_01704	CAHINAFA_01334	GGFGJCNJ_00571	KIECPMCJ_00710	LCOMAEID_01972	DONDBDJC_00702	EFKFBAFC_00665	FJFCBENI_00632	IMLICOML_00633	AKNKGCOC_00642	NLIPIKAI_01291	HOBONOKF_01270	OABDMMIM_01195	LHPAMPOI_00693	GIJGLBKF_00608	KAIMIDBM_00393	FDFKCBBF_01263	LHLFDLPB_01286	BGHHFJCG_01221
nagA		N-acetylglucosamine-6-phosphate deacetylase	502	502	1	1	6778				1181	1181	1181	ACFFKBFK_00672	NOHJFKDB_00776	OFBNHBMK_00672	EJPLOLJM_00692	FONPICIL_00694	PEDFGEPN_00707	FIEBMFEP_00665	KEICANCJ_00729	MLLKJJEH_00661	DKPCGENF_01258	PJELKAHP_00631	JAOCGCJH_01845	JJIMKLAD_00082	BCKBMIBO_00456	KHAOIDCC_00664	IOKMDCDC_01476	OBOHGKPO_02265	GILOPDDF_01690	CAHINAFA_01320	GGFGJCNJ_00557	KIECPMCJ_00724	LCOMAEID_01958	DONDBDJC_00716	EFKFBAFC_00679	FJFCBENI_00646	IMLICOML_00647	AKNKGCOC_00656	NLIPIKAI_01277	HOBONOKF_01256	OABDMMIM_01181	LHPAMPOI_00707	GIJGLBKF_00622	KAIMIDBM_00407	FDFKCBBF_01249	LHLFDLPB_01272	BGHHFJCG_01207
saeS		Histidine protein kinase SaeS	502	504	1.01	1	6782				224	1055	1050	ACFFKBFK_00676	NOHJFKDB_00780	OFBNHBMK_00676	EJPLOLJM_00696	FONPICIL_00698	PEDFGEPN_00711	FIEBMFEP_00669	KEICANCJ_00733	MLLKJJEH_00665	DKPCGENF_01254	PJELKAHP_00635	JAOCGCJH_01849	JJIMKLAD_00078	BCKBMIBO_00452	KHAOIDCC_00660	IOKMDCDC_01472	OBOHGKPO_02261	GILOPDDF_01686	CAHINAFA_01316	GGFGJCNJ_00553	KIECPMCJ_00730	LCOMAEID_01954	DONDBDJC_00720	EFKFBAFC_00683	FJFCBENI_00653	IMLICOML_00651	AKNKGCOC_00660	NLIPIKAI_01273	HOBONOKF_01252	OABDMMIM_01177	LHPAMPOI_00711	GIJGLBKF_00626	KAIMIDBM_00411	FDFKCBBF_01245	LHLFDLPB_01268	BGHHFJCG_01203
oatA_1		O-acetyltransferase OatA	502	519	1.04	1	6288				374	1946	1756	ACFFKBFK_00863 ACFFKBFK_00864	NOHJFKDB_00972	OFBNHBMK_00857	EJPLOLJM_00965	FONPICIL_00968	PEDFGEPN_00882	FIEBMFEP_00859	KEICANCJ_00908	MLLKJJEH_00836	DKPCGENF_01059	PJELKAHP_00807	JAOCGCJH_02086	JJIMKLAD_02454	BCKBMIBO_00193	KHAOIDCC_00421	IOKMDCDC_01297	OBOHGKPO_02085	GILOPDDF_01514	CAHINAFA_01143	GGFGJCNJ_00381	KIECPMCJ_00909	LCOMAEID_01760	DONDBDJC_00957	EFKFBAFC_00922	FJFCBENI_00842	IMLICOML_00823	AKNKGCOC_00832	NLIPIKAI_01075	HOBONOKF_01080	OABDMMIM_01003	LHPAMPOI_00884	GIJGLBKF_00803	KAIMIDBM_00601	FDFKCBBF_01008	LHLFDLPB_01077	BGHHFJCG_01007
kipI_1		Kinase A inhibitor	502	503	1.01	1	6795				305	710	707	ACFFKBFK_00687	NOHJFKDB_00791	OFBNHBMK_00687	EJPLOLJM_00707	FONPICIL_00709	PEDFGEPN_00722	FIEBMFEP_00680	KEICANCJ_00744	MLLKJJEH_00676	DKPCGENF_01243	PJELKAHP_00646	JAOCGCJH_01860	JJIMKLAD_00067	BCKBMIBO_00441	KHAOIDCC_00649	IOKMDCDC_01461	OBOHGKPO_02250	GILOPDDF_01675	CAHINAFA_01305	GGFGJCNJ_00542	KIECPMCJ_00741	LCOMAEID_01943	DONDBDJC_00731	EFKFBAFC_00694	FJFCBENI_00665	IMLICOML_00662	AKNKGCOC_00671	NLIPIKAI_01262	HOBONOKF_01241	OABDMMIM_01166	LHPAMPOI_00722	GIJGLBKF_00637	KAIMIDBM_00422	FDFKCBBF_01234	LHLFDLPB_01257	BGHHFJCG_01192
ettA		Energy-dependent translational throttle protein EttA	502	504	1.01	1	6798				335	1877	1869	ACFFKBFK_00690	NOHJFKDB_00794	OFBNHBMK_00690	EJPLOLJM_00710	FONPICIL_00712	PEDFGEPN_00725	FIEBMFEP_00683	KEICANCJ_00747	MLLKJJEH_00679	DKPCGENF_01240	PJELKAHP_00649	JAOCGCJH_01863	JJIMKLAD_00064	BCKBMIBO_00438	KHAOIDCC_00646	IOKMDCDC_01458	OBOHGKPO_02247	GILOPDDF_01672	CAHINAFA_01302	GGFGJCNJ_00539	KIECPMCJ_00744	LCOMAEID_01940	DONDBDJC_00734	EFKFBAFC_00697	FJFCBENI_00668	IMLICOML_00665	AKNKGCOC_00674	NLIPIKAI_01259	HOBONOKF_01238	OABDMMIM_01163	LHPAMPOI_00726	GIJGLBKF_00640	KAIMIDBM_00425	FDFKCBBF_01231	LHLFDLPB_01254	BGHHFJCG_01189
nrdE1		Ribonucleoside-diphosphate reductase subunit alpha 1	502	504	1.01	1	6808				659	2105	2096	ACFFKBFK_00701	NOHJFKDB_00805	OFBNHBMK_00701	EJPLOLJM_00721	FONPICIL_00723	PEDFGEPN_00736	FIEBMFEP_00695	KEICANCJ_00759	MLLKJJEH_00690	DKPCGENF_01229	PJELKAHP_00660	JAOCGCJH_01874	JJIMKLAD_00053	BCKBMIBO_00426	KHAOIDCC_00635	IOKMDCDC_01447	OBOHGKPO_02236	GILOPDDF_01661	CAHINAFA_01291	GGFGJCNJ_00528	KIECPMCJ_00756	LCOMAEID_01929	DONDBDJC_00745	EFKFBAFC_00708	FJFCBENI_00679	IMLICOML_00676	AKNKGCOC_00685	NLIPIKAI_01247	HOBONOKF_01227	OABDMMIM_01152	LHPAMPOI_00737	GIJGLBKF_00651	KAIMIDBM_00436	FDFKCBBF_01220	LHLFDLPB_01243	BGHHFJCG_01178
hprK		HPr kinase/phosphorylase	502	506	1.01	1	6840				101	932	926	ACFFKBFK_00732	NOHJFKDB_00834	OFBNHBMK_00730	EJPLOLJM_00750	FONPICIL_00752	PEDFGEPN_00765	FIEBMFEP_00724	KEICANCJ_00788	MLLKJJEH_00719	DKPCGENF_01200	PJELKAHP_00689	JAOCGCJH_01903	JJIMKLAD_00024	BCKBMIBO_00397	KHAOIDCC_00606	IOKMDCDC_01418	OBOHGKPO_02207	GILOPDDF_01632	CAHINAFA_01262	GGFGJCNJ_00499	KIECPMCJ_00786	LCOMAEID_01900	DONDBDJC_00774	EFKFBAFC_00737	FJFCBENI_00708	IMLICOML_00705	AKNKGCOC_00714	NLIPIKAI_01218	HOBONOKF_01198	OABDMMIM_01123	LHPAMPOI_00766	GIJGLBKF_00680	KAIMIDBM_00465	FDFKCBBF_01191	LHLFDLPB_01214	BGHHFJCG_01149
tpiA		Triosephosphate isomerase	502	503	1.01	1	6861				368	851	759	ACFFKBFK_00749	NOHJFKDB_00851	OFBNHBMK_00746	EJPLOLJM_00766	FONPICIL_00768	PEDFGEPN_00780	FIEBMFEP_00739	KEICANCJ_00804	MLLKJJEH_00734	DKPCGENF_01185	PJELKAHP_00704	JAOCGCJH_01918	JJIMKLAD_00009	BCKBMIBO_00381	KHAOIDCC_00591	IOKMDCDC_01402	OBOHGKPO_02190	GILOPDDF_01616	CAHINAFA_01247	GGFGJCNJ_00484	KIECPMCJ_00803	LCOMAEID_01885	DONDBDJC_00789	EFKFBAFC_00752	FJFCBENI_00723	IMLICOML_00721	AKNKGCOC_00729	NLIPIKAI_01202	HOBONOKF_01183	OABDMMIM_01107	LHPAMPOI_00781	GIJGLBKF_00697	KAIMIDBM_00480	FDFKCBBF_01176	LHLFDLPB_01199	BGHHFJCG_01133
ydbP		Thioredoxin-like protein YdbP	502	502	1	1	6918				320	320	320	ACFFKBFK_00783	NOHJFKDB_00884	OFBNHBMK_00778	EJPLOLJM_00820	FONPICIL_00822	PEDFGEPN_00812	FIEBMFEP_00788	KEICANCJ_00837	MLLKJJEH_00765	DKPCGENF_01154	PJELKAHP_00736	JAOCGCJH_02014	JJIMKLAD_02526	BCKBMIBO_00327	KHAOIDCC_00557	IOKMDCDC_01369	OBOHGKPO_02158	GILOPDDF_01584	CAHINAFA_01215	GGFGJCNJ_00452	KIECPMCJ_00836	LCOMAEID_01853	DONDBDJC_00820	EFKFBAFC_00784	FJFCBENI_00771	IMLICOML_00753	AKNKGCOC_00761	NLIPIKAI_01147	HOBONOKF_01151	OABDMMIM_01075	LHPAMPOI_00813	GIJGLBKF_00731	KAIMIDBM_00512	FDFKCBBF_01144	LHLFDLPB_01166	BGHHFJCG_01077
sufB_2		FeS cluster assembly protein SufB	502	504	1.01	1	7008				407	1397	1391	ACFFKBFK_00800	NOHJFKDB_00899	OFBNHBMK_00801	EJPLOLJM_00836	FONPICIL_00838	PEDFGEPN_00828	FIEBMFEP_00804	KEICANCJ_00852	MLLKJJEH_00781	DKPCGENF_01114	PJELKAHP_00752	JAOCGCJH_02030	JJIMKLAD_02510	BCKBMIBO_00312	KHAOIDCC_00541	IOKMDCDC_01353	OBOHGKPO_02142	GILOPDDF_01569	CAHINAFA_01199	GGFGJCNJ_00436	KIECPMCJ_00851	LCOMAEID_01815	DONDBDJC_00836	EFKFBAFC_00800	FJFCBENI_00787	IMLICOML_00768	AKNKGCOC_00777	NLIPIKAI_01131	HOBONOKF_01135	OABDMMIM_01059	LHPAMPOI_00829	GIJGLBKF_00747	KAIMIDBM_00546	FDFKCBBF_01128	LHLFDLPB_01132	BGHHFJCG_01062
tlyC		hypothetical protein	502	503	1.01	1	7012				497	1088	1037	ACFFKBFK_00807	NOHJFKDB_00901	OFBNHBMK_00803	EJPLOLJM_00911	FONPICIL_00914	PEDFGEPN_00830	FIEBMFEP_00806	KEICANCJ_00854	MLLKJJEH_00783	DKPCGENF_01112	PJELKAHP_00754	JAOCGCJH_02032	JJIMKLAD_02508	BCKBMIBO_00247	KHAOIDCC_00476	IOKMDCDC_01352	OBOHGKPO_02140	GILOPDDF_01567	CAHINAFA_01197	GGFGJCNJ_00434	KIECPMCJ_00855	LCOMAEID_01813	DONDBDJC_00904	EFKFBAFC_00869	FJFCBENI_00789	IMLICOML_00770	AKNKGCOC_00779	NLIPIKAI_01129	HOBONOKF_01133	OABDMMIM_01057	LHPAMPOI_00831	GIJGLBKF_00749	KAIMIDBM_00548	FDFKCBBF_01062	LHLFDLPB_01130	BGHHFJCG_01060
fabF		3-oxoacyl-[acyl-carrier-protein] synthase 2	502	505	1.01	1	6274				425	1244	1238	ACFFKBFK_00871	NOHJFKDB_00979	OFBNHBMK_00867	EJPLOLJM_00975	FONPICIL_00978	PEDFGEPN_00892	FIEBMFEP_00869	KEICANCJ_00918	MLLKJJEH_00846	DKPCGENF_01049	PJELKAHP_00817	JAOCGCJH_02096	JJIMKLAD_02444	BCKBMIBO_00183	KHAOIDCC_00410	IOKMDCDC_01290	OBOHGKPO_02074	GILOPDDF_01507	CAHINAFA_01132	GGFGJCNJ_00371	KIECPMCJ_00919	LCOMAEID_01750	DONDBDJC_00967	EFKFBAFC_00933	FJFCBENI_00849	IMLICOML_00830	AKNKGCOC_00842	NLIPIKAI_01065	HOBONOKF_01070	OABDMMIM_00992	LHPAMPOI_00895	GIJGLBKF_00814	KAIMIDBM_00612	FDFKCBBF_00997	LHLFDLPB_01067	BGHHFJCG_01000
group_1773		hypothetical protein	502	504	1.01	1	6223				239	602	598	ACFFKBFK_00920	NOHJFKDB_01025	OFBNHBMK_00913	EJPLOLJM_01022	FONPICIL_01025	PEDFGEPN_00938	FIEBMFEP_00915	KEICANCJ_00972	MLLKJJEH_00955	DKPCGENF_01003	PJELKAHP_00863	JAOCGCJH_02143	JJIMKLAD_02397	BCKBMIBO_00130	KHAOIDCC_00363	IOKMDCDC_01244	OBOHGKPO_02025	GILOPDDF_01461	CAHINAFA_01086	GGFGJCNJ_00324	KIECPMCJ_00972	LCOMAEID_01703	DONDBDJC_01014	EFKFBAFC_00980	FJFCBENI_00895	IMLICOML_00875	AKNKGCOC_00889	NLIPIKAI_01016	HOBONOKF_01023	OABDMMIM_00946	LHPAMPOI_00941	GIJGLBKF_00863	KAIMIDBM_00659	FDFKCBBF_00951	LHLFDLPB_01020	BGHHFJCG_00953
slyA_2		Transcriptional regulator SlyA	502	503	1.01	1	6189				143	419	416	ACFFKBFK_00945	NOHJFKDB_01047	OFBNHBMK_00933	EJPLOLJM_01042	FONPICIL_01045	PEDFGEPN_00960	FIEBMFEP_00938	KEICANCJ_00996	MLLKJJEH_00978	DKPCGENF_00983	PJELKAHP_00885	JAOCGCJH_02163	JJIMKLAD_02377	BCKBMIBO_00108	KHAOIDCC_00341	IOKMDCDC_01224	OBOHGKPO_02003	GILOPDDF_01441	CAHINAFA_01066	GGFGJCNJ_00302	KIECPMCJ_00995	LCOMAEID_01681	DONDBDJC_01036	EFKFBAFC_01020	FJFCBENI_00915	IMLICOML_00895	AKNKGCOC_00911	NLIPIKAI_00996	HOBONOKF_01001	OABDMMIM_00926	LHPAMPOI_00961	GIJGLBKF_00885	KAIMIDBM_00681	FDFKCBBF_00931	LHLFDLPB_00998	BGHHFJCG_00932
qoxA		putative quinol oxidase subunit 2	502	503	1.01	1	6180				254	1100	1095	ACFFKBFK_00954	NOHJFKDB_01056	OFBNHBMK_00942	EJPLOLJM_01051	FONPICIL_01054	PEDFGEPN_00969	FIEBMFEP_00947	KEICANCJ_01005	MLLKJJEH_00987	DKPCGENF_00974	PJELKAHP_00894	JAOCGCJH_02172	JJIMKLAD_02368	BCKBMIBO_00099	KHAOIDCC_00332	IOKMDCDC_01214	OBOHGKPO_01994	GILOPDDF_01432	CAHINAFA_01057	GGFGJCNJ_00293	KIECPMCJ_01004	LCOMAEID_01672	DONDBDJC_01045	EFKFBAFC_01030	FJFCBENI_00924	IMLICOML_00904	AKNKGCOC_00920	NLIPIKAI_00987	HOBONOKF_00992	OABDMMIM_00917	LHPAMPOI_00970	GIJGLBKF_00894	KAIMIDBM_00690	FDFKCBBF_00922	LHLFDLPB_00989	BGHHFJCG_00923
pdhA		Pyruvate dehydrogenase E1 component subunit alpha	502	504	1.01	1	6145				401	1112	1107	ACFFKBFK_00985	NOHJFKDB_01087	OFBNHBMK_00974	EJPLOLJM_01083	FONPICIL_01086	PEDFGEPN_01000	FIEBMFEP_00978	KEICANCJ_01037	MLLKJJEH_01019	DKPCGENF_00943	PJELKAHP_00925	JAOCGCJH_02204	JJIMKLAD_02335	BCKBMIBO_00067	KHAOIDCC_00300	IOKMDCDC_01182	OBOHGKPO_01963	GILOPDDF_01400	CAHINAFA_01024	GGFGJCNJ_00262	KIECPMCJ_01036	LCOMAEID_01641	DONDBDJC_01077	EFKFBAFC_01062	FJFCBENI_00956	IMLICOML_00935	AKNKGCOC_00951	NLIPIKAI_00956	HOBONOKF_00961	OABDMMIM_00886	LHPAMPOI_01003	GIJGLBKF_00925	KAIMIDBM_00721	FDFKCBBF_00891	LHLFDLPB_00958	BGHHFJCG_00891
pdhB		Pyruvate dehydrogenase E1 component subunit beta	502	505	1.01	1	6144				173	977	970	ACFFKBFK_00986	NOHJFKDB_01088	OFBNHBMK_00975	EJPLOLJM_01084	FONPICIL_01087	PEDFGEPN_01001	FIEBMFEP_00979	KEICANCJ_01038	MLLKJJEH_01020	DKPCGENF_00942	PJELKAHP_00926	JAOCGCJH_02205	JJIMKLAD_02334	BCKBMIBO_00066	KHAOIDCC_00299	IOKMDCDC_01181	OBOHGKPO_01962	GILOPDDF_01399	CAHINAFA_01023	GGFGJCNJ_00261	KIECPMCJ_01037	LCOMAEID_01640	DONDBDJC_01078	EFKFBAFC_01063	FJFCBENI_00957	IMLICOML_00936	AKNKGCOC_00952	NLIPIKAI_00955	HOBONOKF_00960	OABDMMIM_00885	LHPAMPOI_01004	GIJGLBKF_00926	KAIMIDBM_00722	FDFKCBBF_00890	LHLFDLPB_00957	BGHHFJCG_00890
group_1778		hypothetical protein	502	504	1.01	1	6131				239	614	611	ACFFKBFK_00999	NOHJFKDB_01100	OFBNHBMK_00987	EJPLOLJM_01096	FONPICIL_01099	PEDFGEPN_01013	FIEBMFEP_00991	KEICANCJ_01050	MLLKJJEH_01032	DKPCGENF_00930	PJELKAHP_00939	JAOCGCJH_02217	JJIMKLAD_02322	BCKBMIBO_00054	KHAOIDCC_00287	IOKMDCDC_01169	OBOHGKPO_01950	GILOPDDF_01387	CAHINAFA_01011	GGFGJCNJ_00249	KIECPMCJ_01049	LCOMAEID_01628	DONDBDJC_01090	EFKFBAFC_01076	FJFCBENI_00969	IMLICOML_00948	AKNKGCOC_00964	NLIPIKAI_00943	HOBONOKF_00948	OABDMMIM_00873	LHPAMPOI_01016	GIJGLBKF_00938	KAIMIDBM_00734	FDFKCBBF_00878	LHLFDLPB_00945	BGHHFJCG_00878
typA		GTP-binding protein TypA/BipA	502	504	1.01	1	6128				467	1847	1839	ACFFKBFK_01002	NOHJFKDB_01103	OFBNHBMK_00990	EJPLOLJM_01099	FONPICIL_01102	PEDFGEPN_01016	FIEBMFEP_00994	KEICANCJ_01053	MLLKJJEH_01035	DKPCGENF_00927	PJELKAHP_00942	JAOCGCJH_02220	JJIMKLAD_02319	BCKBMIBO_00051	KHAOIDCC_00284	IOKMDCDC_01166	OBOHGKPO_01947	GILOPDDF_01384	CAHINAFA_01008	GGFGJCNJ_00246	KIECPMCJ_01052	LCOMAEID_01625	DONDBDJC_01093	EFKFBAFC_01079	FJFCBENI_00972	IMLICOML_00951	AKNKGCOC_00967	NLIPIKAI_00941	HOBONOKF_00945	OABDMMIM_00870	LHPAMPOI_01019	GIJGLBKF_00941	KAIMIDBM_00737	FDFKCBBF_00875	LHLFDLPB_00942	BGHHFJCG_00875
abgT		p-aminobenzoyl-glutamate transport protein	502	521	1.04	1	4248				104	1538	1481	ACFFKBFK_02418	NOHJFKDB_02506	OFBNHBMK_02378	EJPLOLJM_02480	FONPICIL_02484	PEDFGEPN_02520	FIEBMFEP_02391	KEICANCJ_02531	MLLKJJEH_02370	DKPCGENF_02155	PJELKAHP_02314	JAOCGCJH_00981	JJIMKLAD_00946	BCKBMIBO_01311	KHAOIDCC_01513	IOKMDCDC_02301	OBOHGKPO_00596	GILOPDDF_02583 GILOPDDF_00021	CAHINAFA_02232	GGFGJCNJ_01509	KIECPMCJ_02608	LCOMAEID_00240	DONDBDJC_02486	EFKFBAFC_02579	FJFCBENI_02381	IMLICOML_02307	AKNKGCOC_02403	NLIPIKAI_02156	HOBONOKF_02206	OABDMMIM_02070	LHPAMPOI_02405	GIJGLBKF_02242	KAIMIDBM_02109	FDFKCBBF_02142	LHLFDLPB_02223	BGHHFJCG_02087
isdF		putative heme-iron transport system permease protein IsdF	502	503	1.01	1	6099				410	968	963	ACFFKBFK_01025	NOHJFKDB_01126	OFBNHBMK_01013	EJPLOLJM_01122	FONPICIL_01125	PEDFGEPN_01106	FIEBMFEP_01017	KEICANCJ_01076	MLLKJJEH_01058	DKPCGENF_00904	PJELKAHP_01028	JAOCGCJH_02243	JJIMKLAD_02296	BCKBMIBO_00028	KHAOIDCC_00261	IOKMDCDC_01143	OBOHGKPO_01924	GILOPDDF_01361	CAHINAFA_00921	GGFGJCNJ_00223	KIECPMCJ_01075	LCOMAEID_01602	DONDBDJC_01116	EFKFBAFC_01172	FJFCBENI_00995	IMLICOML_00974	AKNKGCOC_00990	NLIPIKAI_00918	HOBONOKF_00922	OABDMMIM_00847	LHPAMPOI_01042	GIJGLBKF_00964	KAIMIDBM_00760	FDFKCBBF_00852	LHLFDLPB_00919	BGHHFJCG_00852
zapA		Cell division protein ZapA	502	502	1	1	6092				230	266	265	ACFFKBFK_01032	NOHJFKDB_01133	OFBNHBMK_01020	EJPLOLJM_01129	FONPICIL_01132	PEDFGEPN_01113	FIEBMFEP_01024	KEICANCJ_01083	MLLKJJEH_01065	DKPCGENF_00897	PJELKAHP_01035	JAOCGCJH_02250	JJIMKLAD_02289	BCKBMIBO_00021	KHAOIDCC_00254	IOKMDCDC_01136	OBOHGKPO_01917	GILOPDDF_01354	CAHINAFA_00914	GGFGJCNJ_00216	KIECPMCJ_01082	LCOMAEID_01595	DONDBDJC_01123	EFKFBAFC_01179	FJFCBENI_01002	IMLICOML_00981	AKNKGCOC_00997	NLIPIKAI_00911	HOBONOKF_00915	OABDMMIM_00840	LHPAMPOI_01049	GIJGLBKF_00971	KAIMIDBM_00767	FDFKCBBF_00845	LHLFDLPB_00912	BGHHFJCG_00845
group_1785		hypothetical protein	502	502	1	1	5944				401	401	401	ACFFKBFK_01098	NOHJFKDB_01198	OFBNHBMK_01088	EJPLOLJM_01197	FONPICIL_01200	PEDFGEPN_01179	FIEBMFEP_01089	KEICANCJ_01148	MLLKJJEH_01130	DKPCGENF_00832	PJELKAHP_01102	JAOCGCJH_02316	JJIMKLAD_02224	BCKBMIBO_02628	KHAOIDCC_00188	IOKMDCDC_01074	OBOHGKPO_01851	GILOPDDF_01287	CAHINAFA_00846	GGFGJCNJ_00150	KIECPMCJ_01147	LCOMAEID_01530	DONDBDJC_01191	EFKFBAFC_01247	FJFCBENI_01069	IMLICOML_01046	AKNKGCOC_01064	NLIPIKAI_00846	HOBONOKF_00849	OABDMMIM_00773	LHPAMPOI_01117	GIJGLBKF_01038	KAIMIDBM_00834	FDFKCBBF_00778	LHLFDLPB_00846	BGHHFJCG_00781
rsgA		Small ribosomal subunit biogenesis GTPase RsgA	502	502	1	1	5927				326	875	872	ACFFKBFK_01113	NOHJFKDB_01213	OFBNHBMK_01102	EJPLOLJM_01211	FONPICIL_01214	PEDFGEPN_01193	FIEBMFEP_01103	KEICANCJ_01162	MLLKJJEH_01144	DKPCGENF_00818	PJELKAHP_01116	JAOCGCJH_02330	JJIMKLAD_02210	BCKBMIBO_02614	KHAOIDCC_00173	IOKMDCDC_01060	OBOHGKPO_01837	GILOPDDF_01273	CAHINAFA_00832	GGFGJCNJ_00136	KIECPMCJ_01161	LCOMAEID_01516	DONDBDJC_01205	EFKFBAFC_01261	FJFCBENI_01083	IMLICOML_01060	AKNKGCOC_01078	NLIPIKAI_00832	HOBONOKF_00835	OABDMMIM_00759	LHPAMPOI_01131	GIJGLBKF_01052	KAIMIDBM_00848	FDFKCBBF_00764	LHLFDLPB_00832	BGHHFJCG_00766
trmFO		Methylenetetrahydrofolate--tRNA-(uracil-5-)-methyltransferase TrmFO	502	504	1.01	1	5889				122	1307	1301	ACFFKBFK_01142	NOHJFKDB_01245	OFBNHBMK_01132	EJPLOLJM_01241	FONPICIL_01244	PEDFGEPN_01223	FIEBMFEP_01133	KEICANCJ_01192	MLLKJJEH_01174	DKPCGENF_00788	PJELKAHP_01146	JAOCGCJH_02360	JJIMKLAD_02180	BCKBMIBO_02584	KHAOIDCC_00142	IOKMDCDC_01031	OBOHGKPO_01807	GILOPDDF_01243	CAHINAFA_00801	GGFGJCNJ_00106	KIECPMCJ_01191	LCOMAEID_01486	DONDBDJC_01233	EFKFBAFC_01291	FJFCBENI_01113	IMLICOML_01091	AKNKGCOC_01108	NLIPIKAI_00804	HOBONOKF_00805	OABDMMIM_00729	LHPAMPOI_01161	GIJGLBKF_01082	KAIMIDBM_00878	FDFKCBBF_00734	LHLFDLPB_00802	BGHHFJCG_00735
hslU		ATP-dependent protease ATPase subunit HslU	502	504	1.01	1	5886				377	1403	1397	ACFFKBFK_01145	NOHJFKDB_01248	OFBNHBMK_01135	EJPLOLJM_01244	FONPICIL_01247	PEDFGEPN_01226	FIEBMFEP_01136	KEICANCJ_01195	MLLKJJEH_01177	DKPCGENF_00785	PJELKAHP_01149	JAOCGCJH_02363	JJIMKLAD_02177	BCKBMIBO_02581	KHAOIDCC_00139	IOKMDCDC_01028	OBOHGKPO_01804	GILOPDDF_01240	CAHINAFA_00798	GGFGJCNJ_00103	KIECPMCJ_01194	LCOMAEID_01483	DONDBDJC_01236	EFKFBAFC_01294	FJFCBENI_01116	IMLICOML_01094	AKNKGCOC_01111	NLIPIKAI_00801	HOBONOKF_00802	OABDMMIM_00726	LHPAMPOI_01164	GIJGLBKF_01085	KAIMIDBM_00881	FDFKCBBF_00731	LHLFDLPB_00799	BGHHFJCG_00732
uppS		Isoprenyl transferase	502	507	1.01	1	5878				188	770	761	ACFFKBFK_01151	NOHJFKDB_01254	OFBNHBMK_01141	EJPLOLJM_01250	FONPICIL_01253	PEDFGEPN_01232	FIEBMFEP_01142	KEICANCJ_01201	MLLKJJEH_01183	DKPCGENF_00779	PJELKAHP_01155	JAOCGCJH_02369	JJIMKLAD_02171	BCKBMIBO_02575	KHAOIDCC_00133	IOKMDCDC_01022	OBOHGKPO_01798	GILOPDDF_01234	CAHINAFA_00792	GGFGJCNJ_00097	KIECPMCJ_01200	LCOMAEID_01477	DONDBDJC_01242	EFKFBAFC_01300	FJFCBENI_01122	IMLICOML_01100	AKNKGCOC_01117	NLIPIKAI_00795	HOBONOKF_00796	OABDMMIM_00720	LHPAMPOI_01170	GIJGLBKF_01091	KAIMIDBM_00887	FDFKCBBF_00725	LHLFDLPB_00793	BGHHFJCG_00726
rplGA		putative ribosomal protein YlxQ	502	502	1	1	5869			Hypothetical protein with no hits to refseq/uniprot/clusters/cdd/tigrfams/pfam overlapping another protein with hits	104	317	316	ACFFKBFK_01159	NOHJFKDB_01262	OFBNHBMK_01149	EJPLOLJM_01258	FONPICIL_01261	PEDFGEPN_01240	FIEBMFEP_01150	KEICANCJ_01209	MLLKJJEH_01191	DKPCGENF_00771	PJELKAHP_01163	JAOCGCJH_02377	JJIMKLAD_02163	BCKBMIBO_02567	KHAOIDCC_00125	IOKMDCDC_01014	OBOHGKPO_01790	GILOPDDF_01226	CAHINAFA_00784	GGFGJCNJ_00089	KIECPMCJ_01208	LCOMAEID_01469	DONDBDJC_01250	EFKFBAFC_01308	FJFCBENI_01130	IMLICOML_01108	AKNKGCOC_01125	NLIPIKAI_00787	HOBONOKF_00788	OABDMMIM_00712	LHPAMPOI_01178	GIJGLBKF_01099	KAIMIDBM_00895	FDFKCBBF_00717	LHLFDLPB_00785	BGHHFJCG_00718
group_1791		hypothetical protein	502	503	1.01	1	5859				245	713	710	ACFFKBFK_01168	NOHJFKDB_01271	OFBNHBMK_01158	EJPLOLJM_01267	FONPICIL_01270	PEDFGEPN_01249	FIEBMFEP_01159	KEICANCJ_01218	MLLKJJEH_01200	DKPCGENF_00762	PJELKAHP_01172	JAOCGCJH_02386	JJIMKLAD_02154	BCKBMIBO_02558	KHAOIDCC_00116	IOKMDCDC_01005	OBOHGKPO_01781	GILOPDDF_01217	CAHINAFA_00775	GGFGJCNJ_00080	KIECPMCJ_01217	LCOMAEID_01460	DONDBDJC_01259	EFKFBAFC_01317	FJFCBENI_01139	IMLICOML_01117	AKNKGCOC_01134	NLIPIKAI_00778	HOBONOKF_00779	OABDMMIM_00703	LHPAMPOI_01187	GIJGLBKF_01108	KAIMIDBM_00904	FDFKCBBF_00708	LHLFDLPB_00776	BGHHFJCG_00709
rny		Ribonuclease Y	502	503	1.01	1	5850				140	1559	1553	ACFFKBFK_01178	NOHJFKDB_01280	OFBNHBMK_01167	EJPLOLJM_01276	FONPICIL_01279	PEDFGEPN_01258	FIEBMFEP_01168	KEICANCJ_01227	MLLKJJEH_01209	DKPCGENF_00753	PJELKAHP_01181	JAOCGCJH_02395	JJIMKLAD_02145	BCKBMIBO_02549	KHAOIDCC_00107	IOKMDCDC_00996	OBOHGKPO_01772	GILOPDDF_01208	CAHINAFA_00766	GGFGJCNJ_00071	KIECPMCJ_01226	LCOMAEID_01451	DONDBDJC_01269	EFKFBAFC_01326	FJFCBENI_01148	IMLICOML_01126	AKNKGCOC_01143	NLIPIKAI_00769	HOBONOKF_00770	OABDMMIM_00694	LHPAMPOI_01196	GIJGLBKF_01117	KAIMIDBM_00913	FDFKCBBF_00699	LHLFDLPB_00767	BGHHFJCG_00700
group_1793		hypothetical protein	502	505	1.01	1	5846				101	797	792	ACFFKBFK_01180	NOHJFKDB_01282	OFBNHBMK_01169	EJPLOLJM_01278	FONPICIL_01281	PEDFGEPN_01260	FIEBMFEP_01170	KEICANCJ_01229	MLLKJJEH_01211	DKPCGENF_00751	PJELKAHP_01183	JAOCGCJH_02397	JJIMKLAD_02143	BCKBMIBO_02547	KHAOIDCC_00105	IOKMDCDC_00994	OBOHGKPO_01770	GILOPDDF_01206	CAHINAFA_00764	GGFGJCNJ_00069	KIECPMCJ_01228	LCOMAEID_01449	DONDBDJC_01271	EFKFBAFC_01328	FJFCBENI_01150	IMLICOML_01128	AKNKGCOC_01145	NLIPIKAI_00767	HOBONOKF_00768	OABDMMIM_00692	LHPAMPOI_01198	GIJGLBKF_01119	KAIMIDBM_00915	FDFKCBBF_00697	LHLFDLPB_00765	BGHHFJCG_00698
korB		hypothetical protein	502	505	1.01	1	5842				212	866	861	ACFFKBFK_01182	NOHJFKDB_01284	OFBNHBMK_01171	EJPLOLJM_01280	FONPICIL_01283	PEDFGEPN_01262	FIEBMFEP_01172	KEICANCJ_01231	MLLKJJEH_01213	DKPCGENF_00749	PJELKAHP_01185	JAOCGCJH_02399	JJIMKLAD_02141	BCKBMIBO_02545	KHAOIDCC_00103	IOKMDCDC_00992	OBOHGKPO_01768	GILOPDDF_01204	CAHINAFA_00762	GGFGJCNJ_00067	KIECPMCJ_01230	LCOMAEID_01447	DONDBDJC_01273	EFKFBAFC_01330	FJFCBENI_01152	IMLICOML_01130	AKNKGCOC_01147	NLIPIKAI_00765	HOBONOKF_00766	OABDMMIM_00690	LHPAMPOI_01200	GIJGLBKF_01121	KAIMIDBM_00917	FDFKCBBF_00695	LHLFDLPB_00763	BGHHFJCG_00696
glpP		Glycerol uptake operon antiterminator regulatory protein	502	504	1.01	1	5834				233	533	531	ACFFKBFK_01190	NOHJFKDB_01292	OFBNHBMK_01178	EJPLOLJM_01287	FONPICIL_01290	PEDFGEPN_01269	FIEBMFEP_01179	KEICANCJ_01238	MLLKJJEH_01220	DKPCGENF_00742	PJELKAHP_01192	JAOCGCJH_02406	JJIMKLAD_02134	BCKBMIBO_02538	KHAOIDCC_00096	IOKMDCDC_00985	OBOHGKPO_01761	GILOPDDF_01197	CAHINAFA_00755	GGFGJCNJ_00060	KIECPMCJ_01237	LCOMAEID_01440	DONDBDJC_01280	EFKFBAFC_01337	FJFCBENI_01159	IMLICOML_01137	AKNKGCOC_01154	NLIPIKAI_00758	HOBONOKF_00759	OABDMMIM_00683	LHPAMPOI_01207	GIJGLBKF_01128	KAIMIDBM_00924	FDFKCBBF_00688	LHLFDLPB_00756	BGHHFJCG_00689
hom		hypothetical protein	502	503	1.01	1	7334				323	1331	1276	ACFFKBFK_01219	NOHJFKDB_01321	OFBNHBMK_01211	EJPLOLJM_01321	FONPICIL_01324	PEDFGEPN_01308	FIEBMFEP_01215	KEICANCJ_01299	MLLKJJEH_01256	DKPCGENF_00703	PJELKAHP_01231	JAOCGCJH_02439	JJIMKLAD_02101	BCKBMIBO_02504	KHAOIDCC_00059	IOKMDCDC_00949	OBOHGKPO_01723	GILOPDDF_01143	CAHINAFA_00722	GGFGJCNJ_00021	KIECPMCJ_01296	LCOMAEID_01402	DONDBDJC_01334	EFKFBAFC_01370	FJFCBENI_01198	IMLICOML_01191	AKNKGCOC_01193	NLIPIKAI_00725	HOBONOKF_00720	OABDMMIM_00644	LHPAMPOI_01241	GIJGLBKF_01166	KAIMIDBM_00963	FDFKCBBF_00649	LHLFDLPB_00721	BGHHFJCG_00636
guaC		GMP reductase	502	509	1.02	1	7343				161	977	963	ACFFKBFK_01228	NOHJFKDB_01330	OFBNHBMK_01220	EJPLOLJM_01330	FONPICIL_01333	PEDFGEPN_01317	FIEBMFEP_01224	KEICANCJ_01308	MLLKJJEH_01265	DKPCGENF_00694	PJELKAHP_01240	JAOCGCJH_02448	JJIMKLAD_02092	BCKBMIBO_02495	KHAOIDCC_00050	IOKMDCDC_00940	OBOHGKPO_01714	GILOPDDF_01134	CAHINAFA_00713	GGFGJCNJ_00012	KIECPMCJ_01305	LCOMAEID_01393	DONDBDJC_01343	EFKFBAFC_01379	FJFCBENI_01207	IMLICOML_01200	AKNKGCOC_01202	NLIPIKAI_00716	HOBONOKF_00711	OABDMMIM_00635	LHPAMPOI_01250	GIJGLBKF_01175	KAIMIDBM_00972	FDFKCBBF_00640	LHLFDLPB_00712	BGHHFJCG_00627
cvfB		Conserved virulence factor B	502	503	1.01	1	7397				308	902	899	ACFFKBFK_01280	NOHJFKDB_01385	OFBNHBMK_01271	EJPLOLJM_01381	FONPICIL_01384	PEDFGEPN_01367	FIEBMFEP_01275	KEICANCJ_01362	MLLKJJEH_01316	DKPCGENF_00644	PJELKAHP_01290	JAOCGCJH_02499	JJIMKLAD_02041	BCKBMIBO_02444	KHAOIDCC_02648	IOKMDCDC_00887	OBOHGKPO_01664	GILOPDDF_01084	CAHINAFA_00662	GGFGJCNJ_02661	KIECPMCJ_01357	LCOMAEID_01343	DONDBDJC_01395	EFKFBAFC_01452	FJFCBENI_01257	IMLICOML_01250	AKNKGCOC_01252	NLIPIKAI_00658	HOBONOKF_00661	OABDMMIM_00585	LHPAMPOI_01301	GIJGLBKF_01225	KAIMIDBM_01022	FDFKCBBF_00590	LHLFDLPB_00662	BGHHFJCG_00575
ydfJ		Membrane protein YdfJ	502	509	1.02	1	729				152	2609	2454	ACFFKBFK_02487	NOHJFKDB_02585	OFBNHBMK_02460	EJPLOLJM_02564	FONPICIL_02564	PEDFGEPN_02600	FIEBMFEP_02467	KEICANCJ_02603	MLLKJJEH_02447	DKPCGENF_02078	PJELKAHP_02392	JAOCGCJH_01061	JJIMKLAD_00866	BCKBMIBO_01240	KHAOIDCC_01434	IOKMDCDC_02227	OBOHGKPO_00506	GILOPDDF_02494	CAHINAFA_02154	GGFGJCNJ_01427	KIECPMCJ_02679	LCOMAEID_00162	DONDBDJC_02557	EFKFBAFC_02658	FJFCBENI_02457	IMLICOML_02383	AKNKGCOC_02483	NLIPIKAI_02077	HOBONOKF_02124	OABDMMIM_01997	LHPAMPOI_02483	GIJGLBKF_02331	KAIMIDBM_02189	FDFKCBBF_02069	LHLFDLPB_02142	BGHHFJCG_02011
lysC		Aspartokinase	502	503	1.01	1	7399				332	1205	1201	ACFFKBFK_01282	NOHJFKDB_01387	OFBNHBMK_01273	EJPLOLJM_01383	FONPICIL_01386	PEDFGEPN_01369	FIEBMFEP_01277	KEICANCJ_01364	MLLKJJEH_01318	DKPCGENF_00642	PJELKAHP_01292	JAOCGCJH_02501	JJIMKLAD_02039	BCKBMIBO_02442	KHAOIDCC_02646	IOKMDCDC_00885	OBOHGKPO_01662	GILOPDDF_01082	CAHINAFA_00660	GGFGJCNJ_02659	KIECPMCJ_01359	LCOMAEID_01341	DONDBDJC_01397	EFKFBAFC_01454	FJFCBENI_01259	IMLICOML_01252	AKNKGCOC_01254	NLIPIKAI_00656	HOBONOKF_00659	OABDMMIM_00583	LHPAMPOI_01303	GIJGLBKF_01227	KAIMIDBM_01024	FDFKCBBF_00588	LHLFDLPB_00660	BGHHFJCG_00573
dapB		4-hydroxy-tetrahydrodipicolinate reductase	502	502	1	1	7403				722	722	722	ACFFKBFK_01285	NOHJFKDB_01390	OFBNHBMK_01276	EJPLOLJM_01386	FONPICIL_01389	PEDFGEPN_01372	FIEBMFEP_01280	KEICANCJ_01367	MLLKJJEH_01321	DKPCGENF_00639	PJELKAHP_01295	JAOCGCJH_02504	JJIMKLAD_02036	BCKBMIBO_02439	KHAOIDCC_02643	IOKMDCDC_00882	OBOHGKPO_01659	GILOPDDF_01079	CAHINAFA_00657	GGFGJCNJ_02656	KIECPMCJ_01362	LCOMAEID_01338	DONDBDJC_01400	EFKFBAFC_01457	FJFCBENI_01262	IMLICOML_01255	AKNKGCOC_01257	NLIPIKAI_00653	HOBONOKF_00656	OABDMMIM_00580	LHPAMPOI_01306	GIJGLBKF_01230	KAIMIDBM_01027	FDFKCBBF_00585	LHLFDLPB_00657	BGHHFJCG_00570
nirQ		Denitrification regulatory protein NirQ	502	505	1.01	1	7445				254	791	787	ACFFKBFK_01299	NOHJFKDB_01404	OFBNHBMK_01289	EJPLOLJM_01399	FONPICIL_01402	PEDFGEPN_01386	FIEBMFEP_01294	KEICANCJ_01380	MLLKJJEH_01335	DKPCGENF_00626	PJELKAHP_01309	JAOCGCJH_02517	JJIMKLAD_02023	BCKBMIBO_02426	KHAOIDCC_02630	IOKMDCDC_00867	OBOHGKPO_01645	GILOPDDF_01065	CAHINAFA_00644	GGFGJCNJ_02642	KIECPMCJ_01375	LCOMAEID_01324	DONDBDJC_01413	EFKFBAFC_01470	FJFCBENI_01275	IMLICOML_01269	AKNKGCOC_01271	NLIPIKAI_00640	HOBONOKF_00642	OABDMMIM_00567	LHPAMPOI_01319	GIJGLBKF_01244	KAIMIDBM_01041	FDFKCBBF_00572	LHLFDLPB_00643	BGHHFJCG_00556
arlS		Signal transduction histidine-protein kinase ArlS	502	503	1.01	1	7437				368	1355	1351	ACFFKBFK_01304	NOHJFKDB_01409	OFBNHBMK_01294	EJPLOLJM_01404	FONPICIL_01407	PEDFGEPN_01391	FIEBMFEP_01299	KEICANCJ_01385	MLLKJJEH_01340	DKPCGENF_00621	PJELKAHP_01314	JAOCGCJH_02522	JJIMKLAD_02018	BCKBMIBO_02421	KHAOIDCC_02625	IOKMDCDC_00862	OBOHGKPO_01640	GILOPDDF_01057	CAHINAFA_00639	GGFGJCNJ_02637	KIECPMCJ_01380	LCOMAEID_01319	DONDBDJC_01418	EFKFBAFC_01475	FJFCBENI_01280	IMLICOML_01277	AKNKGCOC_01276	NLIPIKAI_00635	HOBONOKF_00637	OABDMMIM_00562	LHPAMPOI_01324	GIJGLBKF_01249	KAIMIDBM_01046	FDFKCBBF_00567	LHLFDLPB_00638	BGHHFJCG_00548
group_1804		putative CtpA-like serine protease	502	504	1.01	1	7431				290	1490	1487	ACFFKBFK_01309	NOHJFKDB_01415	OFBNHBMK_01301	EJPLOLJM_01410	FONPICIL_01413	PEDFGEPN_01397	FIEBMFEP_01305	KEICANCJ_01390	MLLKJJEH_01346	DKPCGENF_00615	PJELKAHP_01320	JAOCGCJH_02528	JJIMKLAD_02012	BCKBMIBO_02416	KHAOIDCC_02619	IOKMDCDC_00857	OBOHGKPO_01635	GILOPDDF_01052	CAHINAFA_00633	GGFGJCNJ_02630	KIECPMCJ_01385	LCOMAEID_01312	DONDBDJC_01424	EFKFBAFC_01480	FJFCBENI_01285	IMLICOML_01282	AKNKGCOC_01283	NLIPIKAI_00629	HOBONOKF_00630	OABDMMIM_00556	LHPAMPOI_01330	GIJGLBKF_01254	KAIMIDBM_01053	FDFKCBBF_00560	LHLFDLPB_00631	BGHHFJCG_00543
thyA		Thymidylate synthase	502	505	1.01	1	7423				347	956	952	ACFFKBFK_01316	NOHJFKDB_01422	OFBNHBMK_01308	EJPLOLJM_01417	FONPICIL_01420	PEDFGEPN_01404	FIEBMFEP_01312	KEICANCJ_01398	MLLKJJEH_01353	DKPCGENF_00608	PJELKAHP_01327	JAOCGCJH_02535	JJIMKLAD_02005	BCKBMIBO_02408	KHAOIDCC_02612	IOKMDCDC_00850	OBOHGKPO_01628	GILOPDDF_01045	CAHINAFA_00626	GGFGJCNJ_02623	KIECPMCJ_01393	LCOMAEID_01305	DONDBDJC_01431	EFKFBAFC_01487	FJFCBENI_01292	IMLICOML_01289	AKNKGCOC_01290	NLIPIKAI_00622	HOBONOKF_00623	OABDMMIM_00549	LHPAMPOI_01337	GIJGLBKF_01261	KAIMIDBM_01060	FDFKCBBF_00553	LHLFDLPB_00624	BGHHFJCG_00536
group_1807		hypothetical protein	502	503	1.01	1	5299				164	563	561	ACFFKBFK_01345	NOHJFKDB_01440	OFBNHBMK_01327	EJPLOLJM_01436	FONPICIL_01439	PEDFGEPN_01424	FIEBMFEP_01331	KEICANCJ_01416	MLLKJJEH_01373	DKPCGENF_00588	PJELKAHP_01346	JAOCGCJH_02553	JJIMKLAD_01987	BCKBMIBO_02390	KHAOIDCC_02594	IOKMDCDC_00831	OBOHGKPO_01608	GILOPDDF_01026	CAHINAFA_00607	GGFGJCNJ_02604	KIECPMCJ_01412	LCOMAEID_01285	DONDBDJC_01450	EFKFBAFC_01506	FJFCBENI_01310	IMLICOML_01311	AKNKGCOC_01309	NLIPIKAI_00603	HOBONOKF_00604	OABDMMIM_00530	LHPAMPOI_01355	GIJGLBKF_01280	KAIMIDBM_01079	FDFKCBBF_00534	LHLFDLPB_00605	BGHHFJCG_00518
asnS		Asparagine--tRNA ligase	502	504	1.01	1	5307				305	1292	1286	ACFFKBFK_01352	NOHJFKDB_01447	OFBNHBMK_01334	EJPLOLJM_01443	FONPICIL_01446	PEDFGEPN_01431	FIEBMFEP_01338	KEICANCJ_01423	MLLKJJEH_01380	DKPCGENF_00581	PJELKAHP_01353	JAOCGCJH_02560	JJIMKLAD_01980	BCKBMIBO_02383	KHAOIDCC_02587	IOKMDCDC_00824	OBOHGKPO_01601	GILOPDDF_01019	CAHINAFA_00600	GGFGJCNJ_02597	KIECPMCJ_01419	LCOMAEID_01278	DONDBDJC_01457	EFKFBAFC_01513	FJFCBENI_01317	IMLICOML_01318	AKNKGCOC_01316	NLIPIKAI_00596	HOBONOKF_00597	OABDMMIM_00523	LHPAMPOI_01362	GIJGLBKF_01287	KAIMIDBM_01086	FDFKCBBF_00527	LHLFDLPB_00598	BGHHFJCG_00511
group_1809		hypothetical protein	502	502	1	1	5315				587	629	593	ACFFKBFK_01360	NOHJFKDB_01455	OFBNHBMK_01342	EJPLOLJM_01451	FONPICIL_01454	PEDFGEPN_01439	FIEBMFEP_01346	KEICANCJ_01431	MLLKJJEH_01388	DKPCGENF_00573	PJELKAHP_01361	JAOCGCJH_02568	JJIMKLAD_01972	BCKBMIBO_02375	KHAOIDCC_02579	IOKMDCDC_00816	OBOHGKPO_01593	GILOPDDF_01011	CAHINAFA_00592	GGFGJCNJ_02589	KIECPMCJ_01427	LCOMAEID_01270	DONDBDJC_01465	EFKFBAFC_01521	FJFCBENI_01325	IMLICOML_01326	AKNKGCOC_01324	NLIPIKAI_00588	HOBONOKF_00589	OABDMMIM_00515	LHPAMPOI_01370	GIJGLBKF_01295	KAIMIDBM_01094	FDFKCBBF_00519	LHLFDLPB_00590	BGHHFJCG_00503
group_1810		hypothetical protein	502	503	1.01	1	5324				215	572	570	ACFFKBFK_01368	NOHJFKDB_01464	OFBNHBMK_01351	EJPLOLJM_01460	FONPICIL_01463	PEDFGEPN_01448	FIEBMFEP_01355	KEICANCJ_01439	MLLKJJEH_01397	DKPCGENF_00564	PJELKAHP_01370	JAOCGCJH_02577	JJIMKLAD_01963	BCKBMIBO_02367	KHAOIDCC_02570	IOKMDCDC_00808	OBOHGKPO_01584	GILOPDDF_01002	CAHINAFA_00583	GGFGJCNJ_02580	KIECPMCJ_01435	LCOMAEID_01261	DONDBDJC_01474	EFKFBAFC_01530	FJFCBENI_01334	IMLICOML_01335	AKNKGCOC_01333	NLIPIKAI_00579	HOBONOKF_00580	OABDMMIM_00506	LHPAMPOI_01379	GIJGLBKF_01304	KAIMIDBM_01103	FDFKCBBF_00510	LHLFDLPB_00581	BGHHFJCG_00494
der_2		GTPase Der	502	504	1.01	1	5327				281	1310	1304	ACFFKBFK_01371 ACFFKBFK_01372	NOHJFKDB_01467	OFBNHBMK_01354	EJPLOLJM_01463	FONPICIL_01466	PEDFGEPN_01451	FIEBMFEP_01358	KEICANCJ_01442	MLLKJJEH_01400	DKPCGENF_00561	PJELKAHP_01373	JAOCGCJH_02580	JJIMKLAD_01960	BCKBMIBO_02364	KHAOIDCC_02567	IOKMDCDC_00805	OBOHGKPO_01581	GILOPDDF_00999	CAHINAFA_00580	GGFGJCNJ_02577	KIECPMCJ_01438	LCOMAEID_01258	DONDBDJC_01477	EFKFBAFC_01533	FJFCBENI_01337	IMLICOML_01338	AKNKGCOC_01336	NLIPIKAI_00576	HOBONOKF_00577	OABDMMIM_00503	LHPAMPOI_01382	GIJGLBKF_01307	KAIMIDBM_01106	FDFKCBBF_00507	LHLFDLPB_00578	BGHHFJCG_00491
ansA		putative L-asparaginase	502	503	1.01	1	5330				293	968	965	ACFFKBFK_01375	NOHJFKDB_01470	OFBNHBMK_01357	EJPLOLJM_01466	FONPICIL_01469	PEDFGEPN_01454	FIEBMFEP_01361	KEICANCJ_01445	MLLKJJEH_01403	DKPCGENF_00558	PJELKAHP_01376	JAOCGCJH_02583	JJIMKLAD_01957	BCKBMIBO_02361	KHAOIDCC_02564	IOKMDCDC_00802	OBOHGKPO_01578	GILOPDDF_00996	CAHINAFA_00577	GGFGJCNJ_02574	KIECPMCJ_01441	LCOMAEID_01255	DONDBDJC_01480	EFKFBAFC_01536	FJFCBENI_01340	IMLICOML_01341	AKNKGCOC_01339	NLIPIKAI_00573	HOBONOKF_00574	OABDMMIM_00500	LHPAMPOI_01385	GIJGLBKF_01310	KAIMIDBM_01109	FDFKCBBF_00504	LHLFDLPB_00575	BGHHFJCG_00488
recN		DNA repair protein RecN	502	505	1.01	1	5376				137	1679	1668	ACFFKBFK_01425	NOHJFKDB_01578	OFBNHBMK_01400	EJPLOLJM_01509	FONPICIL_01512	PEDFGEPN_01495	FIEBMFEP_01465	KEICANCJ_01555	MLLKJJEH_01443	DKPCGENF_00517	PJELKAHP_01417	JAOCGCJH_00013	JJIMKLAD_01914	BCKBMIBO_02250	KHAOIDCC_02458	IOKMDCDC_00763	OBOHGKPO_01539	GILOPDDF_00958	CAHINAFA_00472	GGFGJCNJ_02467	KIECPMCJ_01547	LCOMAEID_01214	DONDBDJC_01597	EFKFBAFC_01579	FJFCBENI_01447	IMLICOML_01379	AKNKGCOC_01445	NLIPIKAI_00466	HOBONOKF_00467	OABDMMIM_00458	LHPAMPOI_01436	GIJGLBKF_01349	KAIMIDBM_01151	FDFKCBBF_00462	LHLFDLPB_00537	BGHHFJCG_00450
xseA		Exodeoxyribonuclease 7 large subunit	502	504	1.01	1	5380				374	1337	1330	ACFFKBFK_01429	NOHJFKDB_01582	OFBNHBMK_01404	EJPLOLJM_01513	FONPICIL_01516	PEDFGEPN_01499	FIEBMFEP_01469	KEICANCJ_01559	MLLKJJEH_01447	DKPCGENF_00513	PJELKAHP_01421	JAOCGCJH_00017	JJIMKLAD_01910	BCKBMIBO_02246	KHAOIDCC_02454	IOKMDCDC_00759	OBOHGKPO_01535	GILOPDDF_00954	CAHINAFA_00468	GGFGJCNJ_02463	KIECPMCJ_01551	LCOMAEID_01210	DONDBDJC_01601	EFKFBAFC_01583	FJFCBENI_01451	IMLICOML_01383	AKNKGCOC_01449	NLIPIKAI_00462	HOBONOKF_00463	OABDMMIM_00454	LHPAMPOI_01440	GIJGLBKF_01353	KAIMIDBM_01155	FDFKCBBF_00458	LHLFDLPB_00533	BGHHFJCG_00446
rsmE		Ribosomal RNA small subunit methyltransferase E	502	503	1.01	1	5436				155	752	750	ACFFKBFK_01482	NOHJFKDB_01634	OFBNHBMK_01456	EJPLOLJM_01565	FONPICIL_01568	PEDFGEPN_01551	FIEBMFEP_01521	KEICANCJ_01611	MLLKJJEH_01499	DKPCGENF_00460	PJELKAHP_01473	JAOCGCJH_00069	JJIMKLAD_01858	BCKBMIBO_02191	KHAOIDCC_02401	IOKMDCDC_00707	OBOHGKPO_01483	GILOPDDF_00902	CAHINAFA_00415	GGFGJCNJ_02411	KIECPMCJ_01603	LCOMAEID_01158	DONDBDJC_01653	EFKFBAFC_01635	FJFCBENI_01503	IMLICOML_01435	AKNKGCOC_01501	NLIPIKAI_00410	HOBONOKF_00411	OABDMMIM_00402	LHPAMPOI_01492	GIJGLBKF_01405	KAIMIDBM_01207	FDFKCBBF_00406	LHLFDLPB_00481	BGHHFJCG_00394
lepA		Elongation factor 4	502	504	1.01	1	5444				161	1823	1815	ACFFKBFK_01489	NOHJFKDB_01641	OFBNHBMK_01463	EJPLOLJM_01572	FONPICIL_01575	PEDFGEPN_01558	FIEBMFEP_01528	KEICANCJ_01618	MLLKJJEH_01506	DKPCGENF_00453	PJELKAHP_01480	JAOCGCJH_00076	JJIMKLAD_01851	BCKBMIBO_02184	KHAOIDCC_02394	IOKMDCDC_00699	OBOHGKPO_01476	GILOPDDF_00895	CAHINAFA_00408	GGFGJCNJ_02404	KIECPMCJ_01610	LCOMAEID_01151	DONDBDJC_01660	EFKFBAFC_01642	FJFCBENI_01510	IMLICOML_01442	AKNKGCOC_01508	NLIPIKAI_00402	HOBONOKF_00404	OABDMMIM_00394	LHPAMPOI_01499	GIJGLBKF_01412	KAIMIDBM_01214	FDFKCBBF_00398	LHLFDLPB_00474	BGHHFJCG_00387
nadD		putative nicotinate-nucleotide adenylyltransferase	502	502	1	1	5454				449	569	568	ACFFKBFK_01498	NOHJFKDB_01650	OFBNHBMK_01472	EJPLOLJM_01581	FONPICIL_01584	PEDFGEPN_01567	FIEBMFEP_01537	KEICANCJ_01627	MLLKJJEH_01515	DKPCGENF_00444	PJELKAHP_01489	JAOCGCJH_00085	JJIMKLAD_01842	BCKBMIBO_02175	KHAOIDCC_02385	IOKMDCDC_00690	OBOHGKPO_01467	GILOPDDF_00886	CAHINAFA_00399	GGFGJCNJ_02395	KIECPMCJ_01619	LCOMAEID_01142	DONDBDJC_01669	EFKFBAFC_01651	FJFCBENI_01519	IMLICOML_01451	AKNKGCOC_01517	NLIPIKAI_00393	HOBONOKF_00395	OABDMMIM_00385	LHPAMPOI_01508	GIJGLBKF_01421	KAIMIDBM_01223	FDFKCBBF_00389	LHLFDLPB_00465	BGHHFJCG_00378
cymR		HTH-type transcriptional regulator CymR	502	504	1.01	1	5494			Hypothetical protein with no hits to refseq/uniprot/clusters/cdd/tigrfams/pfam overlapping another protein with hits	104	422	421	ACFFKBFK_01530	NOHJFKDB_01681	OFBNHBMK_01504	EJPLOLJM_01613	FONPICIL_01616	PEDFGEPN_01598	FIEBMFEP_01568	KEICANCJ_01660	MLLKJJEH_01546	DKPCGENF_00414	PJELKAHP_01520	JAOCGCJH_00117	JJIMKLAD_01810	BCKBMIBO_02143	KHAOIDCC_02354	IOKMDCDC_00658	OBOHGKPO_01435	GILOPDDF_00855	CAHINAFA_00365	GGFGJCNJ_02364	KIECPMCJ_01652	LCOMAEID_01111	DONDBDJC_01705	EFKFBAFC_01684	FJFCBENI_01550	IMLICOML_01482	AKNKGCOC_01548	NLIPIKAI_00363	HOBONOKF_00364	OABDMMIM_00353	LHPAMPOI_01540	GIJGLBKF_01453	KAIMIDBM_01254	FDFKCBBF_00357	LHLFDLPB_00434	BGHHFJCG_00347
rarA		putative AAA domain-containing protein	502	505	1.01	1	5495				302	1274	1268	ACFFKBFK_01531	NOHJFKDB_01682	OFBNHBMK_01505	EJPLOLJM_01614	FONPICIL_01617	PEDFGEPN_01599	FIEBMFEP_01569	KEICANCJ_01661	MLLKJJEH_01547	DKPCGENF_00413	PJELKAHP_01521	JAOCGCJH_00118	JJIMKLAD_01809	BCKBMIBO_02142	KHAOIDCC_02353	IOKMDCDC_00657	OBOHGKPO_01434	GILOPDDF_00854	CAHINAFA_00364	GGFGJCNJ_02363	KIECPMCJ_01653	LCOMAEID_01110	DONDBDJC_01706	EFKFBAFC_01685	FJFCBENI_01551	IMLICOML_01483	AKNKGCOC_01549	NLIPIKAI_00362	HOBONOKF_00363	OABDMMIM_00352	LHPAMPOI_01541	GIJGLBKF_01454	KAIMIDBM_01255	FDFKCBBF_00356	LHLFDLPB_00433	BGHHFJCG_00346
tcdA		hypothetical protein	502	504	1.01	1	5496				122	773	771	ACFFKBFK_01532	NOHJFKDB_01683	OFBNHBMK_01506	EJPLOLJM_01615	FONPICIL_01618	PEDFGEPN_01600	FIEBMFEP_01570	KEICANCJ_01662	MLLKJJEH_01548	DKPCGENF_00412	PJELKAHP_01522	JAOCGCJH_00119	JJIMKLAD_01808	BCKBMIBO_02141	KHAOIDCC_02352	IOKMDCDC_00656	OBOHGKPO_01433	GILOPDDF_00853	CAHINAFA_00363	GGFGJCNJ_02362	KIECPMCJ_01654	LCOMAEID_01109	DONDBDJC_01707	EFKFBAFC_01686	FJFCBENI_01552	IMLICOML_01484	AKNKGCOC_01550	NLIPIKAI_00361	HOBONOKF_00362	OABDMMIM_00351	LHPAMPOI_01542	GIJGLBKF_01455	KAIMIDBM_01256	FDFKCBBF_00355	LHLFDLPB_00432	BGHHFJCG_00345
hisS		Histidine--tRNA ligase	502	504	1.01	1	5499				626	1262	1258	ACFFKBFK_01534	NOHJFKDB_01685	OFBNHBMK_01508	EJPLOLJM_01617	FONPICIL_01620	PEDFGEPN_01602	FIEBMFEP_01572	KEICANCJ_01664	MLLKJJEH_01550	DKPCGENF_00410	PJELKAHP_01524	JAOCGCJH_00121	JJIMKLAD_01806	BCKBMIBO_02139	KHAOIDCC_02350	IOKMDCDC_00654	OBOHGKPO_01431	GILOPDDF_00851	CAHINAFA_00361	GGFGJCNJ_02360	KIECPMCJ_01656	LCOMAEID_01107	DONDBDJC_01709	EFKFBAFC_01688	FJFCBENI_01554	IMLICOML_01486	AKNKGCOC_01552	NLIPIKAI_00359	HOBONOKF_00360	OABDMMIM_00349	LHPAMPOI_01544	GIJGLBKF_01457	KAIMIDBM_01258	FDFKCBBF_00353	LHLFDLPB_00430	BGHHFJCG_00343
hemB		Delta-aminolevulinic acid dehydratase	502	504	1.01	1	5546				122	974	970	ACFFKBFK_01562	NOHJFKDB_01713	OFBNHBMK_01542	EJPLOLJM_01651	FONPICIL_01654	PEDFGEPN_01630	FIEBMFEP_01600	KEICANCJ_01698	MLLKJJEH_01578	DKPCGENF_00382	PJELKAHP_01553	JAOCGCJH_00149	JJIMKLAD_01778	BCKBMIBO_02111	KHAOIDCC_02322	IOKMDCDC_00626	OBOHGKPO_01403	GILOPDDF_00814	CAHINAFA_00327	GGFGJCNJ_02332	KIECPMCJ_01684	LCOMAEID_01079	DONDBDJC_01743	EFKFBAFC_01722	FJFCBENI_01582	IMLICOML_01515	AKNKGCOC_01580	NLIPIKAI_00331	HOBONOKF_00332	OABDMMIM_00321	LHPAMPOI_01572	GIJGLBKF_01486	KAIMIDBM_01286	FDFKCBBF_00325	LHLFDLPB_00402	BGHHFJCG_00314
lysP_2		Lysine-specific permease	502	503	1.01	1	5560				107	1493	1489	ACFFKBFK_01575	NOHJFKDB_01726	OFBNHBMK_01555	EJPLOLJM_01664	FONPICIL_01667	PEDFGEPN_01643	FIEBMFEP_01613	KEICANCJ_01711	MLLKJJEH_01591	DKPCGENF_00369	PJELKAHP_01566	JAOCGCJH_00162	JJIMKLAD_01765	BCKBMIBO_02098	KHAOIDCC_02309	IOKMDCDC_00613	OBOHGKPO_01390	GILOPDDF_00801	CAHINAFA_00314	GGFGJCNJ_02319	KIECPMCJ_01697	LCOMAEID_01066	DONDBDJC_01756	EFKFBAFC_01736	FJFCBENI_01595	IMLICOML_01528	AKNKGCOC_01593	NLIPIKAI_00318	HOBONOKF_00319	OABDMMIM_00308	LHPAMPOI_01585	GIJGLBKF_01499	KAIMIDBM_01299	FDFKCBBF_00312	LHLFDLPB_00389	BGHHFJCG_00301
icd		Isocitrate dehydrogenase [NADP]	502	503	1.01	1	5590				167	1268	1264	ACFFKBFK_01587	NOHJFKDB_01738	OFBNHBMK_01567	EJPLOLJM_01676	FONPICIL_01679	PEDFGEPN_01655	FIEBMFEP_01626	KEICANCJ_01723	MLLKJJEH_01603	DKPCGENF_00356	PJELKAHP_01578	JAOCGCJH_00174	JJIMKLAD_01753	BCKBMIBO_02086	KHAOIDCC_02297	IOKMDCDC_00601	OBOHGKPO_01378	GILOPDDF_00789	CAHINAFA_00302	GGFGJCNJ_02307	KIECPMCJ_01709	LCOMAEID_01054	DONDBDJC_01768	EFKFBAFC_01748	FJFCBENI_01607	IMLICOML_01540	AKNKGCOC_01605	NLIPIKAI_00306	HOBONOKF_00307	OABDMMIM_00293	LHPAMPOI_01597	GIJGLBKF_01511	KAIMIDBM_01311	FDFKCBBF_00297	LHLFDLPB_00377	BGHHFJCG_00289
pyk		Pyruvate kinase	502	504	1.01	1	4668				287	1757	1749	ACFFKBFK_01590	NOHJFKDB_01741	OFBNHBMK_01570	EJPLOLJM_01679	FONPICIL_01682	PEDFGEPN_01660	FIEBMFEP_01629	KEICANCJ_01726	MLLKJJEH_01606	DKPCGENF_00353	PJELKAHP_01583	JAOCGCJH_00177	JJIMKLAD_01750	BCKBMIBO_02083	KHAOIDCC_02294	IOKMDCDC_00598	OBOHGKPO_01375	GILOPDDF_00786	CAHINAFA_00299	GGFGJCNJ_02302	KIECPMCJ_01712	LCOMAEID_01049	DONDBDJC_01773	EFKFBAFC_01751	FJFCBENI_01610	IMLICOML_01543	AKNKGCOC_01610	NLIPIKAI_00303	HOBONOKF_00302	OABDMMIM_00290	LHPAMPOI_01600	GIJGLBKF_01514	KAIMIDBM_01316	FDFKCBBF_00294	LHLFDLPB_00372	BGHHFJCG_00286
tme		NAD-dependent malic enzyme	502	504	1.01	1	4676				287	1229	1222	ACFFKBFK_01594	NOHJFKDB_01745	OFBNHBMK_01574	EJPLOLJM_01684	FONPICIL_01687	PEDFGEPN_01664	FIEBMFEP_01633	KEICANCJ_01730	MLLKJJEH_01610	DKPCGENF_00349	PJELKAHP_01587	JAOCGCJH_00181	JJIMKLAD_01746	BCKBMIBO_02079	KHAOIDCC_02290	IOKMDCDC_00594	OBOHGKPO_01371	GILOPDDF_00782	CAHINAFA_00295	GGFGJCNJ_02298	KIECPMCJ_01716	LCOMAEID_01045	DONDBDJC_01777	EFKFBAFC_01755	FJFCBENI_01614	IMLICOML_01547	AKNKGCOC_01614	NLIPIKAI_00299	HOBONOKF_00298	OABDMMIM_00286	LHPAMPOI_01604	GIJGLBKF_01518	KAIMIDBM_01320	FDFKCBBF_00290	LHLFDLPB_00368	BGHHFJCG_00282
mrcA		Penicillin-binding protein 1A	502	504	1.01	1	4713			Hypothetical protein with no hits to refseq/uniprot/clusters/cdd/tigrfams/pfam overlapping another protein with hits	200	905	900	ACFFKBFK_01622	NOHJFKDB_01772	OFBNHBMK_01602	EJPLOLJM_01712	FONPICIL_01715	PEDFGEPN_01691	FIEBMFEP_01660	KEICANCJ_01758	MLLKJJEH_01637	DKPCGENF_00322	PJELKAHP_01614	JAOCGCJH_00209	JJIMKLAD_01718	BCKBMIBO_02051	KHAOIDCC_02263	IOKMDCDC_00566	OBOHGKPO_01342	GILOPDDF_00754	CAHINAFA_00267	GGFGJCNJ_02271	KIECPMCJ_01744	LCOMAEID_01018	DONDBDJC_01805	EFKFBAFC_01783	FJFCBENI_01641	IMLICOML_01574	AKNKGCOC_01641	NLIPIKAI_00272	HOBONOKF_00271	OABDMMIM_00259	LHPAMPOI_01632	GIJGLBKF_01547	KAIMIDBM_01347	FDFKCBBF_00263	LHLFDLPB_00341	BGHHFJCG_00254
murC		UDP-N-acetylmuramate--L-alanine ligase	502	504	1.01	1	4723				131	1313	1307	ACFFKBFK_01634 ACFFKBFK_01635	NOHJFKDB_01782	OFBNHBMK_01612	EJPLOLJM_01722	FONPICIL_01725	PEDFGEPN_01701	FIEBMFEP_01670	KEICANCJ_01769	MLLKJJEH_01647	DKPCGENF_00312	PJELKAHP_01624	JAOCGCJH_00219	JJIMKLAD_01708	BCKBMIBO_02040	KHAOIDCC_02253	IOKMDCDC_00556	OBOHGKPO_01332	GILOPDDF_00744	CAHINAFA_00257	GGFGJCNJ_02261	KIECPMCJ_01755	LCOMAEID_01008	DONDBDJC_01815	EFKFBAFC_01793	FJFCBENI_01651	IMLICOML_01585	AKNKGCOC_01651	NLIPIKAI_00262	HOBONOKF_00261	OABDMMIM_00249	LHPAMPOI_01642	GIJGLBKF_01557	KAIMIDBM_01357	FDFKCBBF_00253	LHLFDLPB_00331	BGHHFJCG_00244
murJ		Lipid II flippase MurJ	502	505	1.01	1	4742				230	1661	1651	ACFFKBFK_01649	NOHJFKDB_01796	OFBNHBMK_01626	EJPLOLJM_01736	FONPICIL_01739	PEDFGEPN_01715	FIEBMFEP_01684	KEICANCJ_01789	MLLKJJEH_01661	DKPCGENF_00298	PJELKAHP_01638	JAOCGCJH_00233	JJIMKLAD_01694	BCKBMIBO_02026	KHAOIDCC_02239	IOKMDCDC_00542	OBOHGKPO_01318	GILOPDDF_00730	CAHINAFA_00243	GGFGJCNJ_02247	KIECPMCJ_01776	LCOMAEID_00994	DONDBDJC_01829	EFKFBAFC_01807	FJFCBENI_01665	IMLICOML_01599	AKNKGCOC_01665	NLIPIKAI_00248	HOBONOKF_00247	OABDMMIM_00235	LHPAMPOI_01656	GIJGLBKF_01571	KAIMIDBM_01371	FDFKCBBF_00239	LHLFDLPB_00317	BGHHFJCG_00230
group_1835		hypothetical protein	502	502	1	1	3681				365	365	365	ACFFKBFK_01817	NOHJFKDB_01895	OFBNHBMK_01715	EJPLOLJM_01826	FONPICIL_01830	PEDFGEPN_01809	FIEBMFEP_01768	KEICANCJ_01884	MLLKJJEH_01747	DKPCGENF_00214	PJELKAHP_01730	JAOCGCJH_00322	JJIMKLAD_01605	BCKBMIBO_01932	KHAOIDCC_02089	IOKMDCDC_00390	OBOHGKPO_01230	GILOPDDF_00653	CAHINAFA_00154	GGFGJCNJ_02154	KIECPMCJ_01872	LCOMAEID_00901	DONDBDJC_01914	EFKFBAFC_01897	FJFCBENI_01753	IMLICOML_01676	AKNKGCOC_01758	NLIPIKAI_00154	HOBONOKF_00154	OABDMMIM_00152	LHPAMPOI_01745	GIJGLBKF_01644	KAIMIDBM_01464	FDFKCBBF_00154	LHLFDLPB_00224	BGHHFJCG_00154
rodA		Peptidoglycan glycosyltransferase RodA	502	504	1.01	1	3938				161	1202	1196	ACFFKBFK_02035	NOHJFKDB_02113	OFBNHBMK_01991	EJPLOLJM_02099	FONPICIL_02103	PEDFGEPN_02133	FIEBMFEP_02018	KEICANCJ_02141	MLLKJJEH_01997	DKPCGENF_02525	PJELKAHP_01926	JAOCGCJH_00603	JJIMKLAD_01324	BCKBMIBO_01694	KHAOIDCC_01893	IOKMDCDC_00129	OBOHGKPO_01039	GILOPDDF_00399	CAHINAFA_02612	GGFGJCNJ_01896	KIECPMCJ_02220	LCOMAEID_00642	DONDBDJC_02109	EFKFBAFC_02177	FJFCBENI_02006	IMLICOML_01928	AKNKGCOC_02016	NLIPIKAI_02533	HOBONOKF_02596	OABDMMIM_02445	LHPAMPOI_02025	GIJGLBKF_01854	KAIMIDBM_01722	FDFKCBBF_02517	LHLFDLPB_02611	BGHHFJCG_02464
group_1850		hypothetical protein	502	502	1	1	3940				209	209	209	ACFFKBFK_02037	NOHJFKDB_02115	OFBNHBMK_01993	EJPLOLJM_02101	FONPICIL_02105	PEDFGEPN_02135	FIEBMFEP_02020	KEICANCJ_02143	MLLKJJEH_01999	DKPCGENF_02523	PJELKAHP_01928	JAOCGCJH_00605	JJIMKLAD_01322	BCKBMIBO_01692	KHAOIDCC_01891	IOKMDCDC_00127	OBOHGKPO_01037	GILOPDDF_00397	CAHINAFA_02610	GGFGJCNJ_01894	KIECPMCJ_02222	LCOMAEID_00640	DONDBDJC_02111	EFKFBAFC_02179	FJFCBENI_02008	IMLICOML_01930	AKNKGCOC_02018	NLIPIKAI_02531	HOBONOKF_02594	OABDMMIM_02443	LHPAMPOI_02027	GIJGLBKF_01856	KAIMIDBM_01724	FDFKCBBF_02515	LHLFDLPB_02609	BGHHFJCG_02462
ssbA_2		Single-stranded DNA-binding protein A	502	502	1	1	7910				191	395	389	ACFFKBFK_02048	NOHJFKDB_02127	OFBNHBMK_02003	EJPLOLJM_02111	FONPICIL_02115	PEDFGEPN_02145	FIEBMFEP_02030	KEICANCJ_02154	MLLKJJEH_02009	DKPCGENF_02512	PJELKAHP_01938	JAOCGCJH_00615	JJIMKLAD_01312	BCKBMIBO_01681	KHAOIDCC_01881	IOKMDCDC_00117	OBOHGKPO_01027	GILOPDDF_00387	CAHINAFA_02600	GGFGJCNJ_01884	KIECPMCJ_02233	LCOMAEID_00630	DONDBDJC_02121	EFKFBAFC_02189	FJFCBENI_02018	IMLICOML_01941	AKNKGCOC_02028	NLIPIKAI_02521	HOBONOKF_02584	OABDMMIM_02433	LHPAMPOI_02037	GIJGLBKF_01866	KAIMIDBM_01734	FDFKCBBF_02505	LHLFDLPB_02599	BGHHFJCG_02452
glyA		Serine hydroxymethyltransferase	502	504	1.01	1	7894				386	1238	1233	ACFFKBFK_02064	NOHJFKDB_02143	OFBNHBMK_02019	EJPLOLJM_02127	FONPICIL_02131	PEDFGEPN_02161	FIEBMFEP_02046	KEICANCJ_02170	MLLKJJEH_02025	DKPCGENF_02496	PJELKAHP_01954	JAOCGCJH_00631	JJIMKLAD_01296	BCKBMIBO_01665	KHAOIDCC_01865	IOKMDCDC_00101	OBOHGKPO_01009	GILOPDDF_00371	CAHINAFA_02584	GGFGJCNJ_01868	KIECPMCJ_02249	LCOMAEID_00614	DONDBDJC_02137	EFKFBAFC_02205	FJFCBENI_02034	IMLICOML_01957	AKNKGCOC_02044	NLIPIKAI_02505	HOBONOKF_02568	OABDMMIM_02417	LHPAMPOI_02053	GIJGLBKF_01884	KAIMIDBM_01750	FDFKCBBF_02489	LHLFDLPB_02583	BGHHFJCG_02436
group_1853		hypothetical protein	502	507	1.01	1	7876				209	671	664	ACFFKBFK_02082	NOHJFKDB_02161	OFBNHBMK_02037	EJPLOLJM_02145	FONPICIL_02149	PEDFGEPN_02179	FIEBMFEP_02064	KEICANCJ_02188	MLLKJJEH_02043	DKPCGENF_02478	PJELKAHP_01972	JAOCGCJH_00649	JJIMKLAD_01278	BCKBMIBO_01647	KHAOIDCC_01847	IOKMDCDC_00083	OBOHGKPO_00991	GILOPDDF_00353	CAHINAFA_02566	GGFGJCNJ_01850	KIECPMCJ_02267	LCOMAEID_00596	DONDBDJC_02155	EFKFBAFC_02223	FJFCBENI_02052	IMLICOML_01975	AKNKGCOC_02062	NLIPIKAI_02487	HOBONOKF_02550	OABDMMIM_02399	LHPAMPOI_02071	GIJGLBKF_01902	KAIMIDBM_01768	FDFKCBBF_02471	LHLFDLPB_02565	BGHHFJCG_02418
cdaR		CdaA regulatory protein CdaR	502	504	1.01	1	7472				143	932	928	ACFFKBFK_02108	NOHJFKDB_02201	OFBNHBMK_02070	EJPLOLJM_02171	FONPICIL_02175	PEDFGEPN_02207	FIEBMFEP_02091	KEICANCJ_02218	MLLKJJEH_02070	DKPCGENF_02452	PJELKAHP_02001	JAOCGCJH_00675	JJIMKLAD_01252	BCKBMIBO_01620	KHAOIDCC_01820	IOKMDCDC_00057	OBOHGKPO_00962	GILOPDDF_00327	CAHINAFA_02540	GGFGJCNJ_01821	KIECPMCJ_02295	LCOMAEID_00568	DONDBDJC_02181	EFKFBAFC_02250	FJFCBENI_02078	IMLICOML_02001	AKNKGCOC_02091	NLIPIKAI_02461	HOBONOKF_02520	OABDMMIM_02373	LHPAMPOI_02098	GIJGLBKF_01933	KAIMIDBM_01797	FDFKCBBF_02445	LHLFDLPB_02536	BGHHFJCG_02392
ydjM		Inner membrane protein YdjM	502	503	1.01	1	7463				185	515	513	ACFFKBFK_02125	NOHJFKDB_02216	OFBNHBMK_02085	EJPLOLJM_02187	FONPICIL_02191	PEDFGEPN_02223	FIEBMFEP_02106	KEICANCJ_02234	MLLKJJEH_02085	DKPCGENF_02437	PJELKAHP_02017	JAOCGCJH_00690	JJIMKLAD_01237	BCKBMIBO_01605	KHAOIDCC_01805	IOKMDCDC_00041	OBOHGKPO_00947	GILOPDDF_00312	CAHINAFA_02525	GGFGJCNJ_01805	KIECPMCJ_02311	LCOMAEID_00552	DONDBDJC_02196	EFKFBAFC_02265	FJFCBENI_02093	IMLICOML_02016	AKNKGCOC_02107	NLIPIKAI_02446	HOBONOKF_02504	OABDMMIM_02357	LHPAMPOI_02113	GIJGLBKF_01948	KAIMIDBM_01813	FDFKCBBF_02429	LHLFDLPB_02520	BGHHFJCG_02377
yfiZ_2		putative siderophore transport system permease protein YfiZ	502	529	1.06	1	7459				254	1031	991	ACFFKBFK_02129	NOHJFKDB_02220	OFBNHBMK_02089	EJPLOLJM_02191	FONPICIL_02195	PEDFGEPN_02227	FIEBMFEP_02110	KEICANCJ_02238	MLLKJJEH_02089	DKPCGENF_02433	PJELKAHP_02021	JAOCGCJH_00694	JJIMKLAD_01233	BCKBMIBO_01601	KHAOIDCC_01801	IOKMDCDC_00037	OBOHGKPO_00943	GILOPDDF_00308	CAHINAFA_02521	GGFGJCNJ_01801	KIECPMCJ_02315	LCOMAEID_00548	DONDBDJC_02201 DONDBDJC_02200	EFKFBAFC_02269	FJFCBENI_02097	IMLICOML_02020	AKNKGCOC_02111	NLIPIKAI_02442	HOBONOKF_02500	OABDMMIM_02353	LHPAMPOI_02117	GIJGLBKF_01952	KAIMIDBM_01817	FDFKCBBF_02425	LHLFDLPB_02516	BGHHFJCG_02373
mobB		hypothetical protein	502	502	1	1	4558				431	485	484	ACFFKBFK_02216	NOHJFKDB_02309	OFBNHBMK_02181	EJPLOLJM_02283	FONPICIL_02287	PEDFGEPN_02322	FIEBMFEP_02194	KEICANCJ_02328	MLLKJJEH_02173	DKPCGENF_02349	PJELKAHP_02115	JAOCGCJH_00785	JJIMKLAD_01142	BCKBMIBO_01513	KHAOIDCC_01714	IOKMDCDC_02498	OBOHGKPO_00793	GILOPDDF_00217	CAHINAFA_02429	GGFGJCNJ_01707	KIECPMCJ_02405	LCOMAEID_00438	DONDBDJC_02285	EFKFBAFC_02363	FJFCBENI_02184	IMLICOML_02112	AKNKGCOC_02205	NLIPIKAI_02350	HOBONOKF_02405	OABDMMIM_02267	LHPAMPOI_02209	GIJGLBKF_02041	KAIMIDBM_01911	FDFKCBBF_02339	LHLFDLPB_02421	BGHHFJCG_02282
modA		Molybdate-binding periplasmic protein	502	502	1	1	4565				635	782	781	ACFFKBFK_02223	NOHJFKDB_02316	OFBNHBMK_02188	EJPLOLJM_02290	FONPICIL_02294	PEDFGEPN_02329	FIEBMFEP_02201	KEICANCJ_02335	MLLKJJEH_02180	DKPCGENF_02342	PJELKAHP_02122	JAOCGCJH_00792	JJIMKLAD_01135	BCKBMIBO_01506	KHAOIDCC_01707	IOKMDCDC_02491	OBOHGKPO_00786	GILOPDDF_00210	CAHINAFA_02422	GGFGJCNJ_01700	KIECPMCJ_02412	LCOMAEID_00431	DONDBDJC_02292	EFKFBAFC_02370	FJFCBENI_02191	IMLICOML_02119	AKNKGCOC_02212	NLIPIKAI_02343	HOBONOKF_02398	OABDMMIM_02260	LHPAMPOI_02216	GIJGLBKF_02048	KAIMIDBM_01918	FDFKCBBF_02332	LHLFDLPB_02414	BGHHFJCG_02275
ureD1		Urease accessory protein UreD	502	505	1.01	1	4582				266	836	830	ACFFKBFK_02237	NOHJFKDB_02330	OFBNHBMK_02202	EJPLOLJM_02304	FONPICIL_02308	PEDFGEPN_02343	FIEBMFEP_02215	KEICANCJ_02349	MLLKJJEH_02194	DKPCGENF_02328	PJELKAHP_02136	JAOCGCJH_00806	JJIMKLAD_01121	BCKBMIBO_01492	KHAOIDCC_01693	IOKMDCDC_02477	OBOHGKPO_00772	GILOPDDF_00196	CAHINAFA_02408	GGFGJCNJ_01686	KIECPMCJ_02426	LCOMAEID_00417	DONDBDJC_02307	EFKFBAFC_02384	FJFCBENI_02205	IMLICOML_02133	AKNKGCOC_02226	NLIPIKAI_02329	HOBONOKF_02384	OABDMMIM_02246	LHPAMPOI_02230	GIJGLBKF_02062	KAIMIDBM_01932	FDFKCBBF_02318	LHLFDLPB_02400	BGHHFJCG_02261
group_1862		hypothetical protein	502	502	1	1	4597				473	503	473	ACFFKBFK_02253	NOHJFKDB_02346	OFBNHBMK_02216	EJPLOLJM_02318	FONPICIL_02322	PEDFGEPN_02357	FIEBMFEP_02229	KEICANCJ_02363	MLLKJJEH_02208	DKPCGENF_02314	PJELKAHP_02150	JAOCGCJH_00820	JJIMKLAD_01107	BCKBMIBO_01478	KHAOIDCC_01679	IOKMDCDC_02463	OBOHGKPO_00758	GILOPDDF_00182	CAHINAFA_02394	GGFGJCNJ_01672	KIECPMCJ_02440	LCOMAEID_00403	DONDBDJC_02321	EFKFBAFC_02398	FJFCBENI_02219	IMLICOML_02147	AKNKGCOC_02240	NLIPIKAI_02315	HOBONOKF_02370	OABDMMIM_02232	LHPAMPOI_02244	GIJGLBKF_02078	KAIMIDBM_01946	FDFKCBBF_02304	LHLFDLPB_02386	BGHHFJCG_02247
suhB_2		hypothetical protein	502	507	1.01	1	4601				221	797	788	ACFFKBFK_02256	NOHJFKDB_02349	OFBNHBMK_02219	EJPLOLJM_02321	FONPICIL_02325	PEDFGEPN_02360	FIEBMFEP_02232	KEICANCJ_02366	MLLKJJEH_02211	DKPCGENF_02311	PJELKAHP_02153	JAOCGCJH_00823	JJIMKLAD_01104	BCKBMIBO_01475	KHAOIDCC_01676	IOKMDCDC_02460	OBOHGKPO_00755	GILOPDDF_00179	CAHINAFA_02391	GGFGJCNJ_01669	KIECPMCJ_02443	LCOMAEID_00400	DONDBDJC_02324	EFKFBAFC_02401	FJFCBENI_02222	IMLICOML_02150	AKNKGCOC_02243	NLIPIKAI_02312	HOBONOKF_02367	OABDMMIM_02229	LHPAMPOI_02247	GIJGLBKF_02081	KAIMIDBM_01949	FDFKCBBF_02301	LHLFDLPB_02383	BGHHFJCG_02244
glvR		HTH-type transcriptional regulator GlvR	502	506	1.01	1	4614				374	764	759	ACFFKBFK_02269	NOHJFKDB_02362	OFBNHBMK_02232	EJPLOLJM_02334	FONPICIL_02338	PEDFGEPN_02373	FIEBMFEP_02245	KEICANCJ_02380	MLLKJJEH_02224	DKPCGENF_02298	PJELKAHP_02166	JAOCGCJH_00836	JJIMKLAD_01091	BCKBMIBO_01462	KHAOIDCC_01663	IOKMDCDC_02447	OBOHGKPO_00742	GILOPDDF_00166	CAHINAFA_02378	GGFGJCNJ_01656	KIECPMCJ_02457	LCOMAEID_00387	DONDBDJC_02337	EFKFBAFC_02414	FJFCBENI_02235	IMLICOML_02163	AKNKGCOC_02256	NLIPIKAI_02299	HOBONOKF_02354	OABDMMIM_02216	LHPAMPOI_02260	GIJGLBKF_02094	KAIMIDBM_01962	FDFKCBBF_02288	LHLFDLPB_02370	BGHHFJCG_02231
zntB		Zinc transport protein ZntB	502	503	1.01	1	4640				350	947	944	ACFFKBFK_02292	NOHJFKDB_02383	OFBNHBMK_02254	EJPLOLJM_02356	FONPICIL_02360	PEDFGEPN_02395	FIEBMFEP_02266	KEICANCJ_02403	MLLKJJEH_02245	DKPCGENF_02276	PJELKAHP_02188	JAOCGCJH_00858	JJIMKLAD_01069	BCKBMIBO_01440	KHAOIDCC_01640	IOKMDCDC_02426	OBOHGKPO_00721	GILOPDDF_00145	CAHINAFA_02356	GGFGJCNJ_01634	KIECPMCJ_02480	LCOMAEID_00365	DONDBDJC_02359	EFKFBAFC_02455	FJFCBENI_02256	IMLICOML_02184	AKNKGCOC_02278	NLIPIKAI_02277	HOBONOKF_02332	OABDMMIM_02195	LHPAMPOI_02282	GIJGLBKF_02115	KAIMIDBM_01984	FDFKCBBF_02267	LHLFDLPB_02348	BGHHFJCG_02210
group_1867		hypothetical protein	502	502	1	1	4641				491	509	491	ACFFKBFK_02293	NOHJFKDB_02384	OFBNHBMK_02255	EJPLOLJM_02357	FONPICIL_02361	PEDFGEPN_02396	FIEBMFEP_02267	KEICANCJ_02404	MLLKJJEH_02246	DKPCGENF_02275	PJELKAHP_02189	JAOCGCJH_00859	JJIMKLAD_01068	BCKBMIBO_01439	KHAOIDCC_01639	IOKMDCDC_02425	OBOHGKPO_00720	GILOPDDF_00144	CAHINAFA_02355	GGFGJCNJ_01633	KIECPMCJ_02481	LCOMAEID_00364	DONDBDJC_02360	EFKFBAFC_02456	FJFCBENI_02257	IMLICOML_02185	AKNKGCOC_02279	NLIPIKAI_02276	HOBONOKF_02331	OABDMMIM_02194	LHPAMPOI_02283	GIJGLBKF_02116	KAIMIDBM_01985	FDFKCBBF_02266	LHLFDLPB_02347	BGHHFJCG_02209
group_1868		hypothetical protein	502	502	1	1	4391				974	1055	1054	ACFFKBFK_02305	NOHJFKDB_02397	OFBNHBMK_02267	EJPLOLJM_02369	FONPICIL_02373	PEDFGEPN_02409	FIEBMFEP_02279	KEICANCJ_02417	MLLKJJEH_02258	DKPCGENF_02263	PJELKAHP_02203	JAOCGCJH_00871	JJIMKLAD_01056	BCKBMIBO_01425	KHAOIDCC_01627	IOKMDCDC_02413	OBOHGKPO_00707	GILOPDDF_00132	CAHINAFA_02343	GGFGJCNJ_01620	KIECPMCJ_02494	LCOMAEID_00351	DONDBDJC_02372	EFKFBAFC_02468	FJFCBENI_02270	IMLICOML_02197	AKNKGCOC_02292	NLIPIKAI_02264	HOBONOKF_02317	OABDMMIM_02182	LHPAMPOI_02295	GIJGLBKF_02129	KAIMIDBM_01998	FDFKCBBF_02254	LHLFDLPB_02334	BGHHFJCG_02197
group_1870		hypothetical protein	502	503	1.01	1	4351				170	464	451	ACFFKBFK_02336	NOHJFKDB_02430	OFBNHBMK_02298	EJPLOLJM_02401	FONPICIL_02405	PEDFGEPN_02441	FIEBMFEP_02312	KEICANCJ_02454	MLLKJJEH_02291	DKPCGENF_02234	PJELKAHP_02235	JAOCGCJH_00902	JJIMKLAD_01025	BCKBMIBO_01390	KHAOIDCC_01592	IOKMDCDC_02379	OBOHGKPO_00673	GILOPDDF_00097	CAHINAFA_02311	GGFGJCNJ_01588	KIECPMCJ_02531	LCOMAEID_00319	DONDBDJC_02407	EFKFBAFC_02499	FJFCBENI_02302	IMLICOML_02232	AKNKGCOC_02324	NLIPIKAI_02235	HOBONOKF_02285	OABDMMIM_02150	LHPAMPOI_02326	GIJGLBKF_02163	KAIMIDBM_02030	FDFKCBBF_02222	LHLFDLPB_02302	BGHHFJCG_02162
bcr_2		Bicyclomycin resistance protein	502	502	1	1	4299				1118	1211	1210	ACFFKBFK_02379	NOHJFKDB_02470	OFBNHBMK_02339	EJPLOLJM_02442	FONPICIL_02446	PEDFGEPN_02482	FIEBMFEP_02353	KEICANCJ_02495	MLLKJJEH_02332	DKPCGENF_02193	PJELKAHP_02276	JAOCGCJH_00943	JJIMKLAD_00984	BCKBMIBO_01349	KHAOIDCC_01551	IOKMDCDC_02340	OBOHGKPO_00632	GILOPDDF_00058	CAHINAFA_02270	GGFGJCNJ_01547	KIECPMCJ_02572	LCOMAEID_00278	DONDBDJC_02448	EFKFBAFC_02540	FJFCBENI_02343	IMLICOML_02271	AKNKGCOC_02365	NLIPIKAI_02194	HOBONOKF_02244	OABDMMIM_02109	LHPAMPOI_02367	GIJGLBKF_02206	KAIMIDBM_02071	FDFKCBBF_02181	LHLFDLPB_02261	BGHHFJCG_02123
gntT		High-affinity gluconate transporter	502	505	1.01	1	657				416	1358	1349	ACFFKBFK_02438	NOHJFKDB_02536	OFBNHBMK_02412	EJPLOLJM_02516	FONPICIL_02516	PEDFGEPN_02549	FIEBMFEP_02418	KEICANCJ_02553	MLLKJJEH_02397	DKPCGENF_02127	PJELKAHP_02341	JAOCGCJH_01012	JJIMKLAD_00915	BCKBMIBO_01288	KHAOIDCC_01484	IOKMDCDC_02278	OBOHGKPO_00563	GILOPDDF_02543	CAHINAFA_02202	GGFGJCNJ_01478	KIECPMCJ_02630	LCOMAEID_00213	DONDBDJC_02505	EFKFBAFC_02610	FJFCBENI_02409	IMLICOML_02334	AKNKGCOC_02432	NLIPIKAI_02133	HOBONOKF_02175	OABDMMIM_02046	LHPAMPOI_02435	GIJGLBKF_02274	KAIMIDBM_02138	FDFKCBBF_02118	LHLFDLPB_02193	BGHHFJCG_02061
gntR		hypothetical protein	502	503	1.01	1	660				263	680	677	ACFFKBFK_02440	NOHJFKDB_02538	OFBNHBMK_02414	EJPLOLJM_02518	FONPICIL_02518	PEDFGEPN_02551	FIEBMFEP_02420	KEICANCJ_02555	MLLKJJEH_02399	DKPCGENF_02125	PJELKAHP_02343	JAOCGCJH_01014	JJIMKLAD_00913	BCKBMIBO_01286	KHAOIDCC_01482	IOKMDCDC_02276	OBOHGKPO_00561	GILOPDDF_02541	CAHINAFA_02200	GGFGJCNJ_01476	KIECPMCJ_02632	LCOMAEID_00211	DONDBDJC_02507	EFKFBAFC_02612	FJFCBENI_02411	IMLICOML_02336	AKNKGCOC_02434	NLIPIKAI_02131	HOBONOKF_02173	OABDMMIM_02044	LHPAMPOI_02437	GIJGLBKF_02276	KAIMIDBM_02140	FDFKCBBF_02116	LHLFDLPB_02191	BGHHFJCG_02059
sauU		putative sulfoacetate transporter SauU	502	505	1.01	1	668				257	1277	1268	ACFFKBFK_02446	NOHJFKDB_02544	OFBNHBMK_02419	EJPLOLJM_02523	FONPICIL_02523	PEDFGEPN_02556	FIEBMFEP_02426	KEICANCJ_02560	MLLKJJEH_02405	DKPCGENF_02119	PJELKAHP_02348	JAOCGCJH_01019	JJIMKLAD_00908	BCKBMIBO_01281	KHAOIDCC_01475	IOKMDCDC_02270	OBOHGKPO_00555	GILOPDDF_02535	CAHINAFA_02195	GGFGJCNJ_01471	KIECPMCJ_02637	LCOMAEID_00206	DONDBDJC_02513	EFKFBAFC_02617	FJFCBENI_02416	IMLICOML_02342	AKNKGCOC_02439	NLIPIKAI_02125	HOBONOKF_02168	OABDMMIM_02038	LHPAMPOI_02442	GIJGLBKF_02282	KAIMIDBM_02145	FDFKCBBF_02110	LHLFDLPB_02186	BGHHFJCG_02053 BGHHFJCG_02052
group_1878		hypothetical protein	502	502	1	1	716				431	431	431	ACFFKBFK_02478	NOHJFKDB_02577	OFBNHBMK_02452	EJPLOLJM_02556	FONPICIL_02556	PEDFGEPN_02591	FIEBMFEP_02459	KEICANCJ_02595	MLLKJJEH_02439	DKPCGENF_02086	PJELKAHP_02383	JAOCGCJH_01052	JJIMKLAD_00875	BCKBMIBO_01247	KHAOIDCC_01442	IOKMDCDC_02235	OBOHGKPO_00515	GILOPDDF_02502	CAHINAFA_02162	GGFGJCNJ_01436	KIECPMCJ_02671	LCOMAEID_00171	DONDBDJC_02548	EFKFBAFC_02650	FJFCBENI_02449	IMLICOML_02375	AKNKGCOC_02474	NLIPIKAI_02092	HOBONOKF_02133	OABDMMIM_02005	LHPAMPOI_02475	GIJGLBKF_02322	KAIMIDBM_02180	FDFKCBBF_02077	LHLFDLPB_02151	BGHHFJCG_02019
isaA		putative transglycosylase IsaA	502	503	1.01	1	750				179	701	699	ACFFKBFK_02504	NOHJFKDB_02601	OFBNHBMK_02477	EJPLOLJM_02581	FONPICIL_02581	PEDFGEPN_02617	FIEBMFEP_02484	KEICANCJ_02620	MLLKJJEH_02464	DKPCGENF_02061	PJELKAHP_02409	JAOCGCJH_01078	JJIMKLAD_00849	BCKBMIBO_01224	KHAOIDCC_01417	IOKMDCDC_02215	OBOHGKPO_00489	GILOPDDF_02476	CAHINAFA_02136	GGFGJCNJ_01410	KIECPMCJ_02695	LCOMAEID_00145	DONDBDJC_02575	EFKFBAFC_02675	FJFCBENI_02474	IMLICOML_02401	AKNKGCOC_02500	NLIPIKAI_02060	HOBONOKF_02107	OABDMMIM_01980	LHPAMPOI_02500	GIJGLBKF_02348	KAIMIDBM_02206	FDFKCBBF_02052	LHLFDLPB_02125	BGHHFJCG_01993
group_1880		hypothetical protein	502	502	1	1	752				377	602	586	ACFFKBFK_02506	NOHJFKDB_02603	OFBNHBMK_02479	EJPLOLJM_02583	FONPICIL_02583	PEDFGEPN_02619	FIEBMFEP_02486	KEICANCJ_02622	MLLKJJEH_02466	DKPCGENF_02059	PJELKAHP_02411	JAOCGCJH_01080	JJIMKLAD_00847	BCKBMIBO_01222	KHAOIDCC_01415	IOKMDCDC_02213	OBOHGKPO_00487	GILOPDDF_02474	CAHINAFA_02134	GGFGJCNJ_01408	KIECPMCJ_02697	LCOMAEID_00143	DONDBDJC_02577	EFKFBAFC_02677	FJFCBENI_02476	IMLICOML_02403	AKNKGCOC_02502	NLIPIKAI_02058	HOBONOKF_02105	OABDMMIM_01978	LHPAMPOI_02502	GIJGLBKF_02350	KAIMIDBM_02208	FDFKCBBF_02050	LHLFDLPB_02123	BGHHFJCG_01991
opcR		HTH-type transcriptional repressor OpcR	502	502	1	1	798				356	563	561	ACFFKBFK_02549	NOHJFKDB_02642	OFBNHBMK_02528	EJPLOLJM_02625	FONPICIL_02625	PEDFGEPN_02658	FIEBMFEP_02526	KEICANCJ_02661	MLLKJJEH_02506	DKPCGENF_02018	PJELKAHP_02451	JAOCGCJH_01122	JJIMKLAD_00805	BCKBMIBO_01183	KHAOIDCC_01376	IOKMDCDC_02171	OBOHGKPO_00445	GILOPDDF_02432	CAHINAFA_02092	GGFGJCNJ_01369	KIECPMCJ_02736	LCOMAEID_00104	DONDBDJC_02623	EFKFBAFC_02719	FJFCBENI_02517	IMLICOML_02445	AKNKGCOC_02541	NLIPIKAI_02015	HOBONOKF_02066	OABDMMIM_01938	LHPAMPOI_02544	GIJGLBKF_02420	KAIMIDBM_02247	FDFKCBBF_02010	LHLFDLPB_02084	BGHHFJCG_01951
yvyI		Putative mannose-6-phosphate isomerase YvyI	502	503	1.01	1	834				107	938	935	ACFFKBFK_02579	NOHJFKDB_02672	OFBNHBMK_02558	EJPLOLJM_02655	FONPICIL_02655	PEDFGEPN_02688	FIEBMFEP_02557	KEICANCJ_02692	MLLKJJEH_02536	DKPCGENF_01989	PJELKAHP_02481	JAOCGCJH_01152	JJIMKLAD_00775	BCKBMIBO_01153	KHAOIDCC_01346	IOKMDCDC_02141	OBOHGKPO_00416	GILOPDDF_02403	CAHINAFA_02062	GGFGJCNJ_01339	KIECPMCJ_02766	LCOMAEID_00074	DONDBDJC_02654	EFKFBAFC_02749	FJFCBENI_02546	IMLICOML_02474	AKNKGCOC_02571	NLIPIKAI_01984	HOBONOKF_02036	OABDMMIM_01909	LHPAMPOI_02574	GIJGLBKF_02450	KAIMIDBM_02278	FDFKCBBF_01981	LHLFDLPB_02054	BGHHFJCG_01922
group_1886		hypothetical protein	502	503	1.01	1	1053				380	449	396	ACFFKBFK_02649	NOHJFKDB_02732	OFBNHBMK_02620	EJPLOLJM_02718	FONPICIL_02718	PEDFGEPN_02753	FIEBMFEP_02619	KEICANCJ_02758	MLLKJJEH_02598	DKPCGENF_01928	PJELKAHP_02546	JAOCGCJH_01216	JJIMKLAD_00711	BCKBMIBO_01087	KHAOIDCC_01282	IOKMDCDC_02077	OBOHGKPO_00347	GILOPDDF_02345	CAHINAFA_02000	GGFGJCNJ_01274	KIECPMCJ_00042	LCOMAEID_00009	DONDBDJC_02717	EFKFBAFC_02811	FJFCBENI_02612	IMLICOML_02532	AKNKGCOC_02651	NLIPIKAI_01926	HOBONOKF_01971	OABDMMIM_01841	LHPAMPOI_02636	GIJGLBKF_02520	KAIMIDBM_02343	FDFKCBBF_01913	LHLFDLPB_01989	BGHHFJCG_01863
mnmE		tRNA modification GTPase MnmE	502	504	1.01	1	7918				248	1379	1373	ACFFKBFK_02654	NOHJFKDB_02737	OFBNHBMK_02625	EJPLOLJM_02723	FONPICIL_02723	PEDFGEPN_02758	FIEBMFEP_02624	KEICANCJ_02763	MLLKJJEH_02603	DKPCGENF_01923	PJELKAHP_02551	JAOCGCJH_01221	JJIMKLAD_00706	BCKBMIBO_01082	KHAOIDCC_01277	IOKMDCDC_02072	OBOHGKPO_00342	GILOPDDF_02340	CAHINAFA_01995	GGFGJCNJ_01269	KIECPMCJ_00047	LCOMAEID_00004	DONDBDJC_02722	EFKFBAFC_02816	FJFCBENI_02617	IMLICOML_02537	AKNKGCOC_02656	NLIPIKAI_01921	HOBONOKF_01966	OABDMMIM_01836	LHPAMPOI_02642	GIJGLBKF_02525	KAIMIDBM_02348	FDFKCBBF_01908	LHLFDLPB_01984	BGHHFJCG_01858
focA		putative formate transporter 1	502	502	1	1	3363				557	845	821	ACFFKBFK_00255	NOHJFKDB_00316	OFBNHBMK_00295	EJPLOLJM_00295	FONPICIL_00295	PEDFGEPN_00255	FIEBMFEP_00280	KEICANCJ_00293	MLLKJJEH_00277	DKPCGENF_01644	PJELKAHP_00255	JAOCGCJH_01473	JJIMKLAD_00454	BCKBMIBO_00835	KHAOIDCC_01056	IOKMDCDC_01839	OBOHGKPO_00103	GILOPDDF_02069	CAHINAFA_01696	GGFGJCNJ_00959	KIECPMCJ_00293	LCOMAEID_02342	DONDBDJC_00322	EFKFBAFC_00303	FJFCBENI_00267	IMLICOML_00270	AKNKGCOC_00257	NLIPIKAI_01663	HOBONOKF_01657	OABDMMIM_01586	LHPAMPOI_00241	GIJGLBKF_00239	KAIMIDBM_02608	FDFKCBBF_01655	LHLFDLPB_01673	BGHHFJCG_01587
recQ_1		ATP-dependent DNA helicase RecQ	502	504	1.01	1	6799				335	1781	1773	ACFFKBFK_00691	NOHJFKDB_00795	OFBNHBMK_00691	EJPLOLJM_00711	FONPICIL_00713	PEDFGEPN_00726	FIEBMFEP_00684	KEICANCJ_00748	MLLKJJEH_00680	DKPCGENF_01239	PJELKAHP_00650	JAOCGCJH_01864	JJIMKLAD_00063	BCKBMIBO_00437	KHAOIDCC_00645	IOKMDCDC_01457	OBOHGKPO_02246	GILOPDDF_01671	CAHINAFA_01301	GGFGJCNJ_00538	KIECPMCJ_00745	LCOMAEID_01939	DONDBDJC_00735	EFKFBAFC_00698	FJFCBENI_00669	IMLICOML_00666	AKNKGCOC_00675	NLIPIKAI_01258	HOBONOKF_01237	OABDMMIM_01162	LHPAMPOI_00727	GIJGLBKF_00641	KAIMIDBM_00426	FDFKCBBF_01230	LHLFDLPB_01253	BGHHFJCG_01188
dnaB		Replication initiation and membrane attachment protein	502	503	1.01	1	5563				332	1412	1396	ACFFKBFK_01578	NOHJFKDB_01729	OFBNHBMK_01558	EJPLOLJM_01667	FONPICIL_01670	PEDFGEPN_01646	FIEBMFEP_01616	KEICANCJ_01714	MLLKJJEH_01594	DKPCGENF_00366	PJELKAHP_01569	JAOCGCJH_00165	JJIMKLAD_01762	BCKBMIBO_02095	KHAOIDCC_02306	IOKMDCDC_00610	OBOHGKPO_01387	GILOPDDF_00798	CAHINAFA_00311	GGFGJCNJ_02316	KIECPMCJ_01700	LCOMAEID_01063	DONDBDJC_01759	EFKFBAFC_01739	FJFCBENI_01598	IMLICOML_01531	AKNKGCOC_01596	NLIPIKAI_00315	HOBONOKF_00316	OABDMMIM_00305	LHPAMPOI_01588	GIJGLBKF_01502	KAIMIDBM_01302	FDFKCBBF_00309	LHLFDLPB_00386	BGHHFJCG_00298
ydaF		Putative ribosomal N-acetyltransferase YdaF	502	502	1	1	3406				308	557	544	ACFFKBFK_00304	NOHJFKDB_00422	OFBNHBMK_00332	EJPLOLJM_00332	FONPICIL_00332	PEDFGEPN_00360	FIEBMFEP_00316	KEICANCJ_00330	MLLKJJEH_00313	DKPCGENF_01608	PJELKAHP_00291	JAOCGCJH_01509	JJIMKLAD_00418	BCKBMIBO_00797	KHAOIDCC_01020	IOKMDCDC_01803	OBOHGKPO_00067	GILOPDDF_02033	CAHINAFA_01660	GGFGJCNJ_00923	KIECPMCJ_00331	LCOMAEID_02306	DONDBDJC_00358	EFKFBAFC_00339	FJFCBENI_00303	IMLICOML_00306	AKNKGCOC_00293	NLIPIKAI_01626	HOBONOKF_01621	OABDMMIM_01550	LHPAMPOI_00345	GIJGLBKF_00274	KAIMIDBM_00041	FDFKCBBF_01619	LHLFDLPB_01637	BGHHFJCG_01551
ptpB		Low molecular weight protein-tyrosine-phosphatase PtpB	502	502	1	1	7892				308	422	418	ACFFKBFK_02066	NOHJFKDB_02145	OFBNHBMK_02021	EJPLOLJM_02129	FONPICIL_02133	PEDFGEPN_02163	FIEBMFEP_02048	KEICANCJ_02172	MLLKJJEH_02027	DKPCGENF_02494	PJELKAHP_01956	JAOCGCJH_00633	JJIMKLAD_01294	BCKBMIBO_01663	KHAOIDCC_01863	IOKMDCDC_00099	OBOHGKPO_01007	GILOPDDF_00369	CAHINAFA_02582	GGFGJCNJ_01866	KIECPMCJ_02251	LCOMAEID_00612	DONDBDJC_02139	EFKFBAFC_02207	FJFCBENI_02036	IMLICOML_01959	AKNKGCOC_02046	NLIPIKAI_02503	HOBONOKF_02566	OABDMMIM_02415	LHPAMPOI_02055	GIJGLBKF_01886	KAIMIDBM_01752	FDFKCBBF_02487	LHLFDLPB_02581	BGHHFJCG_02434
sepA		Multidrug resistance efflux pump SepA	502	503	1.01	1	7467				143	473	466	ACFFKBFK_02121	NOHJFKDB_02212	OFBNHBMK_02081	EJPLOLJM_02182	FONPICIL_02186	PEDFGEPN_02219	FIEBMFEP_02102	KEICANCJ_02230	MLLKJJEH_02081	DKPCGENF_02441	PJELKAHP_02013	JAOCGCJH_00686	JJIMKLAD_01241	BCKBMIBO_01609	KHAOIDCC_01809	IOKMDCDC_00045	OBOHGKPO_00951	GILOPDDF_00316	CAHINAFA_02529	GGFGJCNJ_01809	KIECPMCJ_02307	LCOMAEID_00556	DONDBDJC_02192	EFKFBAFC_02261	FJFCBENI_02089	IMLICOML_02012	AKNKGCOC_02103	NLIPIKAI_02450	HOBONOKF_02508	OABDMMIM_02361	LHPAMPOI_02109	GIJGLBKF_01944	KAIMIDBM_01809	FDFKCBBF_02433	LHLFDLPB_02524	BGHHFJCG_02381
gtf1_1		Glycosyltransferase Gtf1	502	506	1.01	1	6632				221	1472	1459	ACFFKBFK_00535	NOHJFKDB_00634	OFBNHBMK_00538	EJPLOLJM_00558	FONPICIL_00560	PEDFGEPN_00565	FIEBMFEP_00522	KEICANCJ_00555	MLLKJJEH_00519	DKPCGENF_01401	PJELKAHP_00488	JAOCGCJH_01712	JJIMKLAD_00215	BCKBMIBO_00594	KHAOIDCC_00814	IOKMDCDC_01610	OBOHGKPO_02402	GILOPDDF_01825	CAHINAFA_01455	GGFGJCNJ_00718	KIECPMCJ_00552	LCOMAEID_02101	DONDBDJC_00580	EFKFBAFC_00544	FJFCBENI_00503	IMLICOML_00513	AKNKGCOC_00496	NLIPIKAI_01425	HOBONOKF_01416	OABDMMIM_01324	LHPAMPOI_00573	GIJGLBKF_00485	KAIMIDBM_00247	FDFKCBBF_01393	LHLFDLPB_01432	BGHHFJCG_01341
group_195		hypothetical protein	502	520	1.04	1	5399				257	1091	1027	ACFFKBFK_01448 ACFFKBFK_01449	NOHJFKDB_01601	OFBNHBMK_01423	EJPLOLJM_01532	FONPICIL_01535	PEDFGEPN_01518	FIEBMFEP_01488	KEICANCJ_01578	MLLKJJEH_01466	DKPCGENF_00494 DKPCGENF_00493	PJELKAHP_01440	JAOCGCJH_00036	JJIMKLAD_01891	BCKBMIBO_02227	KHAOIDCC_02435	IOKMDCDC_00740	OBOHGKPO_01516	GILOPDDF_00935	CAHINAFA_00449 CAHINAFA_00448	GGFGJCNJ_02444	KIECPMCJ_01570	LCOMAEID_01191	DONDBDJC_01620	EFKFBAFC_01602	FJFCBENI_01470	IMLICOML_01402	AKNKGCOC_01468	NLIPIKAI_00443	HOBONOKF_00444	OABDMMIM_00435	LHPAMPOI_01459	GIJGLBKF_01372	KAIMIDBM_01174	FDFKCBBF_00439	LHLFDLPB_00514	BGHHFJCG_00427
lgt		Prolipoprotein diacylglyceryl transferase	502	504	1.01	1	6841				197	842	837	ACFFKBFK_00733	NOHJFKDB_00835	OFBNHBMK_00731	EJPLOLJM_00751	FONPICIL_00753	PEDFGEPN_00766	FIEBMFEP_00725	KEICANCJ_00789	MLLKJJEH_00720	DKPCGENF_01199	PJELKAHP_00690	JAOCGCJH_01904	JJIMKLAD_00023	BCKBMIBO_00396	KHAOIDCC_00605	IOKMDCDC_01417	OBOHGKPO_02206	GILOPDDF_01631	CAHINAFA_01261	GGFGJCNJ_00498	KIECPMCJ_00787	LCOMAEID_01899	DONDBDJC_00775	EFKFBAFC_00738	FJFCBENI_00709	IMLICOML_00706	AKNKGCOC_00715	NLIPIKAI_01217	HOBONOKF_01197	OABDMMIM_01122	LHPAMPOI_00767	GIJGLBKF_00681	KAIMIDBM_00466	FDFKCBBF_01190	LHLFDLPB_01213	BGHHFJCG_01148
dkgA		putative oxidoreductase/MSMEI_2347	502	503	1.01	1	6780				188	851	837	ACFFKBFK_00674	NOHJFKDB_00778	OFBNHBMK_00674	EJPLOLJM_00694	FONPICIL_00696	PEDFGEPN_00709	FIEBMFEP_00667	KEICANCJ_00731	MLLKJJEH_00663	DKPCGENF_01256	PJELKAHP_00633	JAOCGCJH_01847	JJIMKLAD_00080	BCKBMIBO_00454	KHAOIDCC_00662	IOKMDCDC_01474	OBOHGKPO_02263	GILOPDDF_01688	CAHINAFA_01318	GGFGJCNJ_00555	KIECPMCJ_00726	LCOMAEID_01956	DONDBDJC_00718	EFKFBAFC_00681	FJFCBENI_00648	IMLICOML_00649	AKNKGCOC_00658	NLIPIKAI_01275	HOBONOKF_01254	OABDMMIM_01179	LHPAMPOI_00709	GIJGLBKF_00624	KAIMIDBM_00409	FDFKCBBF_01247	LHLFDLPB_01270	BGHHFJCG_01205
pyrP		Uracil permease	502	504	1.01	1	5952				323	1322	1301	ACFFKBFK_01090	NOHJFKDB_01190	OFBNHBMK_01080	EJPLOLJM_01189	FONPICIL_01192	PEDFGEPN_01171	FIEBMFEP_01081	KEICANCJ_01140	MLLKJJEH_01122	DKPCGENF_00840	PJELKAHP_01094	JAOCGCJH_02308	JJIMKLAD_02232	BCKBMIBO_02636	KHAOIDCC_00196	IOKMDCDC_01082	OBOHGKPO_01859	GILOPDDF_01295	CAHINAFA_00854	GGFGJCNJ_00158	KIECPMCJ_01139	LCOMAEID_01538	DONDBDJC_01183	EFKFBAFC_01239	FJFCBENI_01061	IMLICOML_01038	AKNKGCOC_01056	NLIPIKAI_00854	HOBONOKF_00857	OABDMMIM_00781	LHPAMPOI_01109	GIJGLBKF_01030	KAIMIDBM_00826	FDFKCBBF_00786	LHLFDLPB_00854	BGHHFJCG_00789
group_1985		hypothetical protein	502	502	1	1	6744				305	479	472	ACFFKBFK_00641	NOHJFKDB_00745	OFBNHBMK_00641	EJPLOLJM_00661	FONPICIL_00663	PEDFGEPN_00676	FIEBMFEP_00634	KEICANCJ_00663	MLLKJJEH_00630	DKPCGENF_01289	PJELKAHP_00600	JAOCGCJH_01814	JJIMKLAD_00113	BCKBMIBO_00488	KHAOIDCC_00695	IOKMDCDC_01507	OBOHGKPO_02296	GILOPDDF_01721	CAHINAFA_01351	GGFGJCNJ_00588	KIECPMCJ_00660	LCOMAEID_01989	DONDBDJC_00684	EFKFBAFC_00648	FJFCBENI_00615	IMLICOML_00616	AKNKGCOC_00625	NLIPIKAI_01308	HOBONOKF_01287	OABDMMIM_01212	LHPAMPOI_00676	GIJGLBKF_00591	KAIMIDBM_00376	FDFKCBBF_01280	LHLFDLPB_01303	BGHHFJCG_01238
bglK		Beta-glucoside kinase	502	504	1.01	1	3373				443	902	858	ACFFKBFK_00266	NOHJFKDB_00327	OFBNHBMK_00307	EJPLOLJM_00306	FONPICIL_00306	PEDFGEPN_00266	FIEBMFEP_00291	KEICANCJ_00304	MLLKJJEH_00288	DKPCGENF_01633	PJELKAHP_00266	JAOCGCJH_01484	JJIMKLAD_00443	BCKBMIBO_00824	KHAOIDCC_01045	IOKMDCDC_01827	OBOHGKPO_00092	GILOPDDF_02057	CAHINAFA_01685	GGFGJCNJ_00948	KIECPMCJ_00304	LCOMAEID_02331	DONDBDJC_00333	EFKFBAFC_00314	FJFCBENI_00278	IMLICOML_00282	AKNKGCOC_00268	NLIPIKAI_01652	HOBONOKF_01646	OABDMMIM_01575	LHPAMPOI_00252	GIJGLBKF_00250	KAIMIDBM_02619	FDFKCBBF_01644	LHLFDLPB_01662	BGHHFJCG_01575
yecD		hypothetical protein	502	4121	8.21	1	7452				92	2243	680	ACFFKBFK_00133 ACFFKBFK_01085	NOHJFKDB_02193 NOHJFKDB_01379 NOHJFKDB_00967 NOHJFKDB_00968 NOHJFKDB_02391	OFBNHBMK_01076 OFBNHBMK_01654 OFBNHBMK_01655	EJPLOLJM_01185 EJPLOLJM_01766 EJPLOLJM_01767	FONPICIL_01188 FONPICIL_01769 FONPICIL_01770	PEDFGEPN_02235 PEDFGEPN_01747 PEDFGEPN_01167 PEDFGEPN_01383 PEDFGEPN_02234 PEDFGEPN_01746 PEDFGEPN_01658 PEDFGEPN_01659 PEDFGEPN_01725 PEDFGEPN_00214 PEDFGEPN_02407 PEDFGEPN_01724 PEDFGEPN_02233	FIEBMFEP_01291 FIEBMFEP_01304	KEICANCJ_00702 KEICANCJ_02206 KEICANCJ_00679 KEICANCJ_00697 KEICANCJ_00904 KEICANCJ_00935 KEICANCJ_01104 KEICANCJ_01334 KEICANCJ_02010 KEICANCJ_02216 KEICANCJ_02443 KEICANCJ_02205 KEICANCJ_00668 KEICANCJ_02411	MLLKJJEH_01332 MLLKJJEH_01345	DKPCGENF_00844 DKPCGENF_00288 DKPCGENF_00289	PJELKAHP_02029 PJELKAHP_01670 PJELKAHP_01090 PJELKAHP_01306 PJELKAHP_02028 PJELKAHP_01669 PJELKAHP_01581 PJELKAHP_01582 PJELKAHP_01648 PJELKAHP_00214 PJELKAHP_02201 PJELKAHP_01647 PJELKAHP_02027	JAOCGCJH_02304 JAOCGCJH_00261 JAOCGCJH_00262	JJIMKLAD_02236 JJIMKLAD_01666 JJIMKLAD_01665	BCKBMIBO_00167 BCKBMIBO_00197 BCKBMIBO_00483 BCKBMIBO_01304 BCKBMIBO_01431 BCKBMIBO_02043 BCKBMIBO_02471 BCKBMIBO_01432	KHAOIDCC_02209 KHAOIDCC_00396 KHAOIDCC_00426 KHAOIDCC_00562 KHAOIDCC_01268 KHAOIDCC_01642 KHAOIDCC_01830 KHAOIDCC_02210 KHAOIDCC_02433 KHAOIDCC_00200 KHAOIDCC_00425	IOKMDCDC_00031 IOKMDCDC_00533 IOKMDCDC_00957	OBOHGKPO_00212 OBOHGKPO_01864 OBOHGKPO_00546 OBOHGKPO_00713 OBOHGKPO_02024 OBOHGKPO_02062 OBOHGKPO_02400 OBOHGKPO_01349 OBOHGKPO_01863 OBOHGKPO_01348	GILOPDDF_00298 GILOPDDF_00297	CAHINAFA_00858 CAHINAFA_00215 CAHINAFA_00214	GGFGJCNJ_01793 GGFGJCNJ_02215 GGFGJCNJ_02304 GGFGJCNJ_00162 GGFGJCNJ_02645 GGFGJCNJ_02216 GGFGJCNJ_02303 GGFGJCNJ_01794 GGFGJCNJ_02237 GGFGJCNJ_00998 GGFGJCNJ_01622 GGFGJCNJ_02238 GGFGJCNJ_01795	KIECPMCJ_00697 KIECPMCJ_00676 KIECPMCJ_00692 KIECPMCJ_00905 KIECPMCJ_00935 KIECPMCJ_01103 KIECPMCJ_01329 KIECPMCJ_02067 KIECPMCJ_02284 KIECPMCJ_02520 KIECPMCJ_00665 KIECPMCJ_02488	LCOMAEID_00540 LCOMAEID_00962 LCOMAEID_01542 LCOMAEID_01327 LCOMAEID_00541 LCOMAEID_00963 LCOMAEID_01051 LCOMAEID_01050 LCOMAEID_00984 LCOMAEID_02381 LCOMAEID_00353 LCOMAEID_00985 LCOMAEID_00542	DONDBDJC_01179 DONDBDJC_01771 DONDBDJC_01772 DONDBDJC_00291	EFKFBAFC_01235 EFKFBAFC_01836 EFKFBAFC_01837	FJFCBENI_01696 FJFCBENI_01057 FJFCBENI_01695 FJFCBENI_02312 FJFCBENI_02268 FJFCBENI_02172 FJFCBENI_01866 FJFCBENI_02171 FJFCBENI_01674 FJFCBENI_01694	IMLICOML_02030 IMLICOML_02031	AKNKGCOC_02119 AKNKGCOC_01697 AKNKGCOC_01052 AKNKGCOC_01268 AKNKGCOC_02118 AKNKGCOC_01696 AKNKGCOC_01608 AKNKGCOC_01609 AKNKGCOC_01675 AKNKGCOC_00218 AKNKGCOC_02290 AKNKGCOC_01674 AKNKGCOC_02117	NLIPIKAI_00858 NLIPIKAI_01079	HOBONOKF_02492 HOBONOKF_00215 HOBONOKF_00861 HOBONOKF_00645 HOBONOKF_02493 HOBONOKF_00216 HOBONOKF_00304 HOBONOKF_00303 HOBONOKF_00237 HOBONOKF_01696 HOBONOKF_02319 HOBONOKF_00238 HOBONOKF_02494	OABDMMIM_00785 OABDMMIM_01007 OABDMMIM_02279 OABDMMIM_00557 OABDMMIM_00207 OABDMMIM_02280 OABDMMIM_00809 OABDMMIM_00206 OABDMMIM_00302 OABDMMIM_00810 OABDMMIM_00301 OABDMMIM_00300	LHPAMPOI_01105 LHPAMPOI_01684 LHPAMPOI_01685	GIJGLBKF_00130 GIJGLBKF_01025 GIJGLBKF_00080 GIJGLBKF_00487 GIJGLBKF_00826 GIJGLBKF_00864 GIJGLBKF_02123 GIJGLBKF_02291 GIJGLBKF_01540 GIJGLBKF_01026 GIJGLBKF_01541	KAIMIDBM_01825 KAIMIDBM_00822 KAIMIDBM_01038 KAIMIDBM_01824 KAIMIDBM_01315 KAIMIDBM_01403 KAIMIDBM_01314 KAIMIDBM_01402 KAIMIDBM_01381 KAIMIDBM_02569 KAIMIDBM_01996 KAIMIDBM_01380 KAIMIDBM_01823	FDFKCBBF_00790 FDFKCBBF_01012 FDFKCBBF_02351 FDFKCBBF_00561 FDFKCBBF_00211 FDFKCBBF_02352 FDFKCBBF_00814 FDFKCBBF_00210 FDFKCBBF_00306 FDFKCBBF_00815 FDFKCBBF_00305 FDFKCBBF_00304	LHLFDLPB_02508 LHLFDLPB_00285 LHLFDLPB_00858 LHLFDLPB_00646 LHLFDLPB_02509 LHLFDLPB_00286 LHLFDLPB_00374 LHLFDLPB_00373 LHLFDLPB_00307 LHLFDLPB_01712 LHLFDLPB_02336 LHLFDLPB_00308 LHLFDLPB_02510	BGHHFJCG_02363 BGHHFJCG_02362
group_20		hypothetical protein	502	505	1.01	1	4721				290	1682	1326	ACFFKBFK_01632	NOHJFKDB_01780	OFBNHBMK_01610	EJPLOLJM_01720	FONPICIL_01723	PEDFGEPN_01699	FIEBMFEP_01668	KEICANCJ_01767	MLLKJJEH_01645	DKPCGENF_00314	PJELKAHP_01622	JAOCGCJH_00217	JJIMKLAD_01710	BCKBMIBO_02042	KHAOIDCC_02255	IOKMDCDC_00558	OBOHGKPO_01334	GILOPDDF_00746	CAHINAFA_00259	GGFGJCNJ_02263	KIECPMCJ_01753	LCOMAEID_01010	DONDBDJC_01813	EFKFBAFC_01791	FJFCBENI_01649	IMLICOML_01583	AKNKGCOC_01649	NLIPIKAI_00264	HOBONOKF_00263	OABDMMIM_00251	LHPAMPOI_01640	GIJGLBKF_01555	KAIMIDBM_01355	FDFKCBBF_00255	LHLFDLPB_00333	BGHHFJCG_00246
group_2000		hypothetical protein	502	503	1.01	1	5547				296	674	666	ACFFKBFK_01563	NOHJFKDB_01714	OFBNHBMK_01543	EJPLOLJM_01652	FONPICIL_01655	PEDFGEPN_01631	FIEBMFEP_01601	KEICANCJ_01699	MLLKJJEH_01579	DKPCGENF_00381	PJELKAHP_01554	JAOCGCJH_00150	JJIMKLAD_01777	BCKBMIBO_02110	KHAOIDCC_02321	IOKMDCDC_00625	OBOHGKPO_01402	GILOPDDF_00813	CAHINAFA_00326	GGFGJCNJ_02331	KIECPMCJ_01685	LCOMAEID_01078	DONDBDJC_01744	EFKFBAFC_01723	FJFCBENI_01583	IMLICOML_01516	AKNKGCOC_01581	NLIPIKAI_00330	HOBONOKF_00331	OABDMMIM_00320	LHPAMPOI_01573	GIJGLBKF_01487	KAIMIDBM_01287	FDFKCBBF_00324	LHLFDLPB_00401	BGHHFJCG_00313
rhaS_2		HTH-type transcriptional activator RhaS	502	514	1.03	1	4586			Hypothetical protein with no hits to refseq/uniprot/clusters/cdd/tigrfams/pfam overlapping another protein with hits	119	1955	1907	ACFFKBFK_02241	NOHJFKDB_02334 NOHJFKDB_02335	OFBNHBMK_02206	EJPLOLJM_02308	FONPICIL_02312	PEDFGEPN_02347	FIEBMFEP_02219	KEICANCJ_02353	MLLKJJEH_02198	DKPCGENF_02324	PJELKAHP_02140	JAOCGCJH_00810	JJIMKLAD_01117	BCKBMIBO_01488	KHAOIDCC_01689	IOKMDCDC_02473	OBOHGKPO_00768	GILOPDDF_00192	CAHINAFA_02404	GGFGJCNJ_01682	KIECPMCJ_02430	LCOMAEID_00413	DONDBDJC_02311	EFKFBAFC_02388	FJFCBENI_02209	IMLICOML_02137	AKNKGCOC_02230	NLIPIKAI_02325	HOBONOKF_02380	OABDMMIM_02242	LHPAMPOI_02234	GIJGLBKF_02066	KAIMIDBM_01936	FDFKCBBF_02314	LHLFDLPB_02396	BGHHFJCG_02257
ybbH_3		putative HTH-type transcriptional regulator YbbH	502	505	1.01	1	4605				200	884	867	ACFFKBFK_02260	NOHJFKDB_02353	OFBNHBMK_02223	EJPLOLJM_02325	FONPICIL_02329	PEDFGEPN_02364	FIEBMFEP_02236	KEICANCJ_02370	MLLKJJEH_02215	DKPCGENF_02307	PJELKAHP_02157	JAOCGCJH_00827	JJIMKLAD_01100	BCKBMIBO_01471	KHAOIDCC_01672	IOKMDCDC_02456	OBOHGKPO_00751	GILOPDDF_00175	CAHINAFA_02387	GGFGJCNJ_01665	KIECPMCJ_02447	LCOMAEID_00396	DONDBDJC_02328	EFKFBAFC_02405	FJFCBENI_02226	IMLICOML_02154	AKNKGCOC_02247	NLIPIKAI_02308	HOBONOKF_02363	OABDMMIM_02225	LHPAMPOI_02251	GIJGLBKF_02085	KAIMIDBM_01953	FDFKCBBF_02297	LHLFDLPB_02379	BGHHFJCG_02240
hpf		Ribosome hibernation promotion factor	502	503	1.01	1	6831				143	581	570	ACFFKBFK_00723	NOHJFKDB_00826	OFBNHBMK_00722	EJPLOLJM_00742	FONPICIL_00744	PEDFGEPN_00757	FIEBMFEP_00716	KEICANCJ_00780	MLLKJJEH_00711	DKPCGENF_01208	PJELKAHP_00681	JAOCGCJH_01895	JJIMKLAD_00032	BCKBMIBO_00405	KHAOIDCC_00614	IOKMDCDC_01426	OBOHGKPO_02215	GILOPDDF_01640	CAHINAFA_01270	GGFGJCNJ_00507	KIECPMCJ_00778	LCOMAEID_01908	DONDBDJC_00766	EFKFBAFC_00729	FJFCBENI_00700	IMLICOML_00697	AKNKGCOC_00706	NLIPIKAI_01226	HOBONOKF_01206	OABDMMIM_01131	LHPAMPOI_00758	GIJGLBKF_00672	KAIMIDBM_00457	FDFKCBBF_01199	LHLFDLPB_01222	BGHHFJCG_01157
rho		Transcription termination factor Rho	502	504	1.01	1	7886				248	1331	1310	ACFFKBFK_02072	NOHJFKDB_02151	OFBNHBMK_02027	EJPLOLJM_02135	FONPICIL_02139	PEDFGEPN_02169	FIEBMFEP_02054	KEICANCJ_02178	MLLKJJEH_02033	DKPCGENF_02488	PJELKAHP_01962	JAOCGCJH_00639	JJIMKLAD_01288	BCKBMIBO_01657	KHAOIDCC_01857	IOKMDCDC_00093	OBOHGKPO_01001	GILOPDDF_00363	CAHINAFA_02576	GGFGJCNJ_01860	KIECPMCJ_02257	LCOMAEID_00606	DONDBDJC_02145	EFKFBAFC_02213	FJFCBENI_02042	IMLICOML_01965	AKNKGCOC_02052	NLIPIKAI_02497	HOBONOKF_02560	OABDMMIM_02409	LHPAMPOI_02061	GIJGLBKF_01892	KAIMIDBM_01758	FDFKCBBF_02481	LHLFDLPB_02575	BGHHFJCG_02428
cynR		HTH-type transcriptional regulator CynR	502	504	1.01	1	706				281	878	859	ACFFKBFK_02476	NOHJFKDB_02575	OFBNHBMK_02450	EJPLOLJM_02554	FONPICIL_02554	PEDFGEPN_02589	FIEBMFEP_02457	KEICANCJ_02593	MLLKJJEH_02437	DKPCGENF_02088	PJELKAHP_02381	JAOCGCJH_01050	JJIMKLAD_00877	BCKBMIBO_01249	KHAOIDCC_01444	IOKMDCDC_02237	OBOHGKPO_00517	GILOPDDF_02504	CAHINAFA_02164	GGFGJCNJ_01438	KIECPMCJ_02669	LCOMAEID_00173	DONDBDJC_02546	EFKFBAFC_02648	FJFCBENI_02447	IMLICOML_02373	AKNKGCOC_02472	NLIPIKAI_02094	HOBONOKF_02135	OABDMMIM_02007	LHPAMPOI_02473	GIJGLBKF_02320	KAIMIDBM_02178	FDFKCBBF_02079	LHLFDLPB_02153	BGHHFJCG_02021
yfkN_2		hypothetical protein	502	504	1.01	1	6229				233	1517	1506	ACFFKBFK_00913	NOHJFKDB_01018	OFBNHBMK_00906	EJPLOLJM_01015	FONPICIL_01018	PEDFGEPN_00931	FIEBMFEP_00908	KEICANCJ_00965	MLLKJJEH_00948	DKPCGENF_01010	PJELKAHP_00856	JAOCGCJH_02136	JJIMKLAD_02404	BCKBMIBO_00137	KHAOIDCC_00370	IOKMDCDC_01251	OBOHGKPO_02032	GILOPDDF_01468	CAHINAFA_01093	GGFGJCNJ_00331	KIECPMCJ_00965	LCOMAEID_01710	DONDBDJC_01007	EFKFBAFC_00973	FJFCBENI_00888	IMLICOML_00868	AKNKGCOC_00882	NLIPIKAI_01023	HOBONOKF_01030	OABDMMIM_00953	LHPAMPOI_00934	GIJGLBKF_00856	KAIMIDBM_00652	FDFKCBBF_00958	LHLFDLPB_01027	BGHHFJCG_00960
deoB		Phosphopentomutase	502	503	1.01	1	4040				251	1178	1175	ACFFKBFK_00082	NOHJFKDB_00157	OFBNHBMK_00132	EJPLOLJM_00131	FONPICIL_00131	PEDFGEPN_00086	FIEBMFEP_00111	KEICANCJ_00137	MLLKJJEH_00110	DKPCGENF_01804	PJELKAHP_00086	JAOCGCJH_01309	JJIMKLAD_00618	BCKBMIBO_00994	KHAOIDCC_01198	IOKMDCDC_01996	OBOHGKPO_00257	GILOPDDF_02233	CAHINAFA_01860	GGFGJCNJ_01127	KIECPMCJ_00136	LCOMAEID_02510	DONDBDJC_00156	EFKFBAFC_00137	FJFCBENI_00096	IMLICOML_00104	AKNKGCOC_00089	NLIPIKAI_01829	HOBONOKF_01826	OABDMMIM_01738	LHPAMPOI_00080	GIJGLBKF_00085	KAIMIDBM_02439	FDFKCBBF_01811	LHLFDLPB_01842	BGHHFJCG_01751
glnQ		Glutamine transport ATP-binding protein GlnQ	502	502	1	1	4036				587	773	772	ACFFKBFK_00088	NOHJFKDB_00160	OFBNHBMK_00135	EJPLOLJM_00134	FONPICIL_00134	PEDFGEPN_00089	FIEBMFEP_00114	KEICANCJ_00140	MLLKJJEH_00113	DKPCGENF_01801	PJELKAHP_00089	JAOCGCJH_01312	JJIMKLAD_00615	BCKBMIBO_00991	KHAOIDCC_01195	IOKMDCDC_01993	OBOHGKPO_00254	GILOPDDF_02230	CAHINAFA_01857	GGFGJCNJ_01124	KIECPMCJ_00139	LCOMAEID_02507	DONDBDJC_00159	EFKFBAFC_00140	FJFCBENI_00099	IMLICOML_00107	AKNKGCOC_00092	NLIPIKAI_01826	HOBONOKF_01823	OABDMMIM_01735	LHPAMPOI_00083	GIJGLBKF_00088	KAIMIDBM_02442	FDFKCBBF_01808	LHLFDLPB_01839	BGHHFJCG_01748
ywqE_1		Tyrosine-protein phosphatase YwqE	502	505	1.01	1	3970				221	764	759	ACFFKBFK_00098	NOHJFKDB_00169	OFBNHBMK_00144	EJPLOLJM_00143	FONPICIL_00143	PEDFGEPN_00100	FIEBMFEP_00126	KEICANCJ_00149	MLLKJJEH_00124	DKPCGENF_01792	PJELKAHP_00100	JAOCGCJH_01321	JJIMKLAD_00606	BCKBMIBO_00982	KHAOIDCC_01186	IOKMDCDC_01986	OBOHGKPO_00245	GILOPDDF_02223	CAHINAFA_01848	GGFGJCNJ_01113	KIECPMCJ_00148	LCOMAEID_02496	DONDBDJC_00168	EFKFBAFC_00149	FJFCBENI_00108	IMLICOML_00114	AKNKGCOC_00103	NLIPIKAI_01815	HOBONOKF_01811	OABDMMIM_01726	LHPAMPOI_00092	GIJGLBKF_00097	KAIMIDBM_02454	FDFKCBBF_01799	LHLFDLPB_01827	BGHHFJCG_01741
epsL		putative sugar transferase EpsL	502	503	1.01	1	5973				137	557	555	ACFFKBFK_00108	NOHJFKDB_00179	OFBNHBMK_00154	EJPLOLJM_00153	FONPICIL_00153	PEDFGEPN_00110	FIEBMFEP_00136	KEICANCJ_00159	MLLKJJEH_00134	DKPCGENF_01781	PJELKAHP_00110	JAOCGCJH_01331	JJIMKLAD_00596	BCKBMIBO_00972	KHAOIDCC_01176	IOKMDCDC_01976	OBOHGKPO_00235	GILOPDDF_02213	CAHINAFA_01838	GGFGJCNJ_01102	KIECPMCJ_00158	LCOMAEID_02485	DONDBDJC_00178	EFKFBAFC_00159	FJFCBENI_00118	IMLICOML_00124	AKNKGCOC_00114	NLIPIKAI_01805	HOBONOKF_01800	OABDMMIM_01716	LHPAMPOI_00102	GIJGLBKF_00107	KAIMIDBM_02465	FDFKCBBF_01789	LHLFDLPB_01816	BGHHFJCG_01731
group_2048		hypothetical protein	502	503	1.01	1	5982				194	512	510	ACFFKBFK_00117	NOHJFKDB_00188	OFBNHBMK_00163	EJPLOLJM_00162	FONPICIL_00162	PEDFGEPN_00119	FIEBMFEP_00145	KEICANCJ_00168	MLLKJJEH_00143	DKPCGENF_01772	PJELKAHP_00119	JAOCGCJH_01340	JJIMKLAD_00587	BCKBMIBO_00963	KHAOIDCC_01167	IOKMDCDC_01967	OBOHGKPO_00226	GILOPDDF_02203	CAHINAFA_01829	GGFGJCNJ_01093	KIECPMCJ_00167	LCOMAEID_02476	DONDBDJC_00187	EFKFBAFC_00168	FJFCBENI_00127	IMLICOML_00134	AKNKGCOC_00123	NLIPIKAI_01796	HOBONOKF_01791	OABDMMIM_01707	LHPAMPOI_00111	GIJGLBKF_00116	KAIMIDBM_02474	FDFKCBBF_01780	LHLFDLPB_01807	BGHHFJCG_01721
feoB		Fe(2+) transporter FeoB	502	515	1.03	1	725				92	1994	1943	ACFFKBFK_02485	NOHJFKDB_02583	OFBNHBMK_02458	EJPLOLJM_02562	FONPICIL_02562	PEDFGEPN_02598	FIEBMFEP_02465	KEICANCJ_02601	MLLKJJEH_02445	DKPCGENF_02080	PJELKAHP_02390	JAOCGCJH_01059 JAOCGCJH_01058	JJIMKLAD_00868 JJIMKLAD_00869	BCKBMIBO_01241	KHAOIDCC_01436	IOKMDCDC_02229	OBOHGKPO_00508	GILOPDDF_02496	CAHINAFA_02156	GGFGJCNJ_01429	KIECPMCJ_02677	LCOMAEID_00164	DONDBDJC_02555	EFKFBAFC_02656	FJFCBENI_02455	IMLICOML_02381	AKNKGCOC_02481	NLIPIKAI_02079	HOBONOKF_02126	OABDMMIM_01999	LHPAMPOI_02481	GIJGLBKF_02329	KAIMIDBM_02187	FDFKCBBF_02071	LHLFDLPB_02144	BGHHFJCG_02013
ubiE		Ubiquinone/menaquinone biosynthesis C-methyltransferase UbiE	502	502	1	1	7274				704	761	760	ACFFKBFK_00217	NOHJFKDB_00281	OFBNHBMK_00259	EJPLOLJM_00259	FONPICIL_00259	PEDFGEPN_00208	FIEBMFEP_00242	KEICANCJ_00258	MLLKJJEH_00239	DKPCGENF_01682	PJELKAHP_00208	JAOCGCJH_01438	JJIMKLAD_00489	BCKBMIBO_00874	KHAOIDCC_01077	IOKMDCDC_01879	OBOHGKPO_00140	GILOPDDF_02112	CAHINAFA_01732	GGFGJCNJ_01004	KIECPMCJ_00257	LCOMAEID_02387	DONDBDJC_00285	EFKFBAFC_00267	FJFCBENI_00217	IMLICOML_00227	AKNKGCOC_00212	NLIPIKAI_01701	HOBONOKF_01702	OABDMMIM_01618	LHPAMPOI_00207	GIJGLBKF_00202	KAIMIDBM_02563	FDFKCBBF_01691	LHLFDLPB_01718	BGHHFJCG_01630
lytM		Glycyl-glycine endopeptidase LytM	502	503	1.01	1	7145				350	950	947	ACFFKBFK_00225	NOHJFKDB_00289	OFBNHBMK_00267	EJPLOLJM_00267	FONPICIL_00267	PEDFGEPN_00217	FIEBMFEP_00250	KEICANCJ_00266	MLLKJJEH_00247	DKPCGENF_01674	PJELKAHP_00217	JAOCGCJH_01446	JJIMKLAD_00481	BCKBMIBO_00866	KHAOIDCC_01069	IOKMDCDC_01871	OBOHGKPO_00132	GILOPDDF_02105	CAHINAFA_01724	GGFGJCNJ_00995	KIECPMCJ_00265	LCOMAEID_02378	DONDBDJC_00294	EFKFBAFC_00275	FJFCBENI_00226	IMLICOML_00234	AKNKGCOC_00221	NLIPIKAI_01693	HOBONOKF_01693	OABDMMIM_01610	LHPAMPOI_00215	GIJGLBKF_00210	KAIMIDBM_02572	FDFKCBBF_01683	LHLFDLPB_01709	BGHHFJCG_01623
slyA_1		Transcriptional regulator SlyA	502	503	1.01	1	3392				197	431	418	ACFFKBFK_00296	NOHJFKDB_00414	OFBNHBMK_00324	EJPLOLJM_00323	FONPICIL_00323	PEDFGEPN_00352	FIEBMFEP_00308	KEICANCJ_00321	MLLKJJEH_00305	DKPCGENF_01616	PJELKAHP_00283	JAOCGCJH_01501	JJIMKLAD_00426	BCKBMIBO_00806	KHAOIDCC_01028	IOKMDCDC_01811	OBOHGKPO_00076	GILOPDDF_02041	CAHINAFA_01668	GGFGJCNJ_00931	KIECPMCJ_00322	LCOMAEID_02314	DONDBDJC_00350	EFKFBAFC_00331	FJFCBENI_00295	IMLICOML_00298	AKNKGCOC_00285	NLIPIKAI_01635	HOBONOKF_01629	OABDMMIM_01558	LHPAMPOI_00337	GIJGLBKF_00266	KAIMIDBM_00033	FDFKCBBF_01627	LHLFDLPB_01645	BGHHFJCG_01559
metC		Cystathionine beta-lyase MetC	502	503	1.01	1	3425				473	1160	1157	ACFFKBFK_00320	NOHJFKDB_00437	OFBNHBMK_00348	EJPLOLJM_00348	FONPICIL_00348	PEDFGEPN_00376	FIEBMFEP_00332	KEICANCJ_00346	MLLKJJEH_00329	DKPCGENF_01592	PJELKAHP_00307	JAOCGCJH_01525	JJIMKLAD_00402	BCKBMIBO_00781	KHAOIDCC_01004	IOKMDCDC_01788	OBOHGKPO_00051	GILOPDDF_02017	CAHINAFA_01643	GGFGJCNJ_00907	KIECPMCJ_00347	LCOMAEID_02290	DONDBDJC_00374	EFKFBAFC_00355	FJFCBENI_00319	IMLICOML_00322	AKNKGCOC_00309	NLIPIKAI_01610	HOBONOKF_01605	OABDMMIM_01534	LHPAMPOI_00361	GIJGLBKF_00290	KAIMIDBM_00057	FDFKCBBF_01603	LHLFDLPB_01621	BGHHFJCG_01535
metI		Cystathionine gamma-synthase/O-acetylhomoserine (thiol)-lyase	502	503	1.01	1	3426				122	1103	1100	ACFFKBFK_00321	NOHJFKDB_00438	OFBNHBMK_00349	EJPLOLJM_00349	FONPICIL_00349	PEDFGEPN_00377	FIEBMFEP_00333	KEICANCJ_00347	MLLKJJEH_00330	DKPCGENF_01591	PJELKAHP_00308	JAOCGCJH_01526	JJIMKLAD_00401	BCKBMIBO_00780	KHAOIDCC_01003	IOKMDCDC_01787	OBOHGKPO_00050	GILOPDDF_02016	CAHINAFA_01642	GGFGJCNJ_00906	KIECPMCJ_00348	LCOMAEID_02289	DONDBDJC_00375	EFKFBAFC_00356	FJFCBENI_00320	IMLICOML_00323	AKNKGCOC_00310	NLIPIKAI_01609	HOBONOKF_01604	OABDMMIM_01533	LHPAMPOI_00362	GIJGLBKF_00291	KAIMIDBM_00058	FDFKCBBF_01602	LHLFDLPB_01620	BGHHFJCG_01534
ykuT		putative MscS family protein YkuT	502	502	1	1	3429				548	881	880	ACFFKBFK_00323	NOHJFKDB_00440	OFBNHBMK_00351	EJPLOLJM_00351	FONPICIL_00351	PEDFGEPN_00379	FIEBMFEP_00335	KEICANCJ_00349	MLLKJJEH_00332	DKPCGENF_01589	PJELKAHP_00310	JAOCGCJH_01528	JJIMKLAD_00399	BCKBMIBO_00778	KHAOIDCC_01001	IOKMDCDC_01785	OBOHGKPO_00048	GILOPDDF_02014	CAHINAFA_01640	GGFGJCNJ_00904	KIECPMCJ_00350	LCOMAEID_02287	DONDBDJC_00377	EFKFBAFC_00358	FJFCBENI_00322	IMLICOML_00325	AKNKGCOC_00312	NLIPIKAI_01607	HOBONOKF_01602	OABDMMIM_01531	LHPAMPOI_00364	GIJGLBKF_00293	KAIMIDBM_00060	FDFKCBBF_01600	LHLFDLPB_01618	BGHHFJCG_01532
ahpC		Alkyl hydroperoxide reductase subunit C	502	505	1.01	1	3473				137	569	564	ACFFKBFK_00342	NOHJFKDB_00457	OFBNHBMK_00370	EJPLOLJM_00370	FONPICIL_00370	PEDFGEPN_00398	FIEBMFEP_00353	KEICANCJ_00388	MLLKJJEH_00350	DKPCGENF_01569	PJELKAHP_00329	JAOCGCJH_01547	JJIMKLAD_00380	BCKBMIBO_00760	KHAOIDCC_00981	IOKMDCDC_01768	OBOHGKPO_00028	GILOPDDF_01994	CAHINAFA_01621	GGFGJCNJ_00885	KIECPMCJ_00389	LCOMAEID_02268	DONDBDJC_00396	EFKFBAFC_00377	FJFCBENI_00342	IMLICOML_00345	AKNKGCOC_00331	NLIPIKAI_01588	HOBONOKF_01583	OABDMMIM_01513	LHPAMPOI_00407	GIJGLBKF_00313	KAIMIDBM_00079	FDFKCBBF_01582	LHLFDLPB_01599	BGHHFJCG_01512
bceB_2		Bacitracin export permease protein BceB	502	508	1.02	1	807				266	2000	1974	ACFFKBFK_02558	NOHJFKDB_02650	OFBNHBMK_02537	EJPLOLJM_02634	FONPICIL_02634	PEDFGEPN_02667	FIEBMFEP_02536	KEICANCJ_02670	MLLKJJEH_02515	DKPCGENF_02010	PJELKAHP_02460	JAOCGCJH_01131	JJIMKLAD_00796	BCKBMIBO_01174	KHAOIDCC_01367	IOKMDCDC_02162	OBOHGKPO_00437	GILOPDDF_02424	CAHINAFA_02083	GGFGJCNJ_01360	KIECPMCJ_02745	LCOMAEID_00095	DONDBDJC_02632	EFKFBAFC_02728	FJFCBENI_02525	IMLICOML_02453	AKNKGCOC_02550	NLIPIKAI_02005	HOBONOKF_02057	OABDMMIM_01930	LHPAMPOI_02553	GIJGLBKF_02429	KAIMIDBM_02256	FDFKCBBF_02002	LHLFDLPB_02075	BGHHFJCG_01943
group_2063		hypothetical protein	502	504	1.01	1	6505				176	1337	1331	ACFFKBFK_00415	NOHJFKDB_00520	OFBNHBMK_00421	EJPLOLJM_00443	FONPICIL_00445	PEDFGEPN_00450	FIEBMFEP_00407	KEICANCJ_00436	MLLKJJEH_00404	DKPCGENF_01514	PJELKAHP_00374	JAOCGCJH_01597	JJIMKLAD_00330	BCKBMIBO_00711	KHAOIDCC_00930	IOKMDCDC_01727	OBOHGKPO_02519	GILOPDDF_01940	CAHINAFA_01570	GGFGJCNJ_00833	KIECPMCJ_00437	LCOMAEID_02216	DONDBDJC_00465	EFKFBAFC_00429	FJFCBENI_00388	IMLICOML_00399	AKNKGCOC_00382	NLIPIKAI_01538	HOBONOKF_01531	OABDMMIM_01438	LHPAMPOI_00457	GIJGLBKF_00370	KAIMIDBM_00131	FDFKCBBF_01507	LHLFDLPB_01547	BGHHFJCG_01457
group_2064		hypothetical protein	502	503	1.01	1	6516				473	1112	1109	ACFFKBFK_00426	NOHJFKDB_00531	OFBNHBMK_00432	EJPLOLJM_00454	FONPICIL_00456	PEDFGEPN_00461	FIEBMFEP_00418	KEICANCJ_00447	MLLKJJEH_00415	DKPCGENF_01503	PJELKAHP_00385	JAOCGCJH_01608	JJIMKLAD_00319	BCKBMIBO_00700	KHAOIDCC_00919	IOKMDCDC_01716	OBOHGKPO_02508	GILOPDDF_01929	CAHINAFA_01559	GGFGJCNJ_00822	KIECPMCJ_00448	LCOMAEID_02205	DONDBDJC_00476	EFKFBAFC_00440	FJFCBENI_00399	IMLICOML_00410	AKNKGCOC_00393	NLIPIKAI_01527	HOBONOKF_01520	OABDMMIM_01427	LHPAMPOI_00468	GIJGLBKF_00381	KAIMIDBM_00143	FDFKCBBF_01496	LHLFDLPB_01536	BGHHFJCG_01446
gltB		Glutamate synthase [NADPH] small chain	502	503	1.01	1	6520				509	1463	1460	ACFFKBFK_00429	NOHJFKDB_00534	OFBNHBMK_00435	EJPLOLJM_00457	FONPICIL_00459	PEDFGEPN_00464	FIEBMFEP_00421	KEICANCJ_00450	MLLKJJEH_00418	DKPCGENF_01500	PJELKAHP_00388	JAOCGCJH_01611	JJIMKLAD_00316	BCKBMIBO_00697	KHAOIDCC_00916	IOKMDCDC_01713	OBOHGKPO_02505	GILOPDDF_01926	CAHINAFA_01556	GGFGJCNJ_00819	KIECPMCJ_00451	LCOMAEID_02202	DONDBDJC_00479	EFKFBAFC_00443	FJFCBENI_00402	IMLICOML_00413	AKNKGCOC_00396	NLIPIKAI_01524	HOBONOKF_01517	OABDMMIM_01424	LHPAMPOI_00471	GIJGLBKF_00384	KAIMIDBM_00146	FDFKCBBF_01493	LHLFDLPB_01533	BGHHFJCG_01442
tadA_1		tRNA-specific adenosine deaminase	502	502	1	1	6628				197	470	469	ACFFKBFK_00527	NOHJFKDB_00629	OFBNHBMK_00532	EJPLOLJM_00552	FONPICIL_00554	PEDFGEPN_00559	FIEBMFEP_00516	KEICANCJ_00550	MLLKJJEH_00513	DKPCGENF_01405	PJELKAHP_00483	JAOCGCJH_01706	JJIMKLAD_00221	BCKBMIBO_00600	KHAOIDCC_00820	IOKMDCDC_01615	OBOHGKPO_02408	GILOPDDF_01831	CAHINAFA_01461	GGFGJCNJ_00724	KIECPMCJ_00546	LCOMAEID_02107	DONDBDJC_00574	EFKFBAFC_00538	FJFCBENI_00497	IMLICOML_00508	AKNKGCOC_00491	NLIPIKAI_01431	HOBONOKF_01422	OABDMMIM_01330	LHPAMPOI_00567	GIJGLBKF_00479	KAIMIDBM_00241	FDFKCBBF_01399	LHLFDLPB_01438	BGHHFJCG_01347
group_2072		hypothetical protein	502	502	1	1	6636				362	362	362	ACFFKBFK_00539	NOHJFKDB_00639	OFBNHBMK_00542	EJPLOLJM_00562	FONPICIL_00564	PEDFGEPN_00569	FIEBMFEP_00526	KEICANCJ_00559	MLLKJJEH_00523	DKPCGENF_01397	PJELKAHP_00492	JAOCGCJH_01716	JJIMKLAD_00211	BCKBMIBO_00590	KHAOIDCC_00810	IOKMDCDC_01606	OBOHGKPO_02397	GILOPDDF_01821	CAHINAFA_01451	GGFGJCNJ_00714	KIECPMCJ_00556	LCOMAEID_02097	DONDBDJC_00584	EFKFBAFC_00548	FJFCBENI_00507	IMLICOML_00517	AKNKGCOC_00500	NLIPIKAI_01421	HOBONOKF_01412	OABDMMIM_01320	LHPAMPOI_00577	GIJGLBKF_00490	KAIMIDBM_00251	FDFKCBBF_01389	LHLFDLPB_01428	BGHHFJCG_01337
group_2073		Putative heme-dependent peroxidase	502	504	1.01	1	6655				98	752	748	ACFFKBFK_00557	NOHJFKDB_00657	OFBNHBMK_00560	EJPLOLJM_00580	FONPICIL_00582	PEDFGEPN_00587	FIEBMFEP_00544	KEICANCJ_00577	MLLKJJEH_00541	DKPCGENF_01379	PJELKAHP_00510	JAOCGCJH_01734	JJIMKLAD_00193	BCKBMIBO_00572	KHAOIDCC_00792	IOKMDCDC_01588	OBOHGKPO_02378	GILOPDDF_01803	CAHINAFA_01433	GGFGJCNJ_00696	KIECPMCJ_00574	LCOMAEID_02079	DONDBDJC_00603	EFKFBAFC_00566	FJFCBENI_00525	IMLICOML_00535	AKNKGCOC_00518	NLIPIKAI_01403	HOBONOKF_01394	OABDMMIM_01302	LHPAMPOI_00595	GIJGLBKF_00509	KAIMIDBM_00269	FDFKCBBF_01371	LHLFDLPB_01410	BGHHFJCG_01319
galK		Galactokinase	502	504	1.01	1	6658				200	920	916	ACFFKBFK_00560	NOHJFKDB_00660	OFBNHBMK_00563	EJPLOLJM_00583	FONPICIL_00585	PEDFGEPN_00590	FIEBMFEP_00547	KEICANCJ_00580	MLLKJJEH_00544	DKPCGENF_01376	PJELKAHP_00513	JAOCGCJH_01737	JJIMKLAD_00190	BCKBMIBO_00569	KHAOIDCC_00789	IOKMDCDC_01585	OBOHGKPO_02375	GILOPDDF_01800	CAHINAFA_01430	GGFGJCNJ_00693	KIECPMCJ_00577	LCOMAEID_02076	DONDBDJC_00606	EFKFBAFC_00569	FJFCBENI_00528	IMLICOML_00538	AKNKGCOC_00521	NLIPIKAI_01400	HOBONOKF_01391	OABDMMIM_01299	LHPAMPOI_00598	GIJGLBKF_00512	KAIMIDBM_00272	FDFKCBBF_01368	LHLFDLPB_01407	BGHHFJCG_01316
dacA		hypothetical protein	502	503	1.01	1	6715				215	1295	1292	ACFFKBFK_00614	NOHJFKDB_00718	OFBNHBMK_00614	EJPLOLJM_00634	FONPICIL_00636	PEDFGEPN_00649	FIEBMFEP_00607	KEICANCJ_00635	MLLKJJEH_00603	DKPCGENF_01316	PJELKAHP_00573	JAOCGCJH_01787	JJIMKLAD_00140	BCKBMIBO_00515	KHAOIDCC_00722	IOKMDCDC_01534	OBOHGKPO_02323	GILOPDDF_01749	CAHINAFA_01379	GGFGJCNJ_00616	KIECPMCJ_00632	LCOMAEID_02016	DONDBDJC_00657	EFKFBAFC_00621	FJFCBENI_00588	IMLICOML_00589	AKNKGCOC_00597	NLIPIKAI_01336	HOBONOKF_01315	OABDMMIM_01239	LHPAMPOI_00649	GIJGLBKF_00564	KAIMIDBM_00348	FDFKCBBF_01307	LHLFDLPB_01331	BGHHFJCG_01265
group_2077		hypothetical protein	502	502	1	1	6729				401	506	505	ACFFKBFK_00628	NOHJFKDB_00732	OFBNHBMK_00628	EJPLOLJM_00648	FONPICIL_00650	PEDFGEPN_00663	FIEBMFEP_00621	KEICANCJ_00649	MLLKJJEH_00617	DKPCGENF_01302	PJELKAHP_00587	JAOCGCJH_01801	JJIMKLAD_00126	BCKBMIBO_00501	KHAOIDCC_00708	IOKMDCDC_01520	OBOHGKPO_02309	GILOPDDF_01735	CAHINAFA_01365	GGFGJCNJ_00602	KIECPMCJ_00646	LCOMAEID_02002	DONDBDJC_00671	EFKFBAFC_00635	FJFCBENI_00602	IMLICOML_00603	AKNKGCOC_00611	NLIPIKAI_01322	HOBONOKF_01301	OABDMMIM_01225	LHPAMPOI_00663	GIJGLBKF_00578	KAIMIDBM_00362	FDFKCBBF_01293	LHLFDLPB_01317	BGHHFJCG_01251
group_2078		hypothetical protein	502	502	1	1	6749				371	803	687	ACFFKBFK_00646	NOHJFKDB_00750	OFBNHBMK_00646	EJPLOLJM_00666	FONPICIL_00668	PEDFGEPN_00681	FIEBMFEP_00639	KEICANCJ_00703	MLLKJJEH_00635	DKPCGENF_01284	PJELKAHP_00605	JAOCGCJH_01819	JJIMKLAD_00108	BCKBMIBO_00482	KHAOIDCC_00690	IOKMDCDC_01502	OBOHGKPO_02291	GILOPDDF_01716	CAHINAFA_01346	GGFGJCNJ_00583	KIECPMCJ_00698	LCOMAEID_01984	DONDBDJC_00690	EFKFBAFC_00653	FJFCBENI_00620	IMLICOML_00621	AKNKGCOC_00630	NLIPIKAI_01303	HOBONOKF_01282	OABDMMIM_01207	LHPAMPOI_00681	GIJGLBKF_00596	KAIMIDBM_00381	FDFKCBBF_01275	LHLFDLPB_01298	BGHHFJCG_01233
uppP		Undecaprenyl-diphosphatase	502	502	1	1	6757				875	965	875	ACFFKBFK_00654	NOHJFKDB_00758	OFBNHBMK_00654	EJPLOLJM_00674	FONPICIL_00676	PEDFGEPN_00689	FIEBMFEP_00647	KEICANCJ_00711	MLLKJJEH_00643	DKPCGENF_01276	PJELKAHP_00613	JAOCGCJH_01827	JJIMKLAD_00100	BCKBMIBO_00474	KHAOIDCC_00682	IOKMDCDC_01494	OBOHGKPO_02283	GILOPDDF_01708	CAHINAFA_01338	GGFGJCNJ_00575	KIECPMCJ_00706	LCOMAEID_01976	DONDBDJC_00698	EFKFBAFC_00661	FJFCBENI_00628	IMLICOML_00629	AKNKGCOC_00638	NLIPIKAI_01295	HOBONOKF_01274	OABDMMIM_01199	LHPAMPOI_00689	GIJGLBKF_00604	KAIMIDBM_00389	FDFKCBBF_01267	LHLFDLPB_01290	BGHHFJCG_01225
group_2080		hypothetical protein	502	502	1	1	6763				287	287	287	ACFFKBFK_00660	NOHJFKDB_00764	OFBNHBMK_00660	EJPLOLJM_00680	FONPICIL_00682	PEDFGEPN_00695	FIEBMFEP_00653	KEICANCJ_00717	MLLKJJEH_00649	DKPCGENF_01270	PJELKAHP_00619	JAOCGCJH_01833	JJIMKLAD_00094	BCKBMIBO_00468	KHAOIDCC_00676	IOKMDCDC_01488	OBOHGKPO_02277	GILOPDDF_01702	CAHINAFA_01332	GGFGJCNJ_00569	KIECPMCJ_00712	LCOMAEID_01970	DONDBDJC_00704	EFKFBAFC_00667	FJFCBENI_00634	IMLICOML_00635	AKNKGCOC_00644	NLIPIKAI_01289	HOBONOKF_01268	OABDMMIM_01193	LHPAMPOI_00695	GIJGLBKF_00610	KAIMIDBM_00395	FDFKCBBF_01261	LHLFDLPB_01284	BGHHFJCG_01219
group_2082		hypothetical protein	502	502	1	1	6794				395	608	607	ACFFKBFK_00686	NOHJFKDB_00790	OFBNHBMK_00686	EJPLOLJM_00706	FONPICIL_00708	PEDFGEPN_00721	FIEBMFEP_00679	KEICANCJ_00743	MLLKJJEH_00675	DKPCGENF_01244	PJELKAHP_00645	JAOCGCJH_01859	JJIMKLAD_00068	BCKBMIBO_00442	KHAOIDCC_00650	IOKMDCDC_01462	OBOHGKPO_02251	GILOPDDF_01676	CAHINAFA_01306	GGFGJCNJ_00543	KIECPMCJ_00740	LCOMAEID_01944	DONDBDJC_00730	EFKFBAFC_00693	FJFCBENI_00663	IMLICOML_00661	AKNKGCOC_00670	NLIPIKAI_01263	HOBONOKF_01242	OABDMMIM_01167	LHPAMPOI_00721	GIJGLBKF_00636	KAIMIDBM_00421	FDFKCBBF_01235	LHLFDLPB_01258	BGHHFJCG_01193
ltaS		Lipoteichoic acid synthase	502	503	1.01	1	6797				761	2006	1936	ACFFKBFK_00689	NOHJFKDB_00793	OFBNHBMK_00689	EJPLOLJM_00709	FONPICIL_00711	PEDFGEPN_00724	FIEBMFEP_00682	KEICANCJ_00746	MLLKJJEH_00678	DKPCGENF_01241	PJELKAHP_00648	JAOCGCJH_01862	JJIMKLAD_00065	BCKBMIBO_00439	KHAOIDCC_00647	IOKMDCDC_01459	OBOHGKPO_02248	GILOPDDF_01673	CAHINAFA_01303	GGFGJCNJ_00540	KIECPMCJ_00743	LCOMAEID_01941	DONDBDJC_00733	EFKFBAFC_00696	FJFCBENI_00667	IMLICOML_00664	AKNKGCOC_00673	NLIPIKAI_01260	HOBONOKF_01239	OABDMMIM_01164	LHPAMPOI_00724	GIJGLBKF_00639	KAIMIDBM_00424	FDFKCBBF_01232	LHLFDLPB_01255	BGHHFJCG_01190
whiA		Putative sporulation transcription regulator WhiA	502	509	1.02	1	6853				248	944	932	ACFFKBFK_00740	NOHJFKDB_00842	OFBNHBMK_00738	EJPLOLJM_00758	FONPICIL_00760	PEDFGEPN_00772	FIEBMFEP_00731	KEICANCJ_00795	MLLKJJEH_00726	DKPCGENF_01193	PJELKAHP_00696	JAOCGCJH_01910	JJIMKLAD_00017	BCKBMIBO_00390	KHAOIDCC_00599	IOKMDCDC_01411	OBOHGKPO_02200	GILOPDDF_01625	CAHINAFA_01255	GGFGJCNJ_00492	KIECPMCJ_00793	LCOMAEID_01893	DONDBDJC_00781	EFKFBAFC_00744	FJFCBENI_00715	IMLICOML_00712	AKNKGCOC_00721	NLIPIKAI_01210	HOBONOKF_01191	OABDMMIM_01115	LHPAMPOI_00773	GIJGLBKF_00687	KAIMIDBM_00472	FDFKCBBF_01184	LHLFDLPB_01207	BGHHFJCG_01142
secG		putative protein-export membrane protein SecG	502	502	1	1	6865				233	233	233	ACFFKBFK_00753	NOHJFKDB_00855	OFBNHBMK_00750	EJPLOLJM_00770	FONPICIL_00772	PEDFGEPN_00784	FIEBMFEP_00743	KEICANCJ_00808	MLLKJJEH_00738	DKPCGENF_01181	PJELKAHP_00708	JAOCGCJH_01922	JJIMKLAD_00005	BCKBMIBO_00377	KHAOIDCC_00587	IOKMDCDC_01398	OBOHGKPO_02186	GILOPDDF_01612	CAHINAFA_01243	GGFGJCNJ_00480	KIECPMCJ_00807	LCOMAEID_01881	DONDBDJC_00793	EFKFBAFC_00756	FJFCBENI_00727	IMLICOML_00725	AKNKGCOC_00733	NLIPIKAI_01198	HOBONOKF_01179	OABDMMIM_01103	LHPAMPOI_00785	GIJGLBKF_00701	KAIMIDBM_00484	FDFKCBBF_01172	LHLFDLPB_01195	BGHHFJCG_01129
rnr		Ribonuclease R	502	504	1.01	1	6867				344	2372	2367	ACFFKBFK_00755	NOHJFKDB_00857	OFBNHBMK_00752	EJPLOLJM_00772	FONPICIL_00774	PEDFGEPN_00786	FIEBMFEP_00745	KEICANCJ_00810	MLLKJJEH_00740	DKPCGENF_01179	PJELKAHP_00710	JAOCGCJH_01924	JJIMKLAD_00003	BCKBMIBO_00375	KHAOIDCC_00585	IOKMDCDC_01396	OBOHGKPO_02184	GILOPDDF_01610	CAHINAFA_01241	GGFGJCNJ_00478	KIECPMCJ_00809	LCOMAEID_01879	DONDBDJC_00795	EFKFBAFC_00758	FJFCBENI_00729	IMLICOML_00727	AKNKGCOC_00735	NLIPIKAI_01196	HOBONOKF_01177	OABDMMIM_01101	LHPAMPOI_00787	GIJGLBKF_00703	KAIMIDBM_00486	FDFKCBBF_01170	LHLFDLPB_01193	BGHHFJCG_01127
metQ_2		Methionine-binding lipoprotein MetQ	502	502	1	1	6972				662	863	820	ACFFKBFK_00793	NOHJFKDB_00892	OFBNHBMK_00794	EJPLOLJM_00829	FONPICIL_00831	PEDFGEPN_00821	FIEBMFEP_00797	KEICANCJ_00845	MLLKJJEH_00774	DKPCGENF_01145	PJELKAHP_00745	JAOCGCJH_02023	JJIMKLAD_02517	BCKBMIBO_00319	KHAOIDCC_00548	IOKMDCDC_01360	OBOHGKPO_02149	GILOPDDF_01576	CAHINAFA_01206	GGFGJCNJ_00443	KIECPMCJ_00844	LCOMAEID_01844	DONDBDJC_00829	EFKFBAFC_00793	FJFCBENI_00780	IMLICOML_00761	AKNKGCOC_00770	NLIPIKAI_01138	HOBONOKF_01142	OABDMMIM_01066	LHPAMPOI_00822	GIJGLBKF_00740	KAIMIDBM_00521	FDFKCBBF_01135	LHLFDLPB_01157	BGHHFJCG_01069
group_2090		hypothetical protein	502	502	1	1	7021				434	434	434	ACFFKBFK_00816	NOHJFKDB_00909	OFBNHBMK_00812	EJPLOLJM_00920	FONPICIL_00923	PEDFGEPN_00838	FIEBMFEP_00814	KEICANCJ_00862	MLLKJJEH_00791	DKPCGENF_01104	PJELKAHP_00762	JAOCGCJH_02040	JJIMKLAD_02500	BCKBMIBO_00239	KHAOIDCC_00468	IOKMDCDC_01344	OBOHGKPO_02132	GILOPDDF_01559	CAHINAFA_01188	GGFGJCNJ_00426	KIECPMCJ_00863	LCOMAEID_01805	DONDBDJC_00912	EFKFBAFC_00877	FJFCBENI_00797	IMLICOML_00778	AKNKGCOC_00787	NLIPIKAI_01121	HOBONOKF_01125	OABDMMIM_01049	LHPAMPOI_00839	GIJGLBKF_00757	KAIMIDBM_00556	FDFKCBBF_01054	LHLFDLPB_01122	BGHHFJCG_01052
group_2091		hypothetical protein	502	503	1.01	1	7028				290	1175	1172	ACFFKBFK_00823	NOHJFKDB_00916	OFBNHBMK_00819	EJPLOLJM_00927	FONPICIL_00930	PEDFGEPN_00845	FIEBMFEP_00821	KEICANCJ_00869	MLLKJJEH_00798	DKPCGENF_01097	PJELKAHP_00769	JAOCGCJH_02047	JJIMKLAD_02493	BCKBMIBO_00232	KHAOIDCC_00461	IOKMDCDC_01337	OBOHGKPO_02125	GILOPDDF_01552	CAHINAFA_01181	GGFGJCNJ_00419	KIECPMCJ_00870	LCOMAEID_01798	DONDBDJC_00919	EFKFBAFC_00884	FJFCBENI_00804	IMLICOML_00785	AKNKGCOC_00794	NLIPIKAI_01114	HOBONOKF_01118	OABDMMIM_01042	LHPAMPOI_00846	GIJGLBKF_00764	KAIMIDBM_00563	FDFKCBBF_01047	LHLFDLPB_01115	BGHHFJCG_01045
mnhD1_2		Na(+)/H(+) antiporter subunit D1	502	503	1.01	1	7047				425	1496	1492	ACFFKBFK_00839	NOHJFKDB_00930	OFBNHBMK_00833	EJPLOLJM_00941	FONPICIL_00944	PEDFGEPN_00858	FIEBMFEP_00835	KEICANCJ_00883	MLLKJJEH_00812	DKPCGENF_01083	PJELKAHP_00783	JAOCGCJH_02061	JJIMKLAD_02479	BCKBMIBO_00218	KHAOIDCC_00447	IOKMDCDC_01323	OBOHGKPO_02110	GILOPDDF_01538	CAHINAFA_01167	GGFGJCNJ_00405	KIECPMCJ_00884	LCOMAEID_01784	DONDBDJC_00933	EFKFBAFC_00898	FJFCBENI_00818	IMLICOML_00799	AKNKGCOC_00808	NLIPIKAI_01100	HOBONOKF_01104	OABDMMIM_01028	LHPAMPOI_00860	GIJGLBKF_00778	KAIMIDBM_00577	FDFKCBBF_01033	LHLFDLPB_01101	BGHHFJCG_01031
cdr		Coenzyme A disulfide reductase	502	504	1.01	1	6291				536	1316	1313	ACFFKBFK_00860	NOHJFKDB_00969	OFBNHBMK_00854	EJPLOLJM_00962	FONPICIL_00965	PEDFGEPN_00879	FIEBMFEP_00856	KEICANCJ_00905	MLLKJJEH_00833	DKPCGENF_01062	PJELKAHP_00804	JAOCGCJH_02083	JJIMKLAD_02457	BCKBMIBO_00196	KHAOIDCC_00424	IOKMDCDC_01300	OBOHGKPO_02089	GILOPDDF_01517	CAHINAFA_01146	GGFGJCNJ_00384	KIECPMCJ_00906	LCOMAEID_01763	DONDBDJC_00954	EFKFBAFC_00919	FJFCBENI_00839	IMLICOML_00820	AKNKGCOC_00829	NLIPIKAI_01078	HOBONOKF_01083	OABDMMIM_01006	LHPAMPOI_00881	GIJGLBKF_00799	KAIMIDBM_00598	FDFKCBBF_01011	LHLFDLPB_01080	BGHHFJCG_01010
trpS		Tryptophan--tRNA ligase	502	504	1.01	1	6260				326	989	985	ACFFKBFK_00886	NOHJFKDB_00991	OFBNHBMK_00879	EJPLOLJM_00987	FONPICIL_00990	PEDFGEPN_00904	FIEBMFEP_00881	KEICANCJ_00936	MLLKJJEH_00858	DKPCGENF_01037	PJELKAHP_00829	JAOCGCJH_02108	JJIMKLAD_02432	BCKBMIBO_00166	KHAOIDCC_00398	IOKMDCDC_01278	OBOHGKPO_02061	GILOPDDF_01495	CAHINAFA_01120	GGFGJCNJ_00359	KIECPMCJ_00936	LCOMAEID_01738	DONDBDJC_00979	EFKFBAFC_00945	FJFCBENI_00861	IMLICOML_00841	AKNKGCOC_00854	NLIPIKAI_01053	HOBONOKF_01058	OABDMMIM_00980	LHPAMPOI_00907	GIJGLBKF_00827	KAIMIDBM_00624	FDFKCBBF_00985	LHLFDLPB_01055	BGHHFJCG_00988
group_2095		hypothetical protein	502	503	1.01	1	6255				296	806	804	ACFFKBFK_00891	NOHJFKDB_00996	OFBNHBMK_00884	EJPLOLJM_00992	FONPICIL_00995	PEDFGEPN_00909	FIEBMFEP_00886	KEICANCJ_00941	MLLKJJEH_00863	DKPCGENF_01032	PJELKAHP_00834	JAOCGCJH_02114	JJIMKLAD_02426	BCKBMIBO_00161	KHAOIDCC_00392	IOKMDCDC_01273	OBOHGKPO_02056	GILOPDDF_01490	CAHINAFA_01115	GGFGJCNJ_00353	KIECPMCJ_00941	LCOMAEID_01732	DONDBDJC_00984	EFKFBAFC_00951	FJFCBENI_00866	IMLICOML_00846	AKNKGCOC_00860	NLIPIKAI_01048	HOBONOKF_01052	OABDMMIM_00975	LHPAMPOI_00912	GIJGLBKF_00832	KAIMIDBM_00630	FDFKCBBF_00980	LHLFDLPB_01049	BGHHFJCG_00982
ugtP		Processive diacylglycerol beta-glucosyltransferase	502	503	1.01	1	6237				206	1175	1172	ACFFKBFK_00906	NOHJFKDB_01011	OFBNHBMK_00899	EJPLOLJM_01007	FONPICIL_01010	PEDFGEPN_00924	FIEBMFEP_00901	KEICANCJ_00958	MLLKJJEH_00878	DKPCGENF_01017	PJELKAHP_00849	JAOCGCJH_02129	JJIMKLAD_02411	BCKBMIBO_00144	KHAOIDCC_00377	IOKMDCDC_01258	OBOHGKPO_02039	GILOPDDF_01475	CAHINAFA_01100	GGFGJCNJ_00338	KIECPMCJ_00958	LCOMAEID_01717	DONDBDJC_00999	EFKFBAFC_00966	FJFCBENI_00881	IMLICOML_00861	AKNKGCOC_00875	NLIPIKAI_01030	HOBONOKF_01037	OABDMMIM_00960	LHPAMPOI_00927	GIJGLBKF_00849	KAIMIDBM_00645	FDFKCBBF_00965	LHLFDLPB_01034	BGHHFJCG_00967
group_2097		hypothetical protein	502	503	1.01	1	6203				215	215	215	ACFFKBFK_00932	NOHJFKDB_01034	OFBNHBMK_00921	EJPLOLJM_01030	FONPICIL_01033	PEDFGEPN_00948	FIEBMFEP_00926	KEICANCJ_00983	MLLKJJEH_00966	DKPCGENF_00995	PJELKAHP_00873	JAOCGCJH_02151	JJIMKLAD_02389	BCKBMIBO_00121	KHAOIDCC_00353	IOKMDCDC_01236	OBOHGKPO_02015	GILOPDDF_01453	CAHINAFA_01078	GGFGJCNJ_00314	KIECPMCJ_00982	LCOMAEID_01693	DONDBDJC_01024	EFKFBAFC_01008	FJFCBENI_00903	IMLICOML_00883	AKNKGCOC_00899	NLIPIKAI_01008	HOBONOKF_01013	OABDMMIM_00938	LHPAMPOI_00949	GIJGLBKF_00873	KAIMIDBM_00669	FDFKCBBF_00943	LHLFDLPB_01010	BGHHFJCG_00945
folD		Bifunctional protein FolD protein	502	503	1.01	1	6177				278	860	858	ACFFKBFK_00956	NOHJFKDB_01058	OFBNHBMK_00944	EJPLOLJM_01053	FONPICIL_01056	PEDFGEPN_00971	FIEBMFEP_00949	KEICANCJ_01008	MLLKJJEH_00989	DKPCGENF_00972	PJELKAHP_00896	JAOCGCJH_02174	JJIMKLAD_02365	BCKBMIBO_00096	KHAOIDCC_00330	IOKMDCDC_01211	OBOHGKPO_01992	GILOPDDF_01429	CAHINAFA_01054	GGFGJCNJ_00291	KIECPMCJ_01007	LCOMAEID_01670	DONDBDJC_01047	EFKFBAFC_01032	FJFCBENI_00926	IMLICOML_00906	AKNKGCOC_00922	NLIPIKAI_00985	HOBONOKF_00990	OABDMMIM_00915	LHPAMPOI_00972	GIJGLBKF_00896	KAIMIDBM_00692	FDFKCBBF_00920	LHLFDLPB_00987	BGHHFJCG_00920
ecfT_1		Energy-coupling factor transporter transmembrane protein EcfT	502	502	1	1	6166				536	839	806	ACFFKBFK_00968	NOHJFKDB_01070	OFBNHBMK_00956	EJPLOLJM_01065	FONPICIL_01068	PEDFGEPN_00983	FIEBMFEP_00961	KEICANCJ_01020	MLLKJJEH_01001	DKPCGENF_00960	PJELKAHP_00908	JAOCGCJH_02186	JJIMKLAD_02353	BCKBMIBO_00084	KHAOIDCC_00318	IOKMDCDC_01199	OBOHGKPO_01980	GILOPDDF_01417	CAHINAFA_01042	GGFGJCNJ_00279	KIECPMCJ_01019	LCOMAEID_01658	DONDBDJC_01059	EFKFBAFC_01044	FJFCBENI_00938	IMLICOML_00918	AKNKGCOC_00934	NLIPIKAI_00973	HOBONOKF_00978	OABDMMIM_00903	LHPAMPOI_00984	GIJGLBKF_00908	KAIMIDBM_00704	FDFKCBBF_00908	LHLFDLPB_00975	BGHHFJCG_00908
group_2100		hypothetical protein	502	502	1	1	6146				626	626	626	ACFFKBFK_00984	NOHJFKDB_01086	OFBNHBMK_00973	EJPLOLJM_01082	FONPICIL_01085	PEDFGEPN_00999	FIEBMFEP_00977	KEICANCJ_01036	MLLKJJEH_01018	DKPCGENF_00944	PJELKAHP_00924	JAOCGCJH_02203	JJIMKLAD_02336	BCKBMIBO_00068	KHAOIDCC_00301	IOKMDCDC_01183	OBOHGKPO_01964	GILOPDDF_01401	CAHINAFA_01025	GGFGJCNJ_00263	KIECPMCJ_01035	LCOMAEID_01642	DONDBDJC_01076	EFKFBAFC_01061	FJFCBENI_00955	IMLICOML_00934	AKNKGCOC_00950	NLIPIKAI_00957	HOBONOKF_00962	OABDMMIM_00887	LHPAMPOI_01002	GIJGLBKF_00924	KAIMIDBM_00720	FDFKCBBF_00892	LHLFDLPB_00959	BGHHFJCG_00892
potB		Spermidine/putrescine transport system permease protein PotB	502	503	1.01	1	6137				344	797	795	ACFFKBFK_00992 ACFFKBFK_00993	NOHJFKDB_01094	OFBNHBMK_00981	EJPLOLJM_01090	FONPICIL_01093	PEDFGEPN_01007	FIEBMFEP_00985	KEICANCJ_01044	MLLKJJEH_01026	DKPCGENF_00936	PJELKAHP_00932	JAOCGCJH_02211	JJIMKLAD_02328	BCKBMIBO_00060	KHAOIDCC_00293	IOKMDCDC_01175	OBOHGKPO_01956	GILOPDDF_01393	CAHINAFA_01017	GGFGJCNJ_00255	KIECPMCJ_01043	LCOMAEID_01634	DONDBDJC_01084	EFKFBAFC_01069	FJFCBENI_00963	IMLICOML_00942	AKNKGCOC_00958	NLIPIKAI_00949	HOBONOKF_00954	OABDMMIM_00879	LHPAMPOI_01010	GIJGLBKF_00932	KAIMIDBM_00728	FDFKCBBF_00884	LHLFDLPB_00951	BGHHFJCG_00884
ftsW		putative peptidoglycan glycosyltransferase FtsW	502	503	1.01	1	6124				398	1226	1223	ACFFKBFK_01005	NOHJFKDB_01106	OFBNHBMK_00993	EJPLOLJM_01102	FONPICIL_01105	PEDFGEPN_01019	FIEBMFEP_00997	KEICANCJ_01056	MLLKJJEH_01038	DKPCGENF_00924	PJELKAHP_00945	JAOCGCJH_02223	JJIMKLAD_02316	BCKBMIBO_00048	KHAOIDCC_00281	IOKMDCDC_01163	OBOHGKPO_01944	GILOPDDF_01381	CAHINAFA_01005	GGFGJCNJ_00243	KIECPMCJ_01055	LCOMAEID_01622	DONDBDJC_01096	EFKFBAFC_01082	FJFCBENI_00975	IMLICOML_00954	AKNKGCOC_00970	NLIPIKAI_00938	HOBONOKF_00942	OABDMMIM_00867	LHPAMPOI_01022	GIJGLBKF_00944	KAIMIDBM_00740	FDFKCBBF_00872	LHLFDLPB_00939	BGHHFJCG_00872
group_2103		hypothetical protein	502	503	1.01	1	6120				122	461	460	ACFFKBFK_01009	NOHJFKDB_01110	OFBNHBMK_00997	EJPLOLJM_01106	FONPICIL_01109	PEDFGEPN_01023	FIEBMFEP_01001	KEICANCJ_01060	MLLKJJEH_01042	DKPCGENF_00920	PJELKAHP_00949	JAOCGCJH_02227	JJIMKLAD_02312	BCKBMIBO_00044	KHAOIDCC_00277	IOKMDCDC_01159	OBOHGKPO_01940	GILOPDDF_01377	CAHINAFA_01001	GGFGJCNJ_00239	KIECPMCJ_01059	LCOMAEID_01618	DONDBDJC_01100	EFKFBAFC_01086	FJFCBENI_00979	IMLICOML_00958	AKNKGCOC_00974	NLIPIKAI_00934	HOBONOKF_00938	OABDMMIM_00863	LHPAMPOI_01026	GIJGLBKF_00948	KAIMIDBM_00744	FDFKCBBF_00868	LHLFDLPB_00935	BGHHFJCG_00868
group_2104		hypothetical protein	502	502	1	1	6118				434	467	434	ACFFKBFK_01011	NOHJFKDB_01112	OFBNHBMK_00999	EJPLOLJM_01108	FONPICIL_01111	PEDFGEPN_01025	FIEBMFEP_01003	KEICANCJ_01062	MLLKJJEH_01044	DKPCGENF_00918	PJELKAHP_00951	JAOCGCJH_02229	JJIMKLAD_02310	BCKBMIBO_00042	KHAOIDCC_00275	IOKMDCDC_01157	OBOHGKPO_01938	GILOPDDF_01375	CAHINAFA_00999	GGFGJCNJ_00237	KIECPMCJ_01061	LCOMAEID_01616	DONDBDJC_01102	EFKFBAFC_01088	FJFCBENI_00981	IMLICOML_00960	AKNKGCOC_00976	NLIPIKAI_00932	HOBONOKF_00936	OABDMMIM_00861	LHPAMPOI_01028	GIJGLBKF_00950	KAIMIDBM_00746	FDFKCBBF_00866	LHLFDLPB_00933	BGHHFJCG_00866
murI		Glutamate racemase	502	503	1.01	1	6083				146	800	797	ACFFKBFK_01041	NOHJFKDB_01142	OFBNHBMK_01029	EJPLOLJM_01138	FONPICIL_01141	PEDFGEPN_01122	FIEBMFEP_01033	KEICANCJ_01092	MLLKJJEH_01074	DKPCGENF_00888	PJELKAHP_01044	JAOCGCJH_02259	JJIMKLAD_02280	BCKBMIBO_00012	KHAOIDCC_00245	IOKMDCDC_01127	OBOHGKPO_01908	GILOPDDF_01345	CAHINAFA_00905	GGFGJCNJ_00207	KIECPMCJ_01091	LCOMAEID_01586	DONDBDJC_01132	EFKFBAFC_01188	FJFCBENI_01011	IMLICOML_00990	AKNKGCOC_01006	NLIPIKAI_00902	HOBONOKF_00906	OABDMMIM_00831	LHPAMPOI_01058	GIJGLBKF_00980	KAIMIDBM_00776	FDFKCBBF_00836	LHLFDLPB_00903	BGHHFJCG_00836
atl_1		Bifunctional autolysin	502	511	1.02	1	6188				371	3797	3688	ACFFKBFK_00946	NOHJFKDB_01048	OFBNHBMK_00934	EJPLOLJM_01043	FONPICIL_01046	PEDFGEPN_00961	FIEBMFEP_00939	KEICANCJ_00997	MLLKJJEH_00979	DKPCGENF_00982	PJELKAHP_00886	JAOCGCJH_02164	JJIMKLAD_02376	BCKBMIBO_00107	KHAOIDCC_00340	IOKMDCDC_01222	OBOHGKPO_02002	GILOPDDF_01440	CAHINAFA_01065	GGFGJCNJ_00301	KIECPMCJ_00996	LCOMAEID_01680	DONDBDJC_01037	EFKFBAFC_01021	FJFCBENI_00916	IMLICOML_00896	AKNKGCOC_00912	NLIPIKAI_00995	HOBONOKF_01000	OABDMMIM_00925	LHPAMPOI_00962	GIJGLBKF_00886	KAIMIDBM_00682	FDFKCBBF_00930	LHLFDLPB_00997	BGHHFJCG_00931
murD		UDP-N-acetylmuramoylalanine--D-glutamate ligase	502	503	1.01	1	4202				413	1349	1346	ACFFKBFK_01073	NOHJFKDB_01175	OFBNHBMK_01064	EJPLOLJM_01173	FONPICIL_01176	PEDFGEPN_01155	FIEBMFEP_01066	KEICANCJ_01124	MLLKJJEH_01107	DKPCGENF_00856	PJELKAHP_01078	JAOCGCJH_02292	JJIMKLAD_02248	BCKBMIBO_02652	KHAOIDCC_00212	IOKMDCDC_01097	OBOHGKPO_01876	GILOPDDF_01310	CAHINAFA_00870	GGFGJCNJ_00174	KIECPMCJ_01123	LCOMAEID_01554	DONDBDJC_01167	EFKFBAFC_01223	FJFCBENI_01045	IMLICOML_01023	AKNKGCOC_01040	NLIPIKAI_00870	HOBONOKF_00873	OABDMMIM_00797	LHPAMPOI_01093	GIJGLBKF_01013	KAIMIDBM_00810	FDFKCBBF_00802	LHLFDLPB_00870	BGHHFJCG_00804
carA_2		Carbamoyl-phosphate synthase small chain	502	504	1.01	1	5949				308	1100	1095	ACFFKBFK_01093	NOHJFKDB_01193	OFBNHBMK_01083	EJPLOLJM_01192	FONPICIL_01195	PEDFGEPN_01174	FIEBMFEP_01084	KEICANCJ_01143	MLLKJJEH_01125	DKPCGENF_00837	PJELKAHP_01097	JAOCGCJH_02311	JJIMKLAD_02229	BCKBMIBO_02633	KHAOIDCC_00193	IOKMDCDC_01079	OBOHGKPO_01856	GILOPDDF_01292	CAHINAFA_00851	GGFGJCNJ_00155	KIECPMCJ_01142	LCOMAEID_01535	DONDBDJC_01186	EFKFBAFC_01242	FJFCBENI_01064	IMLICOML_01041	AKNKGCOC_01059	NLIPIKAI_00851	HOBONOKF_00854	OABDMMIM_00778	LHPAMPOI_01112	GIJGLBKF_01033	KAIMIDBM_00829	FDFKCBBF_00783	LHLFDLPB_00851	BGHHFJCG_00786
coaBC		Coenzyme A biosynthesis bifunctional protein CoaBC	502	503	1.01	1	5939				164	1199	1195	ACFFKBFK_01102	NOHJFKDB_01202	OFBNHBMK_01092	EJPLOLJM_01201	FONPICIL_01204	PEDFGEPN_01183	FIEBMFEP_01093	KEICANCJ_01152	MLLKJJEH_01134	DKPCGENF_00828	PJELKAHP_01106	JAOCGCJH_02320	JJIMKLAD_02220	BCKBMIBO_02624	KHAOIDCC_00184	IOKMDCDC_01070	OBOHGKPO_01847	GILOPDDF_01283	CAHINAFA_00842	GGFGJCNJ_00146	KIECPMCJ_01151	LCOMAEID_01526	DONDBDJC_01195	EFKFBAFC_01251	FJFCBENI_01073	IMLICOML_01050	AKNKGCOC_01068	NLIPIKAI_00842	HOBONOKF_00845	OABDMMIM_00769	LHPAMPOI_01121	GIJGLBKF_01042	KAIMIDBM_00838	FDFKCBBF_00774	LHLFDLPB_00842	BGHHFJCG_00777
fapR		Transcription factor FapR	502	502	1	1	5920				389	572	561	ACFFKBFK_01120	NOHJFKDB_01220	OFBNHBMK_01109	EJPLOLJM_01218	FONPICIL_01221	PEDFGEPN_01200	FIEBMFEP_01110	KEICANCJ_01169	MLLKJJEH_01151	DKPCGENF_00811	PJELKAHP_01123	JAOCGCJH_02337	JJIMKLAD_02203	BCKBMIBO_02607	KHAOIDCC_00166	IOKMDCDC_01053	OBOHGKPO_01830	GILOPDDF_01266	CAHINAFA_00825	GGFGJCNJ_00129	KIECPMCJ_01168	LCOMAEID_01509	DONDBDJC_01212	EFKFBAFC_01268	FJFCBENI_01090	IMLICOML_01067	AKNKGCOC_01085	NLIPIKAI_00825	HOBONOKF_00828	OABDMMIM_00752	LHPAMPOI_01138	GIJGLBKF_01059	KAIMIDBM_00855	FDFKCBBF_00757	LHLFDLPB_00825	BGHHFJCG_00759
plsX		Phosphate acyltransferase	502	503	1.01	1	5919				392	986	983	ACFFKBFK_01121	NOHJFKDB_01221	OFBNHBMK_01110	EJPLOLJM_01219	FONPICIL_01222	PEDFGEPN_01201	FIEBMFEP_01111	KEICANCJ_01170	MLLKJJEH_01152	DKPCGENF_00810	PJELKAHP_01124	JAOCGCJH_02338	JJIMKLAD_02202	BCKBMIBO_02606	KHAOIDCC_00165	IOKMDCDC_01052	OBOHGKPO_01829	GILOPDDF_01265	CAHINAFA_00824	GGFGJCNJ_00128	KIECPMCJ_01169	LCOMAEID_01508	DONDBDJC_01213	EFKFBAFC_01269	FJFCBENI_01091	IMLICOML_01068	AKNKGCOC_01086	NLIPIKAI_00824	HOBONOKF_00827	OABDMMIM_00751	LHPAMPOI_01139	GIJGLBKF_01060	KAIMIDBM_00856	FDFKCBBF_00756	LHLFDLPB_00824	BGHHFJCG_00758
ffh		Signal recognition particle protein	502	503	1.01	1	5910				167	1367	1362	ACFFKBFK_01129	NOHJFKDB_01229	OFBNHBMK_01118	EJPLOLJM_01227	FONPICIL_01230	PEDFGEPN_01209	FIEBMFEP_01119	KEICANCJ_01178	MLLKJJEH_01160	DKPCGENF_00802	PJELKAHP_01132	JAOCGCJH_02346	JJIMKLAD_02194	BCKBMIBO_02598	KHAOIDCC_00157	IOKMDCDC_01044	OBOHGKPO_01821	GILOPDDF_01257	CAHINAFA_00816	GGFGJCNJ_00120	KIECPMCJ_01177	LCOMAEID_01500	DONDBDJC_01221	EFKFBAFC_01277	FJFCBENI_01099	IMLICOML_01076	AKNKGCOC_01094	NLIPIKAI_00816	HOBONOKF_00819	OABDMMIM_00743	LHPAMPOI_01147	GIJGLBKF_01068	KAIMIDBM_00864	FDFKCBBF_00748	LHLFDLPB_00816	BGHHFJCG_00750
trmD		tRNA (guanine-N(1)-)-methyltransferase	502	503	1.01	1	5901				152	737	735	ACFFKBFK_01132	NOHJFKDB_01232	OFBNHBMK_01121	EJPLOLJM_01230	FONPICIL_01233	PEDFGEPN_01212	FIEBMFEP_01122	KEICANCJ_01181	MLLKJJEH_01163	DKPCGENF_00799	PJELKAHP_01135	JAOCGCJH_02349	JJIMKLAD_02191	BCKBMIBO_02595	KHAOIDCC_00153	IOKMDCDC_01041	OBOHGKPO_01818	GILOPDDF_01254	CAHINAFA_00813	GGFGJCNJ_00117	KIECPMCJ_01180	LCOMAEID_01497	DONDBDJC_01224	EFKFBAFC_01280	FJFCBENI_01102	IMLICOML_01079	AKNKGCOC_01097	NLIPIKAI_00813	HOBONOKF_00816	OABDMMIM_00740	LHPAMPOI_01150	GIJGLBKF_01071	KAIMIDBM_00867	FDFKCBBF_00745	LHLFDLPB_00813	BGHHFJCG_00747
tsf		Elongation factor Ts	502	502	1	1	5883				725	881	880	ACFFKBFK_01148	NOHJFKDB_01251	OFBNHBMK_01138	EJPLOLJM_01247	FONPICIL_01250	PEDFGEPN_01229	FIEBMFEP_01139	KEICANCJ_01198	MLLKJJEH_01180	DKPCGENF_00782	PJELKAHP_01152	JAOCGCJH_02366	JJIMKLAD_02174	BCKBMIBO_02578	KHAOIDCC_00136	IOKMDCDC_01025	OBOHGKPO_01801	GILOPDDF_01237	CAHINAFA_00795	GGFGJCNJ_00100	KIECPMCJ_01197	LCOMAEID_01480	DONDBDJC_01239	EFKFBAFC_01297	FJFCBENI_01119	IMLICOML_01097	AKNKGCOC_01114	NLIPIKAI_00798	HOBONOKF_00799	OABDMMIM_00723	LHPAMPOI_01167	GIJGLBKF_01088	KAIMIDBM_00884	FDFKCBBF_00728	LHLFDLPB_00796	BGHHFJCG_00729
group_2119		hypothetical protein	502	503	1.01	1	5877				248	782	779	ACFFKBFK_01152	NOHJFKDB_01255	OFBNHBMK_01142	EJPLOLJM_01251	FONPICIL_01254	PEDFGEPN_01233	FIEBMFEP_01143	KEICANCJ_01202	MLLKJJEH_01184	DKPCGENF_00778	PJELKAHP_01156	JAOCGCJH_02370	JJIMKLAD_02170	BCKBMIBO_02574	KHAOIDCC_00132	IOKMDCDC_01021	OBOHGKPO_01797	GILOPDDF_01233	CAHINAFA_00791	GGFGJCNJ_00096	KIECPMCJ_01201	LCOMAEID_01476	DONDBDJC_01243	EFKFBAFC_01301	FJFCBENI_01123	IMLICOML_01101	AKNKGCOC_01118	NLIPIKAI_00794	HOBONOKF_00795	OABDMMIM_00719	LHPAMPOI_01171	GIJGLBKF_01092	KAIMIDBM_00888	FDFKCBBF_00724	LHLFDLPB_00792	BGHHFJCG_00725
truB		tRNA pseudouridine synthase B	502	503	1.01	1	5865				341	917	915	ACFFKBFK_01162	NOHJFKDB_01265	OFBNHBMK_01152	EJPLOLJM_01261	FONPICIL_01264	PEDFGEPN_01243	FIEBMFEP_01153	KEICANCJ_01212	MLLKJJEH_01194	DKPCGENF_00768	PJELKAHP_01166	JAOCGCJH_02380	JJIMKLAD_02160	BCKBMIBO_02564	KHAOIDCC_00122	IOKMDCDC_01011	OBOHGKPO_01787	GILOPDDF_01223	CAHINAFA_00781	GGFGJCNJ_00086	KIECPMCJ_01211	LCOMAEID_01466	DONDBDJC_01253	EFKFBAFC_01311	FJFCBENI_01133	IMLICOML_01111	AKNKGCOC_01128	NLIPIKAI_00784	HOBONOKF_00785	OABDMMIM_00709	LHPAMPOI_01181	GIJGLBKF_01102	KAIMIDBM_00898	FDFKCBBF_00714	LHLFDLPB_00782	BGHHFJCG_00715
group_2121		hypothetical protein	502	504	1.01	1	5837				92	491	489	ACFFKBFK_01186	NOHJFKDB_01289	OFBNHBMK_01175	EJPLOLJM_01284	FONPICIL_01287	PEDFGEPN_01266	FIEBMFEP_01176	KEICANCJ_01235	MLLKJJEH_01217	DKPCGENF_00745	PJELKAHP_01189	JAOCGCJH_02403	JJIMKLAD_02137	BCKBMIBO_02541	KHAOIDCC_00099	IOKMDCDC_00988	OBOHGKPO_01764	GILOPDDF_01200	CAHINAFA_00758	GGFGJCNJ_00063	KIECPMCJ_01234	LCOMAEID_01443	DONDBDJC_01277	EFKFBAFC_01334	FJFCBENI_01156	IMLICOML_01134	AKNKGCOC_01151	NLIPIKAI_00761	HOBONOKF_00762	OABDMMIM_00686	LHPAMPOI_01204	GIJGLBKF_01125	KAIMIDBM_00921	FDFKCBBF_00691	LHLFDLPB_00759	BGHHFJCG_00692
group_2122		hypothetical protein	502	502	1	1	7331				275	854	852	ACFFKBFK_01216	NOHJFKDB_01318	OFBNHBMK_01208	EJPLOLJM_01318	FONPICIL_01321	PEDFGEPN_01305	FIEBMFEP_01212	KEICANCJ_01296	MLLKJJEH_01253	DKPCGENF_00706	PJELKAHP_01228	JAOCGCJH_02436	JJIMKLAD_02104	BCKBMIBO_02507	KHAOIDCC_00062	IOKMDCDC_00952	OBOHGKPO_01726	GILOPDDF_01146	CAHINAFA_00725	GGFGJCNJ_00024	KIECPMCJ_01293	LCOMAEID_01405	DONDBDJC_01331	EFKFBAFC_01367	FJFCBENI_01195	IMLICOML_01188	AKNKGCOC_01190	NLIPIKAI_00728	HOBONOKF_00723	OABDMMIM_00647	LHPAMPOI_01238	GIJGLBKF_01163	KAIMIDBM_00960	FDFKCBBF_00652	LHLFDLPB_00724	BGHHFJCG_00639
group_2124		hypothetical protein	502	502	1	1	7347				230	278	239	ACFFKBFK_01233	NOHJFKDB_01335	OFBNHBMK_01224	EJPLOLJM_01334	FONPICIL_01337	PEDFGEPN_01321	FIEBMFEP_01228	KEICANCJ_01312	MLLKJJEH_01269	DKPCGENF_00690	PJELKAHP_01244	JAOCGCJH_02452	JJIMKLAD_02088	BCKBMIBO_02491	KHAOIDCC_00046	IOKMDCDC_00935	OBOHGKPO_01710	GILOPDDF_01130	CAHINAFA_00709	GGFGJCNJ_00008	KIECPMCJ_01309	LCOMAEID_01389	DONDBDJC_01347	EFKFBAFC_01383	FJFCBENI_01211	IMLICOML_01204	AKNKGCOC_01206	NLIPIKAI_00712	HOBONOKF_00707	OABDMMIM_00631	LHPAMPOI_01254	GIJGLBKF_01179	KAIMIDBM_00976	FDFKCBBF_00636	LHLFDLPB_00708	BGHHFJCG_00623
tqsA		AI-2 transport protein TqsA	502	503	1.01	1	7363				296	1208	1150	ACFFKBFK_01249	NOHJFKDB_01352	OFBNHBMK_01240	EJPLOLJM_01350	FONPICIL_01353	PEDFGEPN_01337	FIEBMFEP_01244	KEICANCJ_01330	MLLKJJEH_01285	DKPCGENF_00674	PJELKAHP_01260	JAOCGCJH_02468	JJIMKLAD_02072	BCKBMIBO_02475	KHAOIDCC_00030	IOKMDCDC_00919	OBOHGKPO_01694	GILOPDDF_01114	CAHINAFA_00693	GGFGJCNJ_02691	KIECPMCJ_01325	LCOMAEID_01373	DONDBDJC_01363	EFKFBAFC_01399	FJFCBENI_01227	IMLICOML_01220	AKNKGCOC_01222	NLIPIKAI_00696	HOBONOKF_00691	OABDMMIM_00615	LHPAMPOI_01270	GIJGLBKF_01195	KAIMIDBM_00992	FDFKCBBF_00620	LHLFDLPB_00692	BGHHFJCG_00607
msrA1		Peptide methionine sulfoxide reductase MsrA 1	502	502	1	1	7365				179	509	508	ACFFKBFK_01251	NOHJFKDB_01354	OFBNHBMK_01242	EJPLOLJM_01352	FONPICIL_01355	PEDFGEPN_01339	FIEBMFEP_01246	KEICANCJ_01332	MLLKJJEH_01287	DKPCGENF_00672	PJELKAHP_01262	JAOCGCJH_02470	JJIMKLAD_02070	BCKBMIBO_02473	KHAOIDCC_00028	IOKMDCDC_00917	OBOHGKPO_01692	GILOPDDF_01112	CAHINAFA_00691	GGFGJCNJ_02689	KIECPMCJ_01327	LCOMAEID_01371	DONDBDJC_01365	EFKFBAFC_01401	FJFCBENI_01229	IMLICOML_01222	AKNKGCOC_01224	NLIPIKAI_00694	HOBONOKF_00689	OABDMMIM_00613	LHPAMPOI_01272	GIJGLBKF_01197	KAIMIDBM_00994	FDFKCBBF_00618	LHLFDLPB_00690	BGHHFJCG_00605
group_2129		hypothetical protein	502	505	1.01	1	7415				203	623	620	ACFFKBFK_01295	NOHJFKDB_01400	OFBNHBMK_01285	EJPLOLJM_01395	FONPICIL_01398	PEDFGEPN_01381	FIEBMFEP_01289	KEICANCJ_01376	MLLKJJEH_01330	DKPCGENF_00630	PJELKAHP_01304	JAOCGCJH_02513	JJIMKLAD_02027	BCKBMIBO_02430	KHAOIDCC_02634	IOKMDCDC_00871	OBOHGKPO_01649	GILOPDDF_01069	CAHINAFA_00648	GGFGJCNJ_02647	KIECPMCJ_01371	LCOMAEID_01329	DONDBDJC_01409	EFKFBAFC_01466	FJFCBENI_01271	IMLICOML_01265	AKNKGCOC_01266	NLIPIKAI_00644	HOBONOKF_00647	OABDMMIM_00571	LHPAMPOI_01315	GIJGLBKF_01240	KAIMIDBM_01036	FDFKCBBF_00576	LHLFDLPB_00648	BGHHFJCG_00560
rocD2_1		Ornithine aminotransferase 2	502	508	1.02	1	5998				251	1190	1170	ACFFKBFK_00131	NOHJFKDB_00203	OFBNHBMK_00177	EJPLOLJM_00176	FONPICIL_00176	PEDFGEPN_00133	FIEBMFEP_00159	KEICANCJ_00182	MLLKJJEH_00157	DKPCGENF_01758	PJELKAHP_00133	JAOCGCJH_01354	JJIMKLAD_00573	BCKBMIBO_00949	KHAOIDCC_01153	IOKMDCDC_01955	OBOHGKPO_00214	GILOPDDF_02191	CAHINAFA_01815	GGFGJCNJ_01079	KIECPMCJ_00181	LCOMAEID_02462	DONDBDJC_00202	EFKFBAFC_00183	FJFCBENI_00141	IMLICOML_00146 IMLICOML_00147	AKNKGCOC_00137	NLIPIKAI_01782	HOBONOKF_01777	OABDMMIM_01693	LHPAMPOI_00125	GIJGLBKF_00128	KAIMIDBM_02488	FDFKCBBF_01766	LHLFDLPB_01793	BGHHFJCG_01709
odhA		2-oxoglutarate dehydrogenase E1 component	502	503	1.01	1	7438				1349	2798	2792	ACFFKBFK_01303	NOHJFKDB_01408	OFBNHBMK_01293	EJPLOLJM_01403	FONPICIL_01406	PEDFGEPN_01390	FIEBMFEP_01298	KEICANCJ_01384	MLLKJJEH_01339	DKPCGENF_00622	PJELKAHP_01313	JAOCGCJH_02521	JJIMKLAD_02019	BCKBMIBO_02422	KHAOIDCC_02626	IOKMDCDC_00863	OBOHGKPO_01641	GILOPDDF_01058	CAHINAFA_00640	GGFGJCNJ_02638	KIECPMCJ_01379	LCOMAEID_01320	DONDBDJC_01417	EFKFBAFC_01474	FJFCBENI_01279	IMLICOML_01276	AKNKGCOC_01275	NLIPIKAI_00636	HOBONOKF_00638	OABDMMIM_00563	LHPAMPOI_01323	GIJGLBKF_01248	KAIMIDBM_01045	FDFKCBBF_00568	LHLFDLPB_00639	BGHHFJCG_00549
group_2131		hypothetical protein	502	504	1.01	1	7432				251	509	508	ACFFKBFK_01308	NOHJFKDB_01414	OFBNHBMK_01300	EJPLOLJM_01409	FONPICIL_01412	PEDFGEPN_01396	FIEBMFEP_01303	KEICANCJ_01389	MLLKJJEH_01344	DKPCGENF_00616	PJELKAHP_01319	JAOCGCJH_02527	JJIMKLAD_02013	BCKBMIBO_02417	KHAOIDCC_02620	IOKMDCDC_00858	OBOHGKPO_01636	GILOPDDF_01053	CAHINAFA_00634	GGFGJCNJ_02631	KIECPMCJ_01384	LCOMAEID_01313	DONDBDJC_01423	EFKFBAFC_01479	FJFCBENI_01284	IMLICOML_01281	AKNKGCOC_01282	NLIPIKAI_00630	HOBONOKF_00631	OABDMMIM_00558	LHPAMPOI_01329	GIJGLBKF_01253	KAIMIDBM_01052	FDFKCBBF_00562	LHLFDLPB_00632	BGHHFJCG_00544
group_2133		DegV domain-containing protein	502	504	1.01	1	7426				356	839	837	ACFFKBFK_01314	NOHJFKDB_01420	OFBNHBMK_01306	EJPLOLJM_01415	FONPICIL_01418	PEDFGEPN_01402	FIEBMFEP_01310	KEICANCJ_01396	MLLKJJEH_01351	DKPCGENF_00610	PJELKAHP_01325	JAOCGCJH_02533	JJIMKLAD_02007	BCKBMIBO_02410	KHAOIDCC_02614	IOKMDCDC_00852	OBOHGKPO_01630	GILOPDDF_01047	CAHINAFA_00628	GGFGJCNJ_02625	KIECPMCJ_01391	LCOMAEID_01307	DONDBDJC_01429	EFKFBAFC_01485	FJFCBENI_01290	IMLICOML_01287	AKNKGCOC_01288	NLIPIKAI_00624	HOBONOKF_00625	OABDMMIM_00551	LHPAMPOI_01335	GIJGLBKF_01259	KAIMIDBM_01058	FDFKCBBF_00555	LHLFDLPB_00626	BGHHFJCG_00538
ponA		Penicillin-binding protein 1A/1B	502	503	1.01	1	5303				653	2183	2175	ACFFKBFK_01348	NOHJFKDB_01443	OFBNHBMK_01330	EJPLOLJM_01439	FONPICIL_01442	PEDFGEPN_01427	FIEBMFEP_01334	KEICANCJ_01419	MLLKJJEH_01376	DKPCGENF_00585	PJELKAHP_01349	JAOCGCJH_02556	JJIMKLAD_01984	BCKBMIBO_02387	KHAOIDCC_02591	IOKMDCDC_00828	OBOHGKPO_01605	GILOPDDF_01023	CAHINAFA_00604	GGFGJCNJ_02601	KIECPMCJ_01415	LCOMAEID_01282	DONDBDJC_01453	EFKFBAFC_01509	FJFCBENI_01313	IMLICOML_01314	AKNKGCOC_01312	NLIPIKAI_00600	HOBONOKF_00601	OABDMMIM_00527	LHPAMPOI_01358	GIJGLBKF_01283	KAIMIDBM_01082	FDFKCBBF_00531	LHLFDLPB_00602	BGHHFJCG_00515
dnaD		DNA replication protein DnaD	502	502	1	1	5306				386	686	685	ACFFKBFK_01351	NOHJFKDB_01446	OFBNHBMK_01333	EJPLOLJM_01442	FONPICIL_01445	PEDFGEPN_01430	FIEBMFEP_01337	KEICANCJ_01422	MLLKJJEH_01379	DKPCGENF_00582	PJELKAHP_01352	JAOCGCJH_02559	JJIMKLAD_01981	BCKBMIBO_02384	KHAOIDCC_02588	IOKMDCDC_00825	OBOHGKPO_01602	GILOPDDF_01020	CAHINAFA_00601	GGFGJCNJ_02598	KIECPMCJ_01418	LCOMAEID_01279	DONDBDJC_01456	EFKFBAFC_01512	FJFCBENI_01316	IMLICOML_01317	AKNKGCOC_01315	NLIPIKAI_00597	HOBONOKF_00598	OABDMMIM_00524	LHPAMPOI_01361	GIJGLBKF_01286	KAIMIDBM_01085	FDFKCBBF_00528	LHLFDLPB_00599	BGHHFJCG_00512
birA		Bifunctional ligase/repressor BirA	502	504	1.01	1	5309				128	971	966	ACFFKBFK_01354	NOHJFKDB_01449	OFBNHBMK_01336	EJPLOLJM_01445	FONPICIL_01448	PEDFGEPN_01433	FIEBMFEP_01340	KEICANCJ_01425	MLLKJJEH_01382	DKPCGENF_00579	PJELKAHP_01355	JAOCGCJH_02562	JJIMKLAD_01978	BCKBMIBO_02381	KHAOIDCC_02585	IOKMDCDC_00822	OBOHGKPO_01599	GILOPDDF_01017	CAHINAFA_00598	GGFGJCNJ_02595	KIECPMCJ_01421	LCOMAEID_01276	DONDBDJC_01459	EFKFBAFC_01515	FJFCBENI_01319	IMLICOML_01320	AKNKGCOC_01318	NLIPIKAI_00594	HOBONOKF_00595	OABDMMIM_00521	LHPAMPOI_01364	GIJGLBKF_01289	KAIMIDBM_01088	FDFKCBBF_00525	LHLFDLPB_00596	BGHHFJCG_00509
menG		Demethylmenaquinone methyltransferase	502	503	1.01	1	5323				302	725	723	ACFFKBFK_01367	NOHJFKDB_01463	OFBNHBMK_01350	EJPLOLJM_01459	FONPICIL_01462	PEDFGEPN_01447	FIEBMFEP_01354	KEICANCJ_01438	MLLKJJEH_01396	DKPCGENF_00565	PJELKAHP_01369	JAOCGCJH_02576	JJIMKLAD_01964	BCKBMIBO_02368	KHAOIDCC_02571	IOKMDCDC_00809	OBOHGKPO_01585	GILOPDDF_01003	CAHINAFA_00584	GGFGJCNJ_02581	KIECPMCJ_01434	LCOMAEID_01262	DONDBDJC_01473	EFKFBAFC_01529	FJFCBENI_01333	IMLICOML_01334	AKNKGCOC_01332	NLIPIKAI_00580	HOBONOKF_00581	OABDMMIM_00507	LHPAMPOI_01378	GIJGLBKF_01303	KAIMIDBM_01102	FDFKCBBF_00511	LHLFDLPB_00582	BGHHFJCG_00495
gpsA		Glycerol-3-phosphate dehydrogenase [NAD(P)+]	502	504	1.01	1	5326				353	998	993	ACFFKBFK_01370	NOHJFKDB_01466	OFBNHBMK_01353	EJPLOLJM_01462	FONPICIL_01465	PEDFGEPN_01450	FIEBMFEP_01357	KEICANCJ_01441	MLLKJJEH_01399	DKPCGENF_00562	PJELKAHP_01372	JAOCGCJH_02579	JJIMKLAD_01961	BCKBMIBO_02365	KHAOIDCC_02568	IOKMDCDC_00806	OBOHGKPO_01582	GILOPDDF_01000	CAHINAFA_00581	GGFGJCNJ_02578	KIECPMCJ_01437	LCOMAEID_01259	DONDBDJC_01476	EFKFBAFC_01532	FJFCBENI_01336	IMLICOML_01337	AKNKGCOC_01335	NLIPIKAI_00577	HOBONOKF_00578	OABDMMIM_00504	LHPAMPOI_01381	GIJGLBKF_01306	KAIMIDBM_01105	FDFKCBBF_00508	LHLFDLPB_00579	BGHHFJCG_00492
srrA		Transcriptional regulatory protein SrrA	502	503	1.01	1	5344				110	725	723	ACFFKBFK_01388 ACFFKBFK_01389	NOHJFKDB_01551	OFBNHBMK_01371	EJPLOLJM_01480	FONPICIL_01483	PEDFGEPN_01468	FIEBMFEP_01438	KEICANCJ_01525	MLLKJJEH_01416	DKPCGENF_00544	PJELKAHP_01390	JAOCGCJH_02597	JJIMKLAD_01943	BCKBMIBO_02280	KHAOIDCC_02486	IOKMDCDC_00790	OBOHGKPO_01566	GILOPDDF_00985	CAHINAFA_00501	GGFGJCNJ_02494	KIECPMCJ_01517	LCOMAEID_01241	DONDBDJC_01568	EFKFBAFC_01550	FJFCBENI_01418	IMLICOML_01352	AKNKGCOC_01418	NLIPIKAI_00495	HOBONOKF_00494	OABDMMIM_00486	LHPAMPOI_01400	GIJGLBKF_01322	KAIMIDBM_01124	FDFKCBBF_00490	LHLFDLPB_00564	BGHHFJCG_00477
nudF		ADP-ribose pyrophosphatase	502	502	1	1	5351				209	542	541	ACFFKBFK_01396	NOHJFKDB_01558	OFBNHBMK_01378	EJPLOLJM_01487	FONPICIL_01490	PEDFGEPN_01475	FIEBMFEP_01445	KEICANCJ_01532	MLLKJJEH_01423	DKPCGENF_00537	PJELKAHP_01397	JAOCGCJH_02604	JJIMKLAD_01936	BCKBMIBO_02273	KHAOIDCC_02479	IOKMDCDC_00783	OBOHGKPO_01559	GILOPDDF_00978	CAHINAFA_00494	GGFGJCNJ_02487	KIECPMCJ_01524	LCOMAEID_01234	DONDBDJC_01575	EFKFBAFC_01557	FJFCBENI_01425	IMLICOML_01359	AKNKGCOC_01425	NLIPIKAI_00488	HOBONOKF_00487	OABDMMIM_00479	LHPAMPOI_01410	GIJGLBKF_01329	KAIMIDBM_01131	FDFKCBBF_00483	LHLFDLPB_00557	BGHHFJCG_00470
marA		hypothetical protein	502	503	1.01	1	5358				326	893	864	ACFFKBFK_01403	NOHJFKDB_01565	OFBNHBMK_01385	EJPLOLJM_01494	FONPICIL_01497	PEDFGEPN_01482	FIEBMFEP_01452	KEICANCJ_01539	MLLKJJEH_01430	DKPCGENF_00530	PJELKAHP_01404	JAOCGCJH_02611	JJIMKLAD_01929	BCKBMIBO_02266	KHAOIDCC_02472	IOKMDCDC_00776	OBOHGKPO_01552	GILOPDDF_00971	CAHINAFA_00487	GGFGJCNJ_02480	KIECPMCJ_01531	LCOMAEID_01227	DONDBDJC_01582	EFKFBAFC_01564	FJFCBENI_01432	IMLICOML_01366	AKNKGCOC_01432	NLIPIKAI_00481	HOBONOKF_00480	OABDMMIM_00472	LHPAMPOI_01419 LHPAMPOI_01418	GIJGLBKF_01336	KAIMIDBM_01138	FDFKCBBF_00476	LHLFDLPB_00550	BGHHFJCG_00463
bfmBAB		2-oxoisovalerate dehydrogenase subunit beta	502	503	1.01	1	5373				434	983	980	ACFFKBFK_01422	NOHJFKDB_01575	OFBNHBMK_01397	EJPLOLJM_01506	FONPICIL_01509	PEDFGEPN_01492	FIEBMFEP_01462	KEICANCJ_01552	MLLKJJEH_01440	DKPCGENF_00520	PJELKAHP_01414	JAOCGCJH_00010	JJIMKLAD_01917	BCKBMIBO_02253	KHAOIDCC_02461	IOKMDCDC_00766	OBOHGKPO_01542	GILOPDDF_00961	CAHINAFA_00475	GGFGJCNJ_02470	KIECPMCJ_01544	LCOMAEID_01217	DONDBDJC_01594	EFKFBAFC_01576	FJFCBENI_01444	IMLICOML_01376	AKNKGCOC_01442	NLIPIKAI_00469	HOBONOKF_00470	OABDMMIM_00461	LHPAMPOI_01433	GIJGLBKF_01346	KAIMIDBM_01148	FDFKCBBF_00465	LHLFDLPB_00540	BGHHFJCG_00453
accB_1		Biotin carboxyl carrier protein of acetyl-CoA carboxylase	502	503	1.01	1	5384				140	464	462	ACFFKBFK_01433	NOHJFKDB_01586	OFBNHBMK_01408	EJPLOLJM_01517	FONPICIL_01520	PEDFGEPN_01503	FIEBMFEP_01473	KEICANCJ_01563	MLLKJJEH_01451	DKPCGENF_00509	PJELKAHP_01425	JAOCGCJH_00021	JJIMKLAD_01906	BCKBMIBO_02242	KHAOIDCC_02450	IOKMDCDC_00755	OBOHGKPO_01531	GILOPDDF_00950	CAHINAFA_00464	GGFGJCNJ_02459	KIECPMCJ_01555	LCOMAEID_01206	DONDBDJC_01605	EFKFBAFC_01587	FJFCBENI_01455	IMLICOML_01387	AKNKGCOC_01453	NLIPIKAI_00458	HOBONOKF_00459	OABDMMIM_00450	LHPAMPOI_01444	GIJGLBKF_01357	KAIMIDBM_01159	FDFKCBBF_00454	LHLFDLPB_00529	BGHHFJCG_00442
glyQS		Glycine--tRNA ligase	502	504	1.01	1	5420				620	1391	1388	ACFFKBFK_01470	NOHJFKDB_01622	OFBNHBMK_01444	EJPLOLJM_01553	FONPICIL_01556	PEDFGEPN_01539	FIEBMFEP_01509	KEICANCJ_01599	MLLKJJEH_01487	DKPCGENF_00472	PJELKAHP_01461	JAOCGCJH_00057	JJIMKLAD_01870	BCKBMIBO_02206	KHAOIDCC_02413	IOKMDCDC_00719	OBOHGKPO_01495	GILOPDDF_00914	CAHINAFA_00427	GGFGJCNJ_02423	KIECPMCJ_01591	LCOMAEID_01170	DONDBDJC_01641	EFKFBAFC_01623	FJFCBENI_01491	IMLICOML_01423	AKNKGCOC_01489	NLIPIKAI_00422	HOBONOKF_00423	OABDMMIM_00414	LHPAMPOI_01480	GIJGLBKF_01393	KAIMIDBM_01195	FDFKCBBF_00418	LHLFDLPB_00493	BGHHFJCG_00406
cdd		Cytidine deaminase	502	503	1.01	1	5424				185	404	400	ACFFKBFK_01473	NOHJFKDB_01625	OFBNHBMK_01447	EJPLOLJM_01556	FONPICIL_01559	PEDFGEPN_01542	FIEBMFEP_01512	KEICANCJ_01602	MLLKJJEH_01490	DKPCGENF_00469	PJELKAHP_01464	JAOCGCJH_00060	JJIMKLAD_01867	BCKBMIBO_02200	KHAOIDCC_02410	IOKMDCDC_00716	OBOHGKPO_01492	GILOPDDF_00911	CAHINAFA_00424	GGFGJCNJ_02420	KIECPMCJ_01594	LCOMAEID_01167	DONDBDJC_01644	EFKFBAFC_01626	FJFCBENI_01494	IMLICOML_01426	AKNKGCOC_01492	NLIPIKAI_00419	HOBONOKF_00420	OABDMMIM_00411	LHPAMPOI_01483	GIJGLBKF_01396	KAIMIDBM_01198	FDFKCBBF_00415	LHLFDLPB_00490	BGHHFJCG_00403
group_2148		hypothetical protein	502	503	1.01	1	5478				110	317	307	ACFFKBFK_01519	NOHJFKDB_01670	OFBNHBMK_01493	EJPLOLJM_01602	FONPICIL_01605	PEDFGEPN_01587	FIEBMFEP_01557	KEICANCJ_01649	MLLKJJEH_01535	DKPCGENF_00425	PJELKAHP_01509	JAOCGCJH_00106	JJIMKLAD_01821	BCKBMIBO_02154	KHAOIDCC_02366	IOKMDCDC_00669	OBOHGKPO_01446	GILOPDDF_00866	CAHINAFA_00377	GGFGJCNJ_02375	KIECPMCJ_01641	LCOMAEID_01122	DONDBDJC_01694	EFKFBAFC_01673	FJFCBENI_01539	IMLICOML_01471	AKNKGCOC_01537	NLIPIKAI_00374	HOBONOKF_00375	OABDMMIM_00364	LHPAMPOI_01529	GIJGLBKF_01442	KAIMIDBM_01243	FDFKCBBF_00368	LHLFDLPB_00445	BGHHFJCG_00358
yrrK		Putative pre-16S rRNA nuclease	502	502	1	1	5479				428	428	428	ACFFKBFK_01520	NOHJFKDB_01671	OFBNHBMK_01494	EJPLOLJM_01603	FONPICIL_01606	PEDFGEPN_01588	FIEBMFEP_01558	KEICANCJ_01650	MLLKJJEH_01536	DKPCGENF_00424	PJELKAHP_01510	JAOCGCJH_00107	JJIMKLAD_01820	BCKBMIBO_02153	KHAOIDCC_02365	IOKMDCDC_00668	OBOHGKPO_01445	GILOPDDF_00865	CAHINAFA_00376	GGFGJCNJ_02374	KIECPMCJ_01642	LCOMAEID_01121	DONDBDJC_01695	EFKFBAFC_01674	FJFCBENI_01540	IMLICOML_01472	AKNKGCOC_01538	NLIPIKAI_00373	HOBONOKF_00374	OABDMMIM_00363	LHPAMPOI_01530	GIJGLBKF_01443	KAIMIDBM_01244	FDFKCBBF_00367	LHLFDLPB_00444	BGHHFJCG_00357
group_215		hypothetical protein	502	502	1	1	6644				365	365	365	ACFFKBFK_00547	NOHJFKDB_00647	OFBNHBMK_00550	EJPLOLJM_00570	FONPICIL_00572	PEDFGEPN_00577	FIEBMFEP_00534	KEICANCJ_00567	MLLKJJEH_00531	DKPCGENF_01389	PJELKAHP_00500	JAOCGCJH_01724	JJIMKLAD_00203	BCKBMIBO_00582	KHAOIDCC_00802	IOKMDCDC_01598	OBOHGKPO_02389	GILOPDDF_01813	CAHINAFA_01443	GGFGJCNJ_00706	KIECPMCJ_00564	LCOMAEID_02089	DONDBDJC_00592	EFKFBAFC_00556	FJFCBENI_00515	IMLICOML_00525	AKNKGCOC_00508	NLIPIKAI_01413	HOBONOKF_01404	OABDMMIM_01312	LHPAMPOI_00585	GIJGLBKF_00498	KAIMIDBM_00259	FDFKCBBF_01381	LHLFDLPB_01420	BGHHFJCG_01329
hemL1		Glutamate-1-semialdehyde 2,1-aminomutase 1	502	503	1.01	1	5545				653	1286	1283	ACFFKBFK_01561	NOHJFKDB_01712	OFBNHBMK_01541	EJPLOLJM_01650	FONPICIL_01653	PEDFGEPN_01629	FIEBMFEP_01599	KEICANCJ_01697	MLLKJJEH_01577	DKPCGENF_00383	PJELKAHP_01552	JAOCGCJH_00148	JJIMKLAD_01779	BCKBMIBO_02112	KHAOIDCC_02323	IOKMDCDC_00627	OBOHGKPO_01404	GILOPDDF_00815	CAHINAFA_00328	GGFGJCNJ_02333	KIECPMCJ_01683	LCOMAEID_01080	DONDBDJC_01742	EFKFBAFC_01721	FJFCBENI_01581	IMLICOML_01514	AKNKGCOC_01579	NLIPIKAI_00332	HOBONOKF_00333	OABDMMIM_00322	LHPAMPOI_01571	GIJGLBKF_01485	KAIMIDBM_01285	FDFKCBBF_00326	LHLFDLPB_00403	BGHHFJCG_00315
clpX		ATP-dependent Clp protease ATP-binding subunit ClpX	502	504	1.01	1	5553				188	1262	1256	ACFFKBFK_01568	NOHJFKDB_01719	OFBNHBMK_01548	EJPLOLJM_01657	FONPICIL_01660	PEDFGEPN_01636	FIEBMFEP_01606	KEICANCJ_01704	MLLKJJEH_01584	DKPCGENF_00376	PJELKAHP_01559	JAOCGCJH_00155	JJIMKLAD_01772	BCKBMIBO_02105	KHAOIDCC_02316	IOKMDCDC_00620	OBOHGKPO_01397	GILOPDDF_00808	CAHINAFA_00321	GGFGJCNJ_02326	KIECPMCJ_01690	LCOMAEID_01073	DONDBDJC_01749	EFKFBAFC_01729	FJFCBENI_01588	IMLICOML_01521	AKNKGCOC_01586	NLIPIKAI_00325	HOBONOKF_00326	OABDMMIM_00315	LHPAMPOI_01578	GIJGLBKF_01492	KAIMIDBM_01292	FDFKCBBF_00319	LHLFDLPB_00396	BGHHFJCG_00308
dnaI		Primosomal protein DnaI	502	503	1.01	1	5562				194	920	917	ACFFKBFK_01577	NOHJFKDB_01728	OFBNHBMK_01557	EJPLOLJM_01666	FONPICIL_01669	PEDFGEPN_01645	FIEBMFEP_01615	KEICANCJ_01713	MLLKJJEH_01593	DKPCGENF_00367	PJELKAHP_01568	JAOCGCJH_00164	JJIMKLAD_01763	BCKBMIBO_02096	KHAOIDCC_02307	IOKMDCDC_00611	OBOHGKPO_01388	GILOPDDF_00799	CAHINAFA_00312	GGFGJCNJ_02317	KIECPMCJ_01699	LCOMAEID_01064	DONDBDJC_01758	EFKFBAFC_01738	FJFCBENI_01597	IMLICOML_01530	AKNKGCOC_01595	NLIPIKAI_00316	HOBONOKF_00317	OABDMMIM_00306	LHPAMPOI_01587	GIJGLBKF_01501	KAIMIDBM_01301	FDFKCBBF_00310	LHLFDLPB_00387	BGHHFJCG_00299
accA		Acetyl-coenzyme A carboxylase carboxyl transferase subunit alpha	502	503	1.01	1	4674				152	944	940	ACFFKBFK_01592	NOHJFKDB_01743	OFBNHBMK_01572	EJPLOLJM_01682	FONPICIL_01685	PEDFGEPN_01662	FIEBMFEP_01631	KEICANCJ_01728	MLLKJJEH_01608	DKPCGENF_00351	PJELKAHP_01585	JAOCGCJH_00179	JJIMKLAD_01748	BCKBMIBO_02081	KHAOIDCC_02292	IOKMDCDC_00596	OBOHGKPO_01373	GILOPDDF_00784	CAHINAFA_00297	GGFGJCNJ_02300	KIECPMCJ_01714	LCOMAEID_01047	DONDBDJC_01775	EFKFBAFC_01753	FJFCBENI_01612	IMLICOML_01545	AKNKGCOC_01612	NLIPIKAI_00301	HOBONOKF_00300	OABDMMIM_00288	LHPAMPOI_01602	GIJGLBKF_01516	KAIMIDBM_01318	FDFKCBBF_00292	LHLFDLPB_00370	BGHHFJCG_00284
nrnA		Bifunctional oligoribonuclease and PAP phosphatase NrnA	502	504	1.01	1	4678				125	941	937	ACFFKBFK_01596	NOHJFKDB_01747	OFBNHBMK_01576	EJPLOLJM_01686	FONPICIL_01689	PEDFGEPN_01666	FIEBMFEP_01635	KEICANCJ_01732	MLLKJJEH_01612	DKPCGENF_00347	PJELKAHP_01589	JAOCGCJH_00183	JJIMKLAD_01744	BCKBMIBO_02077	KHAOIDCC_02288	IOKMDCDC_00592	OBOHGKPO_01369	GILOPDDF_00780	CAHINAFA_00293	GGFGJCNJ_02296	KIECPMCJ_01718	LCOMAEID_01043	DONDBDJC_01779	EFKFBAFC_01757	FJFCBENI_01616	IMLICOML_01549	AKNKGCOC_01616	NLIPIKAI_00297	HOBONOKF_00296	OABDMMIM_00284	LHPAMPOI_01606	GIJGLBKF_01520	KAIMIDBM_01322	FDFKCBBF_00288	LHLFDLPB_00366	BGHHFJCG_00280
group_2155		hypothetical protein	502	502	1	1	4682				212	413	412	ACFFKBFK_01598	NOHJFKDB_01749	OFBNHBMK_01578	EJPLOLJM_01688	FONPICIL_01691	PEDFGEPN_01668	FIEBMFEP_01637	KEICANCJ_01735	MLLKJJEH_01614	DKPCGENF_00345	PJELKAHP_01591	JAOCGCJH_00185	JJIMKLAD_01742	BCKBMIBO_02074	KHAOIDCC_02286	IOKMDCDC_00590	OBOHGKPO_01367	GILOPDDF_00778	CAHINAFA_00291	GGFGJCNJ_02294	KIECPMCJ_01721	LCOMAEID_01041	DONDBDJC_01781	EFKFBAFC_01759	FJFCBENI_01618	IMLICOML_01551	AKNKGCOC_01618	NLIPIKAI_00295	HOBONOKF_00294	OABDMMIM_00282	LHPAMPOI_01608	GIJGLBKF_01522	KAIMIDBM_01324	FDFKCBBF_00286	LHLFDLPB_00364	BGHHFJCG_00278
ytpP		Thioredoxin-like protein YtpP	502	503	1.01	1	4728				119	311	310	ACFFKBFK_01639	NOHJFKDB_01786	OFBNHBMK_01616	EJPLOLJM_01726	FONPICIL_01729	PEDFGEPN_01705	FIEBMFEP_01674	KEICANCJ_01773	MLLKJJEH_01651	DKPCGENF_00308	PJELKAHP_01628	JAOCGCJH_00223	JJIMKLAD_01704	BCKBMIBO_02036	KHAOIDCC_02249	IOKMDCDC_00552	OBOHGKPO_01328	GILOPDDF_00740	CAHINAFA_00253	GGFGJCNJ_02257	KIECPMCJ_01759	LCOMAEID_01004	DONDBDJC_01819	EFKFBAFC_01797	FJFCBENI_01655	IMLICOML_01589	AKNKGCOC_01655	NLIPIKAI_00258	HOBONOKF_00257	OABDMMIM_00245	LHPAMPOI_01646	GIJGLBKF_01561	KAIMIDBM_01361	FDFKCBBF_00249	LHLFDLPB_00327	BGHHFJCG_00240
dat		D-alanine aminotransferase	502	502	1	1	4735				611	848	847	ACFFKBFK_01645	NOHJFKDB_01792	OFBNHBMK_01622	EJPLOLJM_01732	FONPICIL_01735	PEDFGEPN_01711	FIEBMFEP_01680	KEICANCJ_01785	MLLKJJEH_01657	DKPCGENF_00302	PJELKAHP_01634	JAOCGCJH_00229	JJIMKLAD_01698	BCKBMIBO_02030	KHAOIDCC_02243	IOKMDCDC_00546	OBOHGKPO_01322	GILOPDDF_00734	CAHINAFA_00247	GGFGJCNJ_02251	KIECPMCJ_01772	LCOMAEID_00998	DONDBDJC_01825	EFKFBAFC_01803	FJFCBENI_01661	IMLICOML_01595	AKNKGCOC_01661	NLIPIKAI_00252	HOBONOKF_00251	OABDMMIM_00239	LHPAMPOI_01652	GIJGLBKF_01567	KAIMIDBM_01367	FDFKCBBF_00243	LHLFDLPB_00321	BGHHFJCG_00234
putB		Proline dehydrogenase 2	502	503	1.01	1	4771				92	1001	998	ACFFKBFK_01661	NOHJFKDB_01806	OFBNHBMK_01636	EJPLOLJM_01748	FONPICIL_01751	PEDFGEPN_01727	FIEBMFEP_01694	KEICANCJ_01799	MLLKJJEH_01671	DKPCGENF_00286	PJELKAHP_01650	JAOCGCJH_00243	JJIMKLAD_01684	BCKBMIBO_02015	KHAOIDCC_02229	IOKMDCDC_00531	OBOHGKPO_01308	GILOPDDF_00720	CAHINAFA_00233	GGFGJCNJ_02235	KIECPMCJ_01786	LCOMAEID_00982	DONDBDJC_01841	EFKFBAFC_01818	FJFCBENI_01676	IMLICOML_01609	AKNKGCOC_01677	NLIPIKAI_00238	HOBONOKF_00235	OABDMMIM_00225	LHPAMPOI_01666	GIJGLBKF_01581	KAIMIDBM_01383	FDFKCBBF_00229	LHLFDLPB_00305	BGHHFJCG_00220
ampR		HTH-type transcriptional activator AmpR	502	512	1.02	1	6286				122	869	852	ACFFKBFK_00866	NOHJFKDB_00974	OFBNHBMK_00859	EJPLOLJM_00967	FONPICIL_00970	PEDFGEPN_00884	FIEBMFEP_00861	KEICANCJ_00910	MLLKJJEH_00838	DKPCGENF_01057	PJELKAHP_00809	JAOCGCJH_02088	JJIMKLAD_02452	BCKBMIBO_00191	KHAOIDCC_00419	IOKMDCDC_01295	OBOHGKPO_02083	GILOPDDF_01512	CAHINAFA_01141	GGFGJCNJ_00379	KIECPMCJ_00911	LCOMAEID_01758	DONDBDJC_00959	EFKFBAFC_00924	FJFCBENI_00844	IMLICOML_00825	AKNKGCOC_00834	NLIPIKAI_01073	HOBONOKF_01078	OABDMMIM_01001	LHPAMPOI_00886 LHPAMPOI_00887	GIJGLBKF_00805	KAIMIDBM_00603	FDFKCBBF_01006	LHLFDLPB_01075	BGHHFJCG_01005
ydeN		Putative hydrolase YdeN	502	502	1	1	3671				398	554	553	ACFFKBFK_01809	NOHJFKDB_01887	OFBNHBMK_01707	EJPLOLJM_01818	FONPICIL_01822	PEDFGEPN_01801	FIEBMFEP_01760	KEICANCJ_01876	MLLKJJEH_01739	DKPCGENF_00222	PJELKAHP_01722	JAOCGCJH_00314	JJIMKLAD_01613	BCKBMIBO_01940	KHAOIDCC_02097	IOKMDCDC_00398	OBOHGKPO_01238	GILOPDDF_00661	CAHINAFA_00162	GGFGJCNJ_02162	KIECPMCJ_01863	LCOMAEID_00909	DONDBDJC_01906	EFKFBAFC_01889	FJFCBENI_01745	IMLICOML_01668	AKNKGCOC_01750	NLIPIKAI_00162	HOBONOKF_00162	OABDMMIM_00160	LHPAMPOI_01737	GIJGLBKF_01636	KAIMIDBM_01456	FDFKCBBF_00162	LHLFDLPB_00232	BGHHFJCG_00162
group_2164		hypothetical protein	502	504	1.01	1	3693				209	1112	1107	ACFFKBFK_01827	NOHJFKDB_01906	OFBNHBMK_01725	EJPLOLJM_01836	FONPICIL_01840	PEDFGEPN_01819	FIEBMFEP_01778	KEICANCJ_01895	MLLKJJEH_01757	DKPCGENF_00204	PJELKAHP_01740	JAOCGCJH_00332	JJIMKLAD_01595	BCKBMIBO_01921	KHAOIDCC_02079	IOKMDCDC_00380	OBOHGKPO_01220	GILOPDDF_00643	CAHINAFA_00144	GGFGJCNJ_02144	KIECPMCJ_01883	LCOMAEID_00891	DONDBDJC_01924	EFKFBAFC_01907	FJFCBENI_01763	IMLICOML_01686	AKNKGCOC_01768	NLIPIKAI_00144	HOBONOKF_00144	OABDMMIM_00142	LHPAMPOI_01755	GIJGLBKF_01654	KAIMIDBM_01474	FDFKCBBF_00144	LHLFDLPB_00214	BGHHFJCG_00144
trmL		tRNA (cytidine(34)-2'-O)-methyltransferase	502	504	1.01	1	3705				134	506	468	ACFFKBFK_01833	NOHJFKDB_01912	OFBNHBMK_01731	EJPLOLJM_01842	FONPICIL_01846	PEDFGEPN_01825	FIEBMFEP_01784	KEICANCJ_01901	MLLKJJEH_01763	DKPCGENF_00198	PJELKAHP_01746	JAOCGCJH_00338	JJIMKLAD_01589	BCKBMIBO_01915	KHAOIDCC_02072	IOKMDCDC_00374	OBOHGKPO_01214	GILOPDDF_00637	CAHINAFA_00138	GGFGJCNJ_02138	KIECPMCJ_01889	LCOMAEID_00885	DONDBDJC_01930	EFKFBAFC_01913	FJFCBENI_01769	IMLICOML_01692	AKNKGCOC_01774	NLIPIKAI_00137	HOBONOKF_00138	OABDMMIM_00136	LHPAMPOI_01764	GIJGLBKF_01660	KAIMIDBM_01480	FDFKCBBF_00138	LHLFDLPB_00208	BGHHFJCG_00138
tcyC_1		L-cystine import ATP-binding protein TcyC	502	503	1.01	1	3707				296	728	725	ACFFKBFK_01835	NOHJFKDB_01914	OFBNHBMK_01733	EJPLOLJM_01844	FONPICIL_01848	PEDFGEPN_01827	FIEBMFEP_01786	KEICANCJ_01903	MLLKJJEH_01765	DKPCGENF_00196	PJELKAHP_01748	JAOCGCJH_00340	JJIMKLAD_01587	BCKBMIBO_01913	KHAOIDCC_02070	IOKMDCDC_00372	OBOHGKPO_01212	GILOPDDF_00635	CAHINAFA_00136	GGFGJCNJ_02136	KIECPMCJ_01891	LCOMAEID_00883	DONDBDJC_01932	EFKFBAFC_01915	FJFCBENI_01771	IMLICOML_01694	AKNKGCOC_01776	NLIPIKAI_00135	HOBONOKF_00136	OABDMMIM_00134	LHPAMPOI_01766	GIJGLBKF_01662	KAIMIDBM_01482	FDFKCBBF_00136	LHLFDLPB_00206	BGHHFJCG_00136
yknY_1		putative ABC transporter ATP-binding protein	502	517	1.03	1	6210				191	641	620	ACFFKBFK_00923	NOHJFKDB_01029	OFBNHBMK_00916	EJPLOLJM_01025	FONPICIL_01028	PEDFGEPN_00941	FIEBMFEP_00919	KEICANCJ_00975	MLLKJJEH_00959	DKPCGENF_01000	PJELKAHP_00866	JAOCGCJH_02146	JJIMKLAD_02394	BCKBMIBO_00127	KHAOIDCC_00360	IOKMDCDC_01240	OBOHGKPO_02020	GILOPDDF_01458	CAHINAFA_01083	GGFGJCNJ_00321	KIECPMCJ_00975	LCOMAEID_01700	DONDBDJC_01018	EFKFBAFC_01003	FJFCBENI_00898	IMLICOML_00878	AKNKGCOC_00892	NLIPIKAI_01013	HOBONOKF_01020	OABDMMIM_00943	LHPAMPOI_00944	GIJGLBKF_00868	KAIMIDBM_00662	FDFKCBBF_00948	LHLFDLPB_01017	BGHHFJCG_00950
group_2177		hypothetical protein	502	503	1.01	1	7909				95	440	439	ACFFKBFK_02049	NOHJFKDB_02128	OFBNHBMK_02004	EJPLOLJM_02112	FONPICIL_02116	PEDFGEPN_02146	FIEBMFEP_02031	KEICANCJ_02155	MLLKJJEH_02010	DKPCGENF_02511	PJELKAHP_01939	JAOCGCJH_00616	JJIMKLAD_01311	BCKBMIBO_01680	KHAOIDCC_01880	IOKMDCDC_00116	OBOHGKPO_01024	GILOPDDF_00386	CAHINAFA_02599	GGFGJCNJ_01883	KIECPMCJ_02234	LCOMAEID_00629	DONDBDJC_02122	EFKFBAFC_02190	FJFCBENI_02019	IMLICOML_01942	AKNKGCOC_02029	NLIPIKAI_02520	HOBONOKF_02583	OABDMMIM_02432	LHPAMPOI_02038	GIJGLBKF_01869	KAIMIDBM_01735	FDFKCBBF_02504	LHLFDLPB_02598	BGHHFJCG_02451
group_2178		hypothetical protein	502	503	1.01	1	7461				356	1370	1367	ACFFKBFK_02127	NOHJFKDB_02218	OFBNHBMK_02087	EJPLOLJM_02189	FONPICIL_02193	PEDFGEPN_02225	FIEBMFEP_02108	KEICANCJ_02236	MLLKJJEH_02087	DKPCGENF_02435	PJELKAHP_02019	JAOCGCJH_00692	JJIMKLAD_01235	BCKBMIBO_01603	KHAOIDCC_01803	IOKMDCDC_00039	OBOHGKPO_00945	GILOPDDF_00310	CAHINAFA_02523	GGFGJCNJ_01803	KIECPMCJ_02313	LCOMAEID_00550	DONDBDJC_02198	EFKFBAFC_02267	FJFCBENI_02095	IMLICOML_02018	AKNKGCOC_02109	NLIPIKAI_02444	HOBONOKF_02502	OABDMMIM_02355	LHPAMPOI_02115	GIJGLBKF_01950	KAIMIDBM_01815	FDFKCBBF_02427	LHLFDLPB_02518	BGHHFJCG_02375
fecD_2		Fe(3+) dicitrate transport system permease protein FecD	502	502	1	1	7460				500	968	966	ACFFKBFK_02128	NOHJFKDB_02219	OFBNHBMK_02088	EJPLOLJM_02190	FONPICIL_02194	PEDFGEPN_02226	FIEBMFEP_02109	KEICANCJ_02237	MLLKJJEH_02088	DKPCGENF_02434	PJELKAHP_02020	JAOCGCJH_00693	JJIMKLAD_01234	BCKBMIBO_01602	KHAOIDCC_01802	IOKMDCDC_00038	OBOHGKPO_00944	GILOPDDF_00309	CAHINAFA_02522	GGFGJCNJ_01802	KIECPMCJ_02314	LCOMAEID_00549	DONDBDJC_02199	EFKFBAFC_02268	FJFCBENI_02096	IMLICOML_02019	AKNKGCOC_02110	NLIPIKAI_02443	HOBONOKF_02501	OABDMMIM_02354	LHPAMPOI_02116	GIJGLBKF_01951	KAIMIDBM_01816	FDFKCBBF_02426	LHLFDLPB_02517	BGHHFJCG_02374
sftA		hypothetical protein	502	509	1.02	1	4725				173	3833	3770	ACFFKBFK_01636	NOHJFKDB_01783	OFBNHBMK_01613	EJPLOLJM_01723	FONPICIL_01726	PEDFGEPN_01702	FIEBMFEP_01671	KEICANCJ_01770	MLLKJJEH_01648	DKPCGENF_00311	PJELKAHP_01625	JAOCGCJH_00220	JJIMKLAD_01707	BCKBMIBO_02039	KHAOIDCC_02252	IOKMDCDC_00555	OBOHGKPO_01331	GILOPDDF_00743	CAHINAFA_00256	GGFGJCNJ_02260	KIECPMCJ_01756	LCOMAEID_01007	DONDBDJC_01816	EFKFBAFC_01794	FJFCBENI_01652	IMLICOML_01586	AKNKGCOC_01652	NLIPIKAI_00261	HOBONOKF_00260	OABDMMIM_00248	LHPAMPOI_01643	GIJGLBKF_01558	KAIMIDBM_01358	FDFKCBBF_00252	LHLFDLPB_00330	BGHHFJCG_00243
group_2181		hypothetical protein	502	502	1	1	4090				314	536	535	ACFFKBFK_02137	NOHJFKDB_02228	OFBNHBMK_02097	EJPLOLJM_02199	FONPICIL_02203	PEDFGEPN_02238	FIEBMFEP_02118	KEICANCJ_02246	MLLKJJEH_02097	DKPCGENF_02425	PJELKAHP_02032	JAOCGCJH_00702	JJIMKLAD_01225	BCKBMIBO_01593	KHAOIDCC_01793	IOKMDCDC_00028	OBOHGKPO_00935	GILOPDDF_00300	CAHINAFA_02513	GGFGJCNJ_01790	KIECPMCJ_02323	LCOMAEID_00537	DONDBDJC_02209	EFKFBAFC_02278	FJFCBENI_02105	IMLICOML_02028	AKNKGCOC_02122	NLIPIKAI_02434	HOBONOKF_02489	OABDMMIM_02345	LHPAMPOI_02125	GIJGLBKF_01960	KAIMIDBM_01828	FDFKCBBF_02417	LHLFDLPB_02505	BGHHFJCG_02365
ecfT_2		Energy-coupling factor transporter transmembrane protein EcfT	502	503	1.01	1	4504				401	806	804	ACFFKBFK_02164	NOHJFKDB_02258	OFBNHBMK_02130	EJPLOLJM_02232	FONPICIL_02236	PEDFGEPN_02271	FIEBMFEP_02143	KEICANCJ_02275	MLLKJJEH_02122	DKPCGENF_02400	PJELKAHP_02064	JAOCGCJH_00734	JJIMKLAD_01193	BCKBMIBO_01564	KHAOIDCC_01766	IOKMDCDC_02549	OBOHGKPO_00844	GILOPDDF_00268	CAHINAFA_02480	GGFGJCNJ_01758	KIECPMCJ_02352	LCOMAEID_00489	DONDBDJC_02234	EFKFBAFC_02310	FJFCBENI_02131	IMLICOML_02060	AKNKGCOC_02154	NLIPIKAI_02401	HOBONOKF_02456	OABDMMIM_02320	LHPAMPOI_02158	GIJGLBKF_01989	KAIMIDBM_01860	FDFKCBBF_02392	LHLFDLPB_02472	BGHHFJCG_02333
rplN		50S ribosomal protein L14	502	502	1	1	4525				236	368	367	ACFFKBFK_02184	NOHJFKDB_02278	OFBNHBMK_02150	EJPLOLJM_02252	FONPICIL_02256	PEDFGEPN_02291	FIEBMFEP_02163	KEICANCJ_02297	MLLKJJEH_02142	DKPCGENF_02380	PJELKAHP_02084	JAOCGCJH_00754	JJIMKLAD_01173	BCKBMIBO_01544	KHAOIDCC_01746	IOKMDCDC_02529	OBOHGKPO_00824	GILOPDDF_00248	CAHINAFA_02460	GGFGJCNJ_01738	KIECPMCJ_02374	LCOMAEID_00469	DONDBDJC_02254	EFKFBAFC_02330	FJFCBENI_02151	IMLICOML_02080	AKNKGCOC_02174	NLIPIKAI_02381	HOBONOKF_02436	OABDMMIM_02300	LHPAMPOI_02178	GIJGLBKF_02009	KAIMIDBM_01880	FDFKCBBF_02372	LHLFDLPB_02452	BGHHFJCG_02313
mobA		putative molybdenum cofactor guanylyltransferase	502	502	1	1	4555				599	599	599	ACFFKBFK_02213	NOHJFKDB_02306	OFBNHBMK_02178	EJPLOLJM_02280	FONPICIL_02284	PEDFGEPN_02319	FIEBMFEP_02191	KEICANCJ_02325	MLLKJJEH_02170	DKPCGENF_02352	PJELKAHP_02112	JAOCGCJH_00782	JJIMKLAD_01145	BCKBMIBO_01516	KHAOIDCC_01717	IOKMDCDC_02501	OBOHGKPO_00796	GILOPDDF_00220	CAHINAFA_02432	GGFGJCNJ_01710	KIECPMCJ_02402	LCOMAEID_00441	DONDBDJC_02282	EFKFBAFC_02360	FJFCBENI_02181	IMLICOML_02109	AKNKGCOC_02202	NLIPIKAI_02353	HOBONOKF_02408	OABDMMIM_02270	LHPAMPOI_02206	GIJGLBKF_02038	KAIMIDBM_01908	FDFKCBBF_02342	LHLFDLPB_02424	BGHHFJCG_02285
ureA		Urease subunit gamma	502	502	1	1	4575				200	320	301	ACFFKBFK_02231	NOHJFKDB_02324	OFBNHBMK_02196	EJPLOLJM_02298	FONPICIL_02302	PEDFGEPN_02337	FIEBMFEP_02209	KEICANCJ_02343	MLLKJJEH_02188	DKPCGENF_02334	PJELKAHP_02130	JAOCGCJH_00800	JJIMKLAD_01127	BCKBMIBO_01498	KHAOIDCC_01699	IOKMDCDC_02483	OBOHGKPO_00778	GILOPDDF_00202	CAHINAFA_02414	GGFGJCNJ_01692	KIECPMCJ_02420	LCOMAEID_00423	DONDBDJC_02301	EFKFBAFC_02378	FJFCBENI_02199	IMLICOML_02127	AKNKGCOC_02220	NLIPIKAI_02335	HOBONOKF_02390	OABDMMIM_02252	LHPAMPOI_02224	GIJGLBKF_02056	KAIMIDBM_01926	FDFKCBBF_02324	LHLFDLPB_02406	BGHHFJCG_02267
group_2190		hypothetical protein	502	502	1	1	4584				266	329	325	ACFFKBFK_02239	NOHJFKDB_02332	OFBNHBMK_02204	EJPLOLJM_02306	FONPICIL_02310	PEDFGEPN_02345	FIEBMFEP_02217	KEICANCJ_02351	MLLKJJEH_02196	DKPCGENF_02326	PJELKAHP_02138	JAOCGCJH_00808	JJIMKLAD_01119	BCKBMIBO_01490	KHAOIDCC_01691	IOKMDCDC_02475	OBOHGKPO_00770	GILOPDDF_00194	CAHINAFA_02406	GGFGJCNJ_01684	KIECPMCJ_02428	LCOMAEID_00415	DONDBDJC_02309	EFKFBAFC_02386	FJFCBENI_02207	IMLICOML_02135	AKNKGCOC_02228	NLIPIKAI_02327	HOBONOKF_02382	OABDMMIM_02244	LHPAMPOI_02232	GIJGLBKF_02064	KAIMIDBM_01934	FDFKCBBF_02316	LHLFDLPB_02398	BGHHFJCG_02259
group_2191		Putative 2-hydroxyacid dehydrogenase	502	503	1.01	1	4592				209	953	950	ACFFKBFK_02247	NOHJFKDB_02342	OFBNHBMK_02212	EJPLOLJM_02314	FONPICIL_02318	PEDFGEPN_02353	FIEBMFEP_02225	KEICANCJ_02359	MLLKJJEH_02204	DKPCGENF_02318	PJELKAHP_02146	JAOCGCJH_00816	JJIMKLAD_01111	BCKBMIBO_01482	KHAOIDCC_01683	IOKMDCDC_02467	OBOHGKPO_00762	GILOPDDF_00186	CAHINAFA_02398	GGFGJCNJ_01676	KIECPMCJ_02436	LCOMAEID_00407	DONDBDJC_02317	EFKFBAFC_02394	FJFCBENI_02215	IMLICOML_02143	AKNKGCOC_02236	NLIPIKAI_02319	HOBONOKF_02374	OABDMMIM_02236	LHPAMPOI_02240	GIJGLBKF_02074	KAIMIDBM_01942	FDFKCBBF_02308	LHLFDLPB_02390	BGHHFJCG_02251
group_2192		hypothetical protein	502	504	1.01	1	4615				230	506	504	ACFFKBFK_02270	NOHJFKDB_02363	OFBNHBMK_02233	EJPLOLJM_02335	FONPICIL_02339	PEDFGEPN_02374	FIEBMFEP_02246	KEICANCJ_02381	MLLKJJEH_02225	DKPCGENF_02297	PJELKAHP_02167	JAOCGCJH_00837	JJIMKLAD_01090	BCKBMIBO_01461	KHAOIDCC_01662	IOKMDCDC_02446	OBOHGKPO_00741	GILOPDDF_00165	CAHINAFA_02377	GGFGJCNJ_01655	KIECPMCJ_02458	LCOMAEID_00386	DONDBDJC_02338	EFKFBAFC_02415	FJFCBENI_02236	IMLICOML_02164	AKNKGCOC_02257	NLIPIKAI_02298	HOBONOKF_02353	OABDMMIM_02215	LHPAMPOI_02261	GIJGLBKF_02095	KAIMIDBM_01963	FDFKCBBF_02287	LHLFDLPB_02369	BGHHFJCG_02230
mleN_2		Malate-2H(+)/Na(+)-lactate antiporter	502	503	1.01	1	4618				1061	1361	1310	ACFFKBFK_02271	NOHJFKDB_02364	OFBNHBMK_02234	EJPLOLJM_02336	FONPICIL_02340	PEDFGEPN_02375	FIEBMFEP_02247	KEICANCJ_02382	MLLKJJEH_02226	DKPCGENF_02296	PJELKAHP_02168	JAOCGCJH_00838	JJIMKLAD_01089	BCKBMIBO_01460	KHAOIDCC_01661	IOKMDCDC_02445	OBOHGKPO_00740	GILOPDDF_00164	CAHINAFA_02376	GGFGJCNJ_01654	KIECPMCJ_02459	LCOMAEID_00385	DONDBDJC_02339	EFKFBAFC_02416	FJFCBENI_02237	IMLICOML_02165	AKNKGCOC_02258	NLIPIKAI_02297	HOBONOKF_02352	OABDMMIM_02214	LHPAMPOI_02262	GIJGLBKF_02096	KAIMIDBM_01964	FDFKCBBF_02286	LHLFDLPB_02368	BGHHFJCG_02229
yghA		putative oxidoreductase YghA	502	505	1.01	1	4622				251	881	877	ACFFKBFK_02273	NOHJFKDB_02366	OFBNHBMK_02236	EJPLOLJM_02338	FONPICIL_02342	PEDFGEPN_02377	FIEBMFEP_02249	KEICANCJ_02384	MLLKJJEH_02228	DKPCGENF_02294	PJELKAHP_02170	JAOCGCJH_00840	JJIMKLAD_01087	BCKBMIBO_01458	KHAOIDCC_01659	IOKMDCDC_02443	OBOHGKPO_00738	GILOPDDF_00162	CAHINAFA_02374	GGFGJCNJ_01652	KIECPMCJ_02461	LCOMAEID_00383	DONDBDJC_02341	EFKFBAFC_02418	FJFCBENI_02239	IMLICOML_02167	AKNKGCOC_02260	NLIPIKAI_02295	HOBONOKF_02350	OABDMMIM_02212	LHPAMPOI_02264	GIJGLBKF_02098	KAIMIDBM_01966	FDFKCBBF_02284	LHLFDLPB_02366	BGHHFJCG_02227
hutI		Imidazolonepropionase	502	503	1.01	1	4624				1238	1238	1238	ACFFKBFK_02275	NOHJFKDB_02368	OFBNHBMK_02238	EJPLOLJM_02340	FONPICIL_02344	PEDFGEPN_02379	FIEBMFEP_02251	KEICANCJ_02387	MLLKJJEH_02230	DKPCGENF_02292	PJELKAHP_02172	JAOCGCJH_00842	JJIMKLAD_01085	BCKBMIBO_01456	KHAOIDCC_01657	IOKMDCDC_02441	OBOHGKPO_00736	GILOPDDF_00160	CAHINAFA_02372	GGFGJCNJ_01650	KIECPMCJ_02464	LCOMAEID_00381	DONDBDJC_02343	EFKFBAFC_02420	FJFCBENI_02241	IMLICOML_02169	AKNKGCOC_02262	NLIPIKAI_02293	HOBONOKF_02348	OABDMMIM_02210	LHPAMPOI_02266	GIJGLBKF_02100	KAIMIDBM_01968	FDFKCBBF_02282	LHLFDLPB_02364	BGHHFJCG_02225
btuD_7		Vitamin B12 import ATP-binding protein BtuD	502	517	1.03	1	4635				260	899	872	ACFFKBFK_02287	NOHJFKDB_02378	OFBNHBMK_02249	EJPLOLJM_02351	FONPICIL_02355	PEDFGEPN_02390	FIEBMFEP_02261	KEICANCJ_02398	MLLKJJEH_02240	DKPCGENF_02281	PJELKAHP_02183	JAOCGCJH_00853	JJIMKLAD_01074	BCKBMIBO_01445	KHAOIDCC_01646	IOKMDCDC_02431	OBOHGKPO_00726	GILOPDDF_00150	CAHINAFA_02361	GGFGJCNJ_01639	KIECPMCJ_02475	LCOMAEID_00370	DONDBDJC_02354	EFKFBAFC_02450	FJFCBENI_02251	IMLICOML_02179	AKNKGCOC_02273	NLIPIKAI_02282	HOBONOKF_02337	OABDMMIM_02200	LHPAMPOI_02277	GIJGLBKF_02110	KAIMIDBM_01979	FDFKCBBF_02272	LHLFDLPB_02353	BGHHFJCG_02215
gltS		Sodium/glutamate symporter	502	503	1.01	1	4638				518	1208	1205	ACFFKBFK_02290	NOHJFKDB_02381	OFBNHBMK_02252	EJPLOLJM_02354	FONPICIL_02358	PEDFGEPN_02393	FIEBMFEP_02264	KEICANCJ_02401	MLLKJJEH_02243	DKPCGENF_02278	PJELKAHP_02186	JAOCGCJH_00856	JJIMKLAD_01071	BCKBMIBO_01442	KHAOIDCC_01643	IOKMDCDC_02428	OBOHGKPO_00723	GILOPDDF_00147	CAHINAFA_02358	GGFGJCNJ_01636	KIECPMCJ_02478	LCOMAEID_00367	DONDBDJC_02357	EFKFBAFC_02453	FJFCBENI_02254	IMLICOML_02182	AKNKGCOC_02276	NLIPIKAI_02279	HOBONOKF_02334	OABDMMIM_02197	LHPAMPOI_02280	GIJGLBKF_02113	KAIMIDBM_01982	FDFKCBBF_02269	LHLFDLPB_02350	BGHHFJCG_02212
group_2198		hypothetical protein	502	503	1.01	1	4642				152	419	418	ACFFKBFK_02294	NOHJFKDB_02385	OFBNHBMK_02256	EJPLOLJM_02358	FONPICIL_02362	PEDFGEPN_02397	FIEBMFEP_02268	KEICANCJ_02405	MLLKJJEH_02247	DKPCGENF_02274	PJELKAHP_02190	JAOCGCJH_00860	JJIMKLAD_01067	BCKBMIBO_01438	KHAOIDCC_01638	IOKMDCDC_02424	OBOHGKPO_00719	GILOPDDF_00143	CAHINAFA_02354	GGFGJCNJ_01632	KIECPMCJ_02482	LCOMAEID_00363	DONDBDJC_02361	EFKFBAFC_02457	FJFCBENI_02258	IMLICOML_02186	AKNKGCOC_02280	NLIPIKAI_02275	HOBONOKF_02330	OABDMMIM_02193	LHPAMPOI_02284	GIJGLBKF_02117	KAIMIDBM_01986	FDFKCBBF_02265	LHLFDLPB_02346	BGHHFJCG_02208
aaeA		p-hydroxybenzoic acid efflux pump subunit AaeA	502	503	1.01	1	4648				263	647	645	ACFFKBFK_02298	NOHJFKDB_02389	OFBNHBMK_02260	EJPLOLJM_02362	FONPICIL_02366	PEDFGEPN_02401	FIEBMFEP_02272	KEICANCJ_02409	MLLKJJEH_02251	DKPCGENF_02270	PJELKAHP_02194	JAOCGCJH_00864	JJIMKLAD_01063	BCKBMIBO_01434	KHAOIDCC_01634	IOKMDCDC_02420	OBOHGKPO_00715	GILOPDDF_00139	CAHINAFA_02350	GGFGJCNJ_01628	KIECPMCJ_02486	LCOMAEID_00359	DONDBDJC_02365	EFKFBAFC_02461	FJFCBENI_02262	IMLICOML_02190	AKNKGCOC_02284	NLIPIKAI_02271	HOBONOKF_02326	OABDMMIM_02189	LHPAMPOI_02288	GIJGLBKF_02121	KAIMIDBM_01990	FDFKCBBF_02261	LHLFDLPB_02342	BGHHFJCG_02204
group_2200		hypothetical protein	502	502	1	1	4649				551	554	552	ACFFKBFK_02299	NOHJFKDB_02390	OFBNHBMK_02261	EJPLOLJM_02363	FONPICIL_02367	PEDFGEPN_02402	FIEBMFEP_02273	KEICANCJ_02410	MLLKJJEH_02252	DKPCGENF_02269	PJELKAHP_02195	JAOCGCJH_00865	JJIMKLAD_01062	BCKBMIBO_01433	KHAOIDCC_01633	IOKMDCDC_02419	OBOHGKPO_00714	GILOPDDF_00138	CAHINAFA_02349	GGFGJCNJ_01627	KIECPMCJ_02487	LCOMAEID_00358	DONDBDJC_02366	EFKFBAFC_02462	FJFCBENI_02263	IMLICOML_02191	AKNKGCOC_02285	NLIPIKAI_02270	HOBONOKF_02325	OABDMMIM_02188	LHPAMPOI_02289	GIJGLBKF_02122	KAIMIDBM_01991	FDFKCBBF_02260	LHLFDLPB_02341	BGHHFJCG_02203
yhfP		Putative quinone oxidoreductase YhfP	502	502	1	1	4380				995	1004	1003	ACFFKBFK_02315	NOHJFKDB_02408	OFBNHBMK_02277	EJPLOLJM_02379	FONPICIL_02383	PEDFGEPN_02419	FIEBMFEP_02289	KEICANCJ_02430	MLLKJJEH_02268	DKPCGENF_02253	PJELKAHP_02213	JAOCGCJH_00881	JJIMKLAD_01046	BCKBMIBO_01412	KHAOIDCC_01617	IOKMDCDC_02400	OBOHGKPO_00694	GILOPDDF_00119	CAHINAFA_02332	GGFGJCNJ_01610	KIECPMCJ_02507	LCOMAEID_00341	DONDBDJC_02382	EFKFBAFC_02478	FJFCBENI_02280	IMLICOML_02210	AKNKGCOC_02302	NLIPIKAI_02254	HOBONOKF_02307	OABDMMIM_02172	LHPAMPOI_02305	GIJGLBKF_02142	KAIMIDBM_02008	FDFKCBBF_02244	LHLFDLPB_02324	BGHHFJCG_02184
group_2202		Ferredoxin--NADP reductase	502	503	1.01	1	4377				119	1034	1031	ACFFKBFK_02317	NOHJFKDB_02411	OFBNHBMK_02279	EJPLOLJM_02381	FONPICIL_02385	PEDFGEPN_02421	FIEBMFEP_02292	KEICANCJ_02433	MLLKJJEH_02271	DKPCGENF_02251	PJELKAHP_02215	JAOCGCJH_00883	JJIMKLAD_01044	BCKBMIBO_01409	KHAOIDCC_01612	IOKMDCDC_02398	OBOHGKPO_00692	GILOPDDF_00116	CAHINAFA_02330	GGFGJCNJ_01608	KIECPMCJ_02510	LCOMAEID_00339	DONDBDJC_02388	EFKFBAFC_02480	FJFCBENI_02282	IMLICOML_02213	AKNKGCOC_02304	NLIPIKAI_02252	HOBONOKF_02305	OABDMMIM_02170	LHPAMPOI_02307	GIJGLBKF_02144	KAIMIDBM_02010	FDFKCBBF_02242	LHLFDLPB_02322	BGHHFJCG_02181
nirC		Nitrite transporter NirC	502	502	1	1	4338				740	851	823	ACFFKBFK_02346	NOHJFKDB_02440	OFBNHBMK_02308	EJPLOLJM_02411	FONPICIL_02415	PEDFGEPN_02451	FIEBMFEP_02322	KEICANCJ_02464	MLLKJJEH_02301	DKPCGENF_02224	PJELKAHP_02245	JAOCGCJH_00912	JJIMKLAD_01015	BCKBMIBO_01380	KHAOIDCC_01582	IOKMDCDC_02369	OBOHGKPO_00663	GILOPDDF_00087	CAHINAFA_02301	GGFGJCNJ_01578	KIECPMCJ_02541	LCOMAEID_00309	DONDBDJC_02417	EFKFBAFC_02509	FJFCBENI_02313	IMLICOML_02242	AKNKGCOC_02334	NLIPIKAI_02225	HOBONOKF_02275	OABDMMIM_02140	LHPAMPOI_02336	GIJGLBKF_02174	KAIMIDBM_02040	FDFKCBBF_02212	LHLFDLPB_02292	BGHHFJCG_02152
tcyC_2		L-cystine import ATP-binding protein TcyC	502	502	1	1	4328				731	731	731	ACFFKBFK_02356	NOHJFKDB_02447	OFBNHBMK_02317	EJPLOLJM_02420	FONPICIL_02424	PEDFGEPN_02460	FIEBMFEP_02331	KEICANCJ_02473	MLLKJJEH_02310	DKPCGENF_02215	PJELKAHP_02254	JAOCGCJH_00921	JJIMKLAD_01006	BCKBMIBO_01371	KHAOIDCC_01573	IOKMDCDC_02360	OBOHGKPO_00654	GILOPDDF_00080	CAHINAFA_02292	GGFGJCNJ_01569	KIECPMCJ_02550	LCOMAEID_00300	DONDBDJC_02426	EFKFBAFC_02518	FJFCBENI_02321	IMLICOML_02249	AKNKGCOC_02343	NLIPIKAI_02216	HOBONOKF_02266	OABDMMIM_02131	LHPAMPOI_02345	GIJGLBKF_02183	KAIMIDBM_02049	FDFKCBBF_02203	LHLFDLPB_02283	BGHHFJCG_02145
tcyB		L-cystine transport system permease protein TcyB	502	503	1.01	1	4327				161	728	726	ACFFKBFK_02357	NOHJFKDB_02448	OFBNHBMK_02318	EJPLOLJM_02421	FONPICIL_02425	PEDFGEPN_02461	FIEBMFEP_02332	KEICANCJ_02474	MLLKJJEH_02311	DKPCGENF_02214	PJELKAHP_02255	JAOCGCJH_00922	JJIMKLAD_01005	BCKBMIBO_01370	KHAOIDCC_01572	IOKMDCDC_02359	OBOHGKPO_00653	GILOPDDF_00079	CAHINAFA_02291	GGFGJCNJ_01568	KIECPMCJ_02551	LCOMAEID_00299	DONDBDJC_02427	EFKFBAFC_02519	FJFCBENI_02322	IMLICOML_02250	AKNKGCOC_02344	NLIPIKAI_02215	HOBONOKF_02265	OABDMMIM_02130	LHPAMPOI_02346	GIJGLBKF_02184	KAIMIDBM_02050	FDFKCBBF_02202	LHLFDLPB_02282	BGHHFJCG_02144
bioB		Biotin synthase	502	503	1.01	1	4309				341	1007	1004	ACFFKBFK_02370	NOHJFKDB_02462	OFBNHBMK_02331	EJPLOLJM_02434	FONPICIL_02438	PEDFGEPN_02474	FIEBMFEP_02345	KEICANCJ_02487	MLLKJJEH_02324	DKPCGENF_02201	PJELKAHP_02268	JAOCGCJH_00935	JJIMKLAD_00992	BCKBMIBO_01357	KHAOIDCC_01559	IOKMDCDC_02346	OBOHGKPO_00640	GILOPDDF_00066	CAHINAFA_02278	GGFGJCNJ_01555	KIECPMCJ_02564	LCOMAEID_00286	DONDBDJC_02440	EFKFBAFC_02532	FJFCBENI_02335	IMLICOML_02263	AKNKGCOC_02357	NLIPIKAI_02202	HOBONOKF_02252	OABDMMIM_02117	LHPAMPOI_02359	GIJGLBKF_02197	KAIMIDBM_02063	FDFKCBBF_02189	LHLFDLPB_02269	BGHHFJCG_02131
fetB		putative iron export permease protein FetB	502	503	1.01	1	4270				182	776	773	ACFFKBFK_02399	NOHJFKDB_02489	OFBNHBMK_02359	EJPLOLJM_02461	FONPICIL_02465	PEDFGEPN_02501	FIEBMFEP_02372	KEICANCJ_02514	MLLKJJEH_02351	DKPCGENF_02174	PJELKAHP_02295	JAOCGCJH_00962	JJIMKLAD_00965	BCKBMIBO_01330	KHAOIDCC_01532	IOKMDCDC_02321	OBOHGKPO_00613	GILOPDDF_00038	CAHINAFA_02251	GGFGJCNJ_01528	KIECPMCJ_02591	LCOMAEID_00259	DONDBDJC_02467	EFKFBAFC_02559	FJFCBENI_02362	IMLICOML_02290	AKNKGCOC_02384	NLIPIKAI_02175	HOBONOKF_02225	OABDMMIM_02090	LHPAMPOI_02386	GIJGLBKF_02225	KAIMIDBM_02090	FDFKCBBF_02162	LHLFDLPB_02242	BGHHFJCG_02104
gsiD		Glutathione transport system permease protein GsiD	502	503	1.01	1	4257				188	869	867	ACFFKBFK_02410	NOHJFKDB_02498	OFBNHBMK_02370	EJPLOLJM_02472	FONPICIL_02476	PEDFGEPN_02512	FIEBMFEP_02383	KEICANCJ_02523	MLLKJJEH_02362	DKPCGENF_02163	PJELKAHP_02306	JAOCGCJH_00973	JJIMKLAD_00954	BCKBMIBO_01319	KHAOIDCC_01521	IOKMDCDC_02310	OBOHGKPO_00604	GILOPDDF_00029	CAHINAFA_02240	GGFGJCNJ_01517	KIECPMCJ_02600	LCOMAEID_00248	DONDBDJC_02478	EFKFBAFC_02571	FJFCBENI_02373	IMLICOML_02299	AKNKGCOC_02395	NLIPIKAI_02164	HOBONOKF_02214	OABDMMIM_02079	LHPAMPOI_02397	GIJGLBKF_02234	KAIMIDBM_02101	FDFKCBBF_02151	LHLFDLPB_02231	BGHHFJCG_02095
group_221		hypothetical protein	502	509	1.02	1	3927				296	1586	1559	ACFFKBFK_02025	NOHJFKDB_02103	OFBNHBMK_01980	EJPLOLJM_02088	FONPICIL_02092	PEDFGEPN_02123	FIEBMFEP_02008	KEICANCJ_02131	MLLKJJEH_01987	DKPCGENF_02535	PJELKAHP_01916	JAOCGCJH_00593	JJIMKLAD_01334	BCKBMIBO_01704	KHAOIDCC_01903	IOKMDCDC_00139	OBOHGKPO_01050	GILOPDDF_00409	CAHINAFA_02623	GGFGJCNJ_01906	KIECPMCJ_02210	LCOMAEID_00652	DONDBDJC_02099	EFKFBAFC_02167	FJFCBENI_01996	IMLICOML_01918	AKNKGCOC_02006	NLIPIKAI_02543	HOBONOKF_02606	OABDMMIM_02455	LHPAMPOI_02014	GIJGLBKF_01844	KAIMIDBM_01712	FDFKCBBF_02527	LHLFDLPB_02621	BGHHFJCG_02474
ldhD_1		D-lactate dehydrogenase	502	504	1.01	1	687				443	992	986	ACFFKBFK_02458	NOHJFKDB_02558	OFBNHBMK_02431	EJPLOLJM_02535	FONPICIL_02535	PEDFGEPN_02570	FIEBMFEP_02438	KEICANCJ_02576	MLLKJJEH_02418	DKPCGENF_02107	PJELKAHP_02362	JAOCGCJH_01031	JJIMKLAD_00896	BCKBMIBO_01266	KHAOIDCC_01463	IOKMDCDC_02256	OBOHGKPO_00536	GILOPDDF_02523	CAHINAFA_02183	GGFGJCNJ_01457	KIECPMCJ_02652	LCOMAEID_00192	DONDBDJC_02527	EFKFBAFC_02629	FJFCBENI_02428	IMLICOML_02354	AKNKGCOC_02453	NLIPIKAI_02113	HOBONOKF_02154	OABDMMIM_02026	LHPAMPOI_02454	GIJGLBKF_02301	KAIMIDBM_02159	FDFKCBBF_02098	LHLFDLPB_02172	BGHHFJCG_02040
cysJ		Sulfite reductase [NADPH] flavoprotein alpha-component	502	502	1	1	805				1814	1880	1879	ACFFKBFK_02555	NOHJFKDB_02648	OFBNHBMK_02534	EJPLOLJM_02631	FONPICIL_02631	PEDFGEPN_02665	FIEBMFEP_02533	KEICANCJ_02667	MLLKJJEH_02513	DKPCGENF_02012	PJELKAHP_02458	JAOCGCJH_01128	JJIMKLAD_00799	BCKBMIBO_01177	KHAOIDCC_01369	IOKMDCDC_02165	OBOHGKPO_00439	GILOPDDF_02426	CAHINAFA_02086	GGFGJCNJ_01362	KIECPMCJ_02742	LCOMAEID_00097	DONDBDJC_02629	EFKFBAFC_02725	FJFCBENI_02523	IMLICOML_02451	AKNKGCOC_02548	NLIPIKAI_02008	HOBONOKF_02059	OABDMMIM_01932	LHPAMPOI_02550	GIJGLBKF_02426	KAIMIDBM_02254	FDFKCBBF_02004	LHLFDLPB_02077	BGHHFJCG_01945
bsaA_2		Glutathione peroxidase BsaA	502	503	1.01	1	806				125	497	495	ACFFKBFK_02556	NOHJFKDB_02649	OFBNHBMK_02535	EJPLOLJM_02632	FONPICIL_02632	PEDFGEPN_02666	FIEBMFEP_02534	KEICANCJ_02668	MLLKJJEH_02514	DKPCGENF_02011	PJELKAHP_02459	JAOCGCJH_01129	JJIMKLAD_00798	BCKBMIBO_01176	KHAOIDCC_01368	IOKMDCDC_02164	OBOHGKPO_00438	GILOPDDF_02425	CAHINAFA_02085	GGFGJCNJ_01361	KIECPMCJ_02743	LCOMAEID_00096	DONDBDJC_02630	EFKFBAFC_02726	FJFCBENI_02524	IMLICOML_02452	AKNKGCOC_02549	NLIPIKAI_02007	HOBONOKF_02058	OABDMMIM_01931	LHPAMPOI_02551	GIJGLBKF_02427	KAIMIDBM_02255	FDFKCBBF_02003	LHLFDLPB_02076	BGHHFJCG_01944
[truncated: 7,670 more rows]
[truncated: 466 more columns]
